# Supplementary material for: A single-cell transcriptomic atlas of the developing chicken limb
Source: BMC Genomics. 2019 May 22;20:401. doi: 10.1186/s12864-019-5802-2 (PMC6530069; doi:10.1186/s12864-019-5802-2)
Supplement: Supplementary file 3 — Genes with enriched expression per cell population in sample HH29. Genes enriched in the different cell clusters, calculated to be differentially expressed between each cell cluster and the rest of the cells in the sample. p_val: originally calculated p value; avg_logFC: average log fold-change relative to the rest of the cells; pct.x: percentage of cells in the focus cluster expressing the gene; pct.rest: percentage of cells in the rest of the clusters expressing the gene; p_val_adj: p value adjusted for multiple testing; cluster: cluster number in the main text and figures; gene: ENSEMBL gene identifier; name: gene symbol, or name when available; enrichment: ratio of pct.x: pct.rest. (XLSX 551 kb) [file 12864_2019_5802_MOESM3_ESM.xlsx]

## Sheet: Skin - Purple - 1
	p_val	avg_logFC	pct.1	pct.rest	p_val_adj	cluster	gene	name	enrichment
ENSGALG00000008969	0	2.0858	0.886	0.036	0	1	ENSGALG00000008969	EPCAM	24.6111
ENSGALG00000012790	1.19255e-294	1.71814	0.739	0.018	1.28843e-290	1	ENSGALG00000012790	DSP	41.0556
ENSGALG00000029617	2.95787e-232	1.70504	0.679	0.006	3.19568e-228	1	ENSGALG00000029617	COL17A1	113.167
ENSGALG00000003642	3.07515e-196	1.70517	0.739	0.031	3.32239e-192	1	ENSGALG00000003642	PDGF-A	23.8387
ENSGALG00000045050	2.07824e-193	1.30204	0.56	0.008	2.24533e-189	1	ENSGALG00000045050	CAPNS2	70
ENSGALG00000019719	6.19933e-183	1.76877	0.712	0.053	6.69775e-179	1	ENSGALG00000019719	KRT19	13.434
ENSGALG00000003770	2.54264e-182	2.40772	0.967	0.085	2.74707e-178	1	ENSGALG00000003770	ANXA2	11.3765
ENSGALG00000041302	2.28025e-177	1.14124	0.516	0.009	2.46358e-173	1	ENSGALG00000041302		57.3333
ENSGALG00000003374	4.7047e-157	1.04363	0.489	0.007	5.08296e-153	1	ENSGALG00000003374	ESRP2	69.8571
ENSGALG00000003690	1.05892e-152	1.21196	0.527	0.021	1.14406e-148	1	ENSGALG00000003690	KRT17	25.0952
ENSGALG00000026862	6.61929e-151	1.2347	0.484	0.005	7.15149e-147	1	ENSGALG00000026862	CLDN1	96.8
ENSGALG00000016415	6.09804e-141	1.31486	0.56	0.024	6.58832e-137	1	ENSGALG00000016415	MAP7D2	23.3333
ENSGALG00000036711	5.09206e-139	1.92304	0.913	0.183	5.50146e-135	1	ENSGALG00000036711	S100A11	4.98907
ENSGALG00000027891	2.80081e-136	1.3473	0.957	0.466	3.02599e-132	1	ENSGALG00000027891	NREP	2.05365
ENSGALG00000016289	2.65746e-134	2.40287	0.913	0.158	2.87112e-130	1	ENSGALG00000016289	DST	5.77848
ENSGALG00000000608	2.34141e-132	0.876586	0.408	0.007	2.52966e-128	1	ENSGALG00000000608	CDH3	58.2857
ENSGALG00000029439	2.5332e-128	1.26537	0.554	0.018	2.73687e-124	1	ENSGALG00000029439	HOXC9	30.7778
ENSGALG00000008424	1.24154e-122	1.14053	0.495	0.003	1.34136e-118	1	ENSGALG00000008424	CALML3	165
ENSGALG00000005619	2.73251e-119	1.28316	0.435	0.021	2.9522e-115	1	ENSGALG00000005619	F3	20.7143
ENSGALG00000034685	1.44993e-114	0.927488	0.435	0.018	1.56651e-110	1	ENSGALG00000034685		24.1667
ENSGALG00000007324	7.65697e-108	0.940244	0.429	0.003	8.2726e-104	1	ENSGALG00000007324	TP63	143
ENSGALG00000040167	5.09512e-107	1.07667	0.647	0.116	5.50477e-103	1	ENSGALG00000040167	RP11-26J3.4	5.57759
ENSGALG00000015233	1.87575e-103	1.38725	0.891	0.382	2.02656e-99	1	ENSGALG00000015233	ATP1B1	2.33246
ENSGALG00000009302	3.46846e-102	0.829823	0.342	0.006	3.74732e-98	1	ENSGALG00000009302	EMX2	57
ENSGALG00000012561	2.40847e-101	1.29288	0.788	0.219	2.60211e-97	1	ENSGALG00000012561	PKP4	3.59817
ENSGALG00000034868	4.77118e-99	0.996451	0.321	0.007	5.15478e-95	1	ENSGALG00000034868	otokeratin	45.8571
ENSGALG00000037675	3.45288e-97	1.11971	0.505	0.02	3.73049e-93	1	ENSGALG00000037675	COL14A1	25.25
ENSGALG00000011358	8.92441e-96	1.03338	0.451	0.002	9.64193e-92	1	ENSGALG00000011358	WNT6	225.5
ENSGALG00000007917	2.39373e-93	1.09346	0.337	0.003	2.58618e-89	1	ENSGALG00000007917	LAMB4	112.333
ENSGALG00000037262	2.45173e-93	0.805398	0.326	0.014	2.64884e-89	1	ENSGALG00000037262	HOXC8	23.2857
ENSGALG00000011663	1.66652e-90	0.791547	0.342	0.006	1.80051e-86	1	ENSGALG00000011663	FNDC1	57
ENSGALG00000036836	1.38522e-89	0.78628	0.359	0.019	1.49659e-85	1	ENSGALG00000036836	SOSTDC1	18.8947
ENSGALG00000008367	2.94496e-85	1.42403	1	0.754	3.18174e-81	1	ENSGALG00000008367	MDK	1.32626
ENSGALG00000010657	1.09332e-84	1.35164	0.37	0.002	1.18122e-80	1	ENSGALG00000010657		185
ENSGALG00000039118	9.21321e-84	0.646392	0.304	0.007	9.95395e-80	1	ENSGALG00000039118	Meis2a.1	43.4286
ENSGALG00000010053	2.64441e-82	0.972708	0.522	0.089	2.85702e-78	1	ENSGALG00000010053	PTPRF	5.86517
ENSGALG00000010960	5.62045e-76	0.617197	0.283	0.008	6.07233e-72	1	ENSGALG00000010960	GALNT3	35.375
ENSGALG00000027058	3.02781e-73	0.991739	0.576	0.108	3.27124e-69	1	ENSGALG00000027058	EMP2	5.33333
ENSGALG00000028451	3.46368e-72	0.889711	0.5	0.112	3.74216e-68	1	ENSGALG00000028451	MT4L	4.46429
ENSGALG00000027240	2.32743e-69	1.07899	0.592	0.087	2.51456e-65	1	ENSGALG00000027240	TSPAN13	6.8046
ENSGALG00000036034	4.45021e-68	0.61881	0.293	0.002	4.80801e-64	1	ENSGALG00000036034		146.5
ENSGALG00000031638	1.83584e-67	0.664532	0.261	0.01	1.98344e-63	1	ENSGALG00000031638		26.1
ENSGALG00000041373	4.80034e-65	0.963499	0.478	0.041	5.18628e-61	1	ENSGALG00000041373	ARAP2	11.6585
ENSGALG00000026754	1.27971e-64	0.566373	0.239	0.004	1.3826e-60	1	ENSGALG00000026754	Keratin	59.75
ENSGALG00000004695	3.33055e-63	0.96914	0.424	0.031	3.59832e-59	1	ENSGALG00000004695	ECM2	13.6774
ENSGALG00000006346	4.76188e-63	2.73414	0.946	0.109	5.14473e-59	1	ENSGALG00000006346	CXCL14	8.6789
ENSGALG00000010583	1.46763e-62	0.820327	0.359	0.001	1.58563e-58	1	ENSGALG00000010583	VIT	359
ENSGALG00000026383	4.18493e-61	0.95245	1	0.963	4.52139e-57	1	ENSGALG00000026383	TMSB4X	1.03842
ENSGALG00000039028	5.84945e-61	0.510051	0.212	0.009	6.31974e-57	1	ENSGALG00000039028	UP_ECM1	23.5556
ENSGALG00000009495	1.95296e-59	1.12163	0.75	0.212	2.10997e-55	1	ENSGALG00000009495	FGFR2	3.53774
ENSGALG00000038688	8.14227e-59	0.825324	0.375	0.027	8.79691e-55	1	ENSGALG00000038688	ADAMTS17	13.8889
ENSGALG00000009562	2.01965e-58	0.526644	0.212	0.004	2.18204e-54	1	ENSGALG00000009562	PLEK2	53
ENSGALG00000004184	1.35852e-56	0.796818	0.935	0.715	1.46774e-52	1	ENSGALG00000004184	SPARC	1.30769
ENSGALG00000016055	4.57599e-56	0.48893	0.217	0.002	4.9439e-52	1	ENSGALG00000016055	KCNJ15	108.5
ENSGALG00000003570	1.01309e-55	0.792182	0.734	0.402	1.09455e-51	1	ENSGALG00000003570	ATIC	1.82587
ENSGALG00000013640	2.0896e-55	0.616447	0.266	0.013	2.25761e-51	1	ENSGALG00000013640	MBP	20.4615
ENSGALG00000015140	3.0539e-55	0.450168	0.196	0.003	3.29943e-51	1	ENSGALG00000015140	DSC1	65.3333
ENSGALG00000015056	1.6266e-54	0.654391	0.25	0.011	1.75738e-50	1	ENSGALG00000015056		22.7273
ENSGALG00000006412	1.46149e-53	0.598706	0.239	0.001	1.579e-49	1	ENSGALG00000006412	VGLL1	239
ENSGALG00000011252	2.77386e-53	0.720301	0.386	0.066	2.99688e-49	1	ENSGALG00000011252	RACGAP1L	5.84848
ENSGALG00000015345	2.06845e-51	0.475233	0.19	0.004	2.23475e-47	1	ENSGALG00000015345		47.5
ENSGALG00000031496	8.78334e-51	0.822792	0.179	0.002	9.48952e-47	1	ENSGALG00000031496	SPIK5	89.5
ENSGALG00000008141	1.06709e-48	0.506202	0.239	0.013	1.15288e-44	1	ENSGALG00000008141	COL4A5	18.3846
ENSGALG00000042467	7.24117e-48	0.472873	0.168	0.002	7.82336e-44	1	ENSGALG00000042467		84
ENSGALG00000042657	7.46332e-48	0.559621	0.25	0.001	8.06337e-44	1	ENSGALG00000042657	WNT3A	250
ENSGALG00000008827	2.70437e-47	0.853255	0.467	0.066	2.9218e-43	1	ENSGALG00000008827	FERMT1	7.07576
ENSGALG00000002988	2.82291e-47	0.892678	0.511	0.112	3.04987e-43	1	ENSGALG00000002988	PHGDH	4.5625
ENSGALG00000011274	6.09277e-47	1.09846	0.88	0.397	6.58263e-43	1	ENSGALG00000011274	DCN	2.21662
ENSGALG00000014982	2.6658e-46	0.852682	0.549	0.132	2.88013e-42	1	ENSGALG00000014982	RBBP8	4.15909
ENSGALG00000014903	2.81259e-46	0.403688	0.185	0.006	3.03872e-42	1	ENSGALG00000014903	ITGA2	30.8333
ENSGALG00000027864	4.29147e-46	0.811225	0.348	0.053	4.63651e-42	1	ENSGALG00000027864	NFKBIA	6.56604
ENSGALG00000021271	1.81683e-45	0.740986	0.397	0.07	1.96291e-41	1	ENSGALG00000021271	MPZL3	5.67143
ENSGALG00000043092	2.79603e-45	1.07561	0.902	0.506	3.02083e-41	1	ENSGALG00000043092	MYH9	1.78261
ENSGALG00000008266	1.07758e-44	0.442185	0.19	0.009	1.16422e-40	1	ENSGALG00000008266	COL4A6	21.1111
ENSGALG00000013900	1.2315e-44	0.689772	0.31	0.016	1.33052e-40	1	ENSGALG00000013900	MAP7	19.375
ENSGALG00000030878	3.84818e-44	0.388503	1	1	4.15757e-40	1	ENSGALG00000030878	RPLP1	1
ENSGALG00000005969	1.53054e-41	0.438207	0.19	0.016	1.65359e-37	1	ENSGALG00000005969	ANTXRL	11.875
ENSGALG00000027514	1.09706e-40	0.461565	0.174	0.001	1.18527e-36	1	ENSGALG00000027514	SCEL	174
ENSGALG00000037339	1.56819e-39	0.833041	0.467	0.101	1.69428e-35	1	ENSGALG00000037339	SMARCAD1	4.62376
ENSGALG00000007257	1.94335e-39	0.407665	0.163	0.001	2.0996e-35	1	ENSGALG00000007257	TEKT5	163
ENSGALG00000037093	1.4035e-38	0.603742	0.353	0.064	1.51634e-34	1	ENSGALG00000037093		5.51562
ENSGALG00000022557	3.69099e-38	0.425854	0.179	0.001	3.98775e-34	1	ENSGALG00000022557	CLDN3	179
ENSGALG00000011696	9.1269e-37	0.55992	0.217	0.011	9.86071e-33	1	ENSGALG00000011696	JAG2	19.7273
ENSGALG00000002606	1.08911e-34	0.682956	0.636	0.297	1.17668e-30	1	ENSGALG00000002606	CLSTN1	2.14141
ENSGALG00000032997	1.35633e-33	0.712683	0.353	0.04	1.46538e-29	1	ENSGALG00000032997	EMILIN2	8.825
ENSGALG00000035725	1.5269e-33	0.419642	0.152	0.001	1.64966e-29	1	ENSGALG00000035725	SP8	152
ENSGALG00000011803	1.36562e-32	0.769388	0.255	0.013	1.47541e-28	1	ENSGALG00000011803	EMP1	19.6154
ENSGALG00000026364	3.91182e-32	0.639228	0.413	0.122	4.22633e-28	1	ENSGALG00000026364	ASAH1	3.38525
ENSGALG00000014233	2.97066e-29	0.616718	0.75	0.395	3.2095e-25	1	ENSGALG00000014233	FBLN1	1.89873
ENSGALG00000027207	9.64943e-29	0.673975	0.326	0.011	1.04252e-24	1	ENSGALG00000027207	PERP2	29.6364
ENSGALG00000027950	1.92638e-28	0.564571	0.685	0.401	2.08126e-24	1	ENSGALG00000027950	TXNDC17	1.70823
ENSGALG00000001475	2.84199e-28	0.358357	0.995	0.994	3.07048e-24	1	ENSGALG00000001475	STMN1	1.00101
ENSGALG00000011715	3.96768e-28	0.643134	0.505	0.176	4.28668e-24	1	ENSGALG00000011715	HSPA2	2.86932
ENSGALG00000028174	2.14535e-27	1.04773	0.478	0.046	2.31783e-23	1	ENSGALG00000028174	SDPR	10.3913
ENSGALG00000012186	5.09766e-27	0.575905	0.413	0.131	5.50751e-23	1	ENSGALG00000012186	CASP6	3.15267
ENSGALG00000027980	7.91122e-27	0.331359	0.152	0.012	8.54728e-23	1	ENSGALG00000027980	NANOS1	12.6667
ENSGALG00000028204	5.13359e-26	0.411955	0.875	0.771	5.54633e-22	1	ENSGALG00000028204	GPX1	1.13489
ENSGALG00000007766	7.80984e-26	0.621675	0.332	0.072	8.43775e-22	1	ENSGALG00000007766	KIAA1217	4.61111
ENSGALG00000012775	1.16558e-25	0.727715	0.435	0.086	1.2593e-21	1	ENSGALG00000012775	TFAP2A	5.05814
ENSGALG00000031763	1.76777e-25	0.340116	0.179	0.024	1.9099e-21	1	ENSGALG00000031763	EDARADD	7.45833
ENSGALG00000016537	3.14591e-25	0.484021	0.239	0.047	3.39884e-21	1	ENSGALG00000016537	SCML2	5.08511
ENSGALG00000009847	3.72578e-25	0.502542	0.342	0.075	4.02533e-21	1	ENSGALG00000009847	STXBP6	4.56
ENSGALG00000016720	8.35845e-25	0.661348	0.44	0.131	9.03046e-21	1	ENSGALG00000016720	CD2AP	3.35878
ENSGALG00000014833	9.33051e-25	0.264998	1	0.998	1.00807e-20	1	ENSGALG00000014833	RPL37	1.002
ENSGALG00000003601	1.38641e-24	0.562877	0.522	0.266	1.49788e-20	1	ENSGALG00000003601	ATP2B4	1.96241
ENSGALG00000002024	3.29142e-24	0.678767	0.402	0.1	3.55605e-20	1	ENSGALG00000002024	COMT	4.02
ENSGALG00000038915	4.03642e-24	0.354364	0.196	0.033	4.36095e-20	1	ENSGALG00000038915	E2F5	5.93939
ENSGALG00000011205	1.51084e-23	0.658829	0.239	0.02	1.63231e-19	1	ENSGALG00000011205	SMOC2	11.95
ENSGALG00000024488	1.51232e-23	0.803781	0.647	0.248	1.63391e-19	1	ENSGALG00000024488	CD99	2.60887
ENSGALG00000007220	3.54412e-23	0.391767	0.989	0.964	3.82907e-19	1	ENSGALG00000007220	FTH1	1.02593
ENSGALG00000037838	9.09493e-23	0.437063	0.94	0.855	9.82616e-19	1	ENSGALG00000037838	ND6	1.09942
ENSGALG00000032858	1.21496e-22	0.479576	0.799	0.641	1.31264e-18	1	ENSGALG00000032858	RSL24D1	1.24649
ENSGALG00000036956	1.53748e-22	0.557457	0.853	0.644	1.66109e-18	1	ENSGALG00000036956		1.32453
ENSGALG00000033635	1.78975e-22	0.45538	0.163	0.013	1.93364e-18	1	ENSGALG00000033635	PTGS2	12.5385
ENSGALG00000004107	1.12909e-21	0.410338	0.799	0.579	1.21987e-17	1	ENSGALG00000004107	ITM2A	1.37997
ENSGALG00000030767	1.44097e-21	0.336268	0.168	0.021	1.55682e-17	1	ENSGALG00000030767	TMEM68L	8
ENSGALG00000008585	1.82728e-21	0.523712	0.815	0.603	1.97419e-17	1	ENSGALG00000008585	SMC3	1.35158
ENSGALG00000028685	2.01954e-21	0.546411	0.386	0.11	2.18192e-17	1	ENSGALG00000028685	SEMA5A	3.50909
ENSGALG00000005203	2.34549e-21	0.489882	0.272	0.052	2.53406e-17	1	ENSGALG00000005203	OLFM3	5.23077
ENSGALG00000006179	4.8772e-21	0.233893	1	0.994	5.26933e-17	1	ENSGALG00000006179	RPL13	1.00604
ENSGALG00000013990	5.79708e-21	0.219731	1	1	6.26317e-17	1	ENSGALG00000013990	RPS12	1
ENSGALG00000016232	6.34498e-21	0.253099	1	0.998	6.85511e-17	1	ENSGALG00000016232	RPL8	1.002
ENSGALG00000003578	1.66716e-20	0.9196	0.685	0.169	1.8012e-16	1	ENSGALG00000003578	FN1	4.05325
ENSGALG00000008728	1.79609e-20	0.419959	0.288	0.081	1.94049e-16	1	ENSGALG00000008728	PTER	3.55556
ENSGALG00000014933	1.86605e-20	0.45447	0.38	0.126	2.01608e-16	1	ENSGALG00000014933	HEXB	3.01587
ENSGALG00000029615	2.09375e-20	0.404634	0.245	0.067	2.26209e-16	1	ENSGALG00000029615		3.65672
ENSGALG00000015348	2.10869e-20	0.780536	0.359	0.1	2.27823e-16	1	ENSGALG00000015348	ALCAM	3.59
ENSGALG00000032247	2.39785e-20	0.494705	0.386	0.133	2.59063e-16	1	ENSGALG00000032247	ATP1A1	2.90226
ENSGALG00000016895	1.19271e-19	0.497881	0.283	0.08	1.28861e-15	1	ENSGALG00000016895	DZIP1	3.5375
ENSGALG00000004956	1.46917e-19	0.475003	0.533	0.272	1.58729e-15	1	ENSGALG00000004956	GPI	1.95956
ENSGALG00000003921	2.71392e-19	0.480199	0.266	0.065	2.93212e-15	1	ENSGALG00000003921	DBNDD2	4.09231
ENSGALG00000039193	7.37872e-19	0.403142	0.217	0.047	7.97197e-15	1	ENSGALG00000039193	AGRN	4.61702
ENSGALG00000006008	9.99826e-19	0.406567	0.293	0.125	1.08021e-14	1	ENSGALG00000006008	HOMER2	2.344
ENSGALG00000027142	1.50557e-18	0.219214	1	0.999	1.62662e-14	1	ENSGALG00000027142	RPL32	1.001
ENSGALG00000035836	2.02878e-18	0.300134	0.902	0.825	2.1919e-14	1	ENSGALG00000035836	LDHB	1.09333
ENSGALG00000028872	2.31934e-18	0.251288	0.995	0.971	2.50582e-14	1	ENSGALG00000028872	TPT1	1.02472
ENSGALG00000011469	4.08686e-18	0.484463	0.31	0.073	4.41544e-14	1	ENSGALG00000011469	IGFBP2	4.24658
ENSGALG00000008765	1.71698e-17	0.454185	0.451	0.247	1.85503e-13	1	ENSGALG00000008765	C1D	1.82591
ENSGALG00000021231	1.95793e-17	0.473131	0.348	0.149	2.11534e-13	1	ENSGALG00000021231	TMEM254	2.33557
ENSGALG00000005338	2.45745e-17	0.188221	1	0.997	2.65503e-13	1	ENSGALG00000005338	RPS21	1.00301
ENSGALG00000015496	3.71939e-17	0.487557	0.538	0.281	4.01843e-13	1	ENSGALG00000015496	CHMP2B	1.91459
ENSGALG00000038515	3.72034e-17	0.634454	0.272	0.031	4.01945e-13	1	ENSGALG00000038515	LFNG	8.77419
ENSGALG00000035769	8.82796e-17	0.595129	0.674	0.362	9.53772e-13	1	ENSGALG00000035769	EPB41L2	1.86188
ENSGALG00000006563	1.08939e-16	0.802341	0.652	0.207	1.17698e-12	1	ENSGALG00000006563	SEMA3D	3.14976
ENSGALG00000011499	1.53148e-16	0.394855	0.212	0.059	1.65461e-12	1	ENSGALG00000011499	SCARB2	3.59322
ENSGALG00000002594	1.53719e-16	0.615835	0.277	0.037	1.66078e-12	1	ENSGALG00000002594	TFPI	7.48649
ENSGALG00000016947	1.80358e-16	0.496923	0.283	0.082	1.94859e-12	1	ENSGALG00000016947	ELF1	3.45122
ENSGALG00000012229	2.0432e-16	0.172178	1	1	2.20747e-12	1	ENSGALG00000012229	RPS29	1
ENSGALG00000038089	3.24045e-16	0.603055	0.429	0.126	3.50099e-12	1	ENSGALG00000038089	EGFR	3.40476
ENSGALG00000010158	3.89381e-16	0.509192	0.44	0.188	4.20687e-12	1	ENSGALG00000010158	KANK1	2.34043
ENSGALG00000012877	4.05838e-16	0.624762	0.56	0.231	4.38467e-12	1	ENSGALG00000012877	CREB3L2	2.42424
ENSGALG00000011238	5.19368e-16	0.470871	0.505	0.281	5.61125e-12	1	ENSGALG00000011238	WLS	1.79715
ENSGALG00000006546	8.13494e-16	0.456444	0.739	0.528	8.78899e-12	1	ENSGALG00000006546	CD81	1.39962
ENSGALG00000026978	8.55896e-16	0.152208	1	0.997	9.2471e-12	1	ENSGALG00000026978	RPL29	1.00301
ENSGALG00000000474	1.29304e-15	0.146937	1	0.995	1.39701e-11	1	ENSGALG00000000474	RPL36	1.00503
ENSGALG00000033416	1.39487e-15	0.43571	0.364	0.138	1.50702e-11	1	ENSGALG00000033416	HIC2	2.63768
ENSGALG00000003999	1.42506e-15	0.302551	0.168	0.03	1.53964e-11	1	ENSGALG00000003999	NAV2	5.6
ENSGALG00000031893	1.69502e-15	0.442005	0.467	0.259	1.8313e-11	1	ENSGALG00000031893	RALA	1.80309
ENSGALG00000012137	2.41434e-15	0.427191	0.701	0.494	2.60845e-11	1	ENSGALG00000012137	KTN1	1.41903
ENSGALG00000011068	2.58888e-15	0.50842	0.239	0.029	2.79703e-11	1	ENSGALG00000011068	COBLL1	8.24138
ENSGALG00000027173	3.42357e-15	0.364636	0.359	0.169	3.69882e-11	1	ENSGALG00000027173	TMEM159	2.12426
ENSGALG00000000681	3.87943e-15	0.427097	0.266	0.067	4.19133e-11	1	ENSGALG00000000681	PAK1	3.97015
ENSGALG00000005422	6.99144e-15	0.343012	0.196	0.025	7.55355e-11	1	ENSGALG00000005422	PDLIM1	7.84
ENSGALG00000002644	9.57642e-15	0.200254	0.995	0.984	1.03464e-10	1	ENSGALG00000002644	RPL10A	1.01118
ENSGALG00000017299	9.83368e-15	0.167345	1	0.996	1.06243e-10	1	ENSGALG00000017299	cRPS11	1.00402
ENSGALG00000010594	1.10588e-14	0.385348	0.31	0.133	1.19479e-10	1	ENSGALG00000010594	FEZ2	2.33083
ENSGALG00000001250	1.60383e-14	0.462248	0.636	0.404	1.73278e-10	1	ENSGALG00000001250	APLP2	1.57426
ENSGALG00000015109	1.81981e-14	0.375351	0.25	0.063	1.96613e-10	1	ENSGALG00000015109	TJP2	3.96825
ENSGALG00000011692	3.29156e-14	0.349415	0.522	0.317	3.5562e-10	1	ENSGALG00000011692	CDCA4	1.64669
ENSGALG00000002868	4.019e-14	0.129048	1	0.998	4.34212e-10	1	ENSGALG00000002868	RPL26	1.002
ENSGALG00000012159	4.18612e-14	0.382177	0.712	0.498	4.52269e-10	1	ENSGALG00000012159	ACTR3	1.42972
ENSGALG00000008616	5.58029e-14	0.3921	0.277	0.103	6.02894e-10	1	ENSGALG00000008616	DDR1	2.68932
ENSGALG00000026231	6.04148e-14	0.370082	0.25	0.07	6.52721e-10	1	ENSGALG00000026231	ARID3A	3.57143
ENSGALG00000033884	6.43899e-14	0.181882	0.973	0.969	6.95669e-10	1	ENSGALG00000033884	EEF2	1.00413
ENSGALG00000040316	7.10466e-14	0.397757	0.516	0.333	7.67588e-10	1	ENSGALG00000040316	GPC1	1.54955
ENSGALG00000007699	7.29395e-14	0.148367	1	0.993	7.88038e-10	1	ENSGALG00000007699	RPS25	1.00705
ENSGALG00000006594	9.09188e-14	0.32828	0.359	0.16	9.82287e-10	1	ENSGALG00000006594	POFUT1	2.24375
ENSGALG00000007331	1.18668e-13	0.445223	0.576	0.331	1.28209e-09	1	ENSGALG00000007331	SVIL	1.74018
ENSGALG00000009129	1.53404e-13	0.452488	0.38	0.132	1.65738e-09	1	ENSGALG00000009129	DLX5	2.87879
ENSGALG00000009015	1.91719e-13	0.365979	0.37	0.162	2.07134e-09	1	ENSGALG00000009015	PIGK	2.28395
ENSGALG00000011464	2.56945e-13	0.314064	0.897	0.789	2.77604e-09	1	ENSGALG00000011464	EIF5	1.13688
ENSGALG00000040156	2.64685e-13	0.543536	0.255	0.056	2.85966e-09	1	ENSGALG00000040156	CCDC88C	4.55357
ENSGALG00000015480	2.69062e-13	0.369219	0.408	0.186	2.90694e-09	1	ENSGALG00000015480	POGLUT1	2.19355
ENSGALG00000002157	2.82198e-13	0.137441	0.995	0.997	3.04886e-09	1	ENSGALG00000002157	RPS17	0.997994
ENSGALG00000030626	2.86202e-13	0.366871	0.207	0.05	3.09212e-09	1	ENSGALG00000030626	FZD6	4.14
ENSGALG00000031593	3.62522e-13	0.251905	0.995	0.967	3.91669e-09	1	ENSGALG00000031593	TMSB15B	1.02896
ENSGALG00000000719	4.7864e-13	0.167282	0.995	0.994	5.17123e-09	1	ENSGALG00000000719	RPL22	1.00101
ENSGALG00000013098	6.27047e-13	0.372156	0.636	0.461	6.77461e-09	1	ENSGALG00000013098	MGST1	1.37961
ENSGALG00000000150	8.47975e-13	0.111587	1	0.995	9.16153e-09	1	ENSGALG00000000150	RPL9	1.00503
ENSGALG00000015917	8.95373e-13	0.160021	1	0.998	9.67361e-09	1	ENSGALG00000015917	EEF1A1	1.002
ENSGALG00000002993	9.50836e-13	0.503787	0.234	0.06	1.02728e-08	1	ENSGALG00000002993	CA10	3.9
ENSGALG00000010077	9.88383e-13	0.134865	1	0.995	1.06785e-08	1	ENSGALG00000010077	RPS3A	1.00503
ENSGALG00000012610	9.89477e-13	0.335343	0.543	0.348	1.06903e-08	1	ENSGALG00000012610	CTSV	1.56034
ENSGALG00000009523	1.12895e-12	0.374636	0.228	0.048	1.21972e-08	1	ENSGALG00000009523	CNTN1	4.75
ENSGALG00000001316	1.27821e-12	0.496849	0.293	0.105	1.38098e-08	1	ENSGALG00000001316	CPNE2	2.79048
ENSGALG00000035584	1.32107e-12	0.346428	0.315	0.194	1.42729e-08	1	ENSGALG00000035584	COL3A1	1.62371
ENSGALG00000038536	1.44491e-12	0.449914	0.56	0.317	1.56108e-08	1	ENSGALG00000038536	SH3BGRL3	1.76656
ENSGALG00000013537	1.59289e-12	0.229498	0.908	0.832	1.72096e-08	1	ENSGALG00000013537	TPM3	1.09135
ENSGALG00000011276	2.13229e-12	0.328857	0.739	0.504	2.30373e-08	1	ENSGALG00000011276	BTG1	1.46627
ENSGALG00000012952	2.76396e-12	0.235685	0.967	0.901	2.98618e-08	1	ENSGALG00000012952	BASP1	1.07325
ENSGALG00000006856	2.96726e-12	0.265477	0.196	0.05	3.20583e-08	1	ENSGALG00000006856	CD151	3.92
ENSGALG00000004952	3.36264e-12	0.144998	1	0.994	3.63299e-08	1	ENSGALG00000004952	RPL36A	1.00604
ENSGALG00000016419	4.267e-12	0.382011	0.31	0.11	4.61006e-08	1	ENSGALG00000016419	ASAP2	2.81818
ENSGALG00000031487	4.78884e-12	0.489268	0.283	0.087	5.17386e-08	1	ENSGALG00000031487	FSTL4	3.25287
ENSGALG00000027035	5.05975e-12	0.113709	1	0.998	5.46655e-08	1	ENSGALG00000027035	RPL21	1.002
ENSGALG00000007659	5.35444e-12	0.353612	0.69	0.471	5.78494e-08	1	ENSGALG00000007659	HYOU1	1.46497
ENSGALG00000012763	6.42431e-12	0.384426	0.418	0.223	6.94083e-08	1	ENSGALG00000012763	GNPTAB	1.87444
ENSGALG00000016920	6.44343e-12	0.394896	0.408	0.223	6.96148e-08	1	ENSGALG00000016920	LMO7	1.8296
ENSGALG00000036355	6.50721e-12	0.290627	0.696	0.514	7.03039e-08	1	ENSGALG00000036355	C7orf73	1.35409
ENSGALG00000015656	7.14801e-12	0.391121	0.571	0.35	7.72271e-08	1	ENSGALG00000015656	AKAP2	1.63143
ENSGALG00000035561	8.99576e-12	0.344269	0.31	0.114	9.71902e-08	1	ENSGALG00000035561	Copine 4	2.7193
ENSGALG00000039470	9.31582e-12	0.183296	0.978	0.965	1.00648e-07	1	ENSGALG00000039470	RPL10L	1.01347
ENSGALG00000010124	9.46198e-12	0.110822	1	0.999	1.02227e-07	1	ENSGALG00000010124	RPS8	1.001
ENSGALG00000012172	1.02016e-11	0.129335	0.995	0.998	1.10218e-07	1	ENSGALG00000012172	RPL3	0.996994
ENSGALG00000017330	1.09403e-11	0.132061	0.989	0.995	1.18199e-07	1	ENSGALG00000017330	RPS3	0.99397
ENSGALG00000010614	1.34155e-11	0.267682	0.223	0.076	1.44941e-07	1	ENSGALG00000010614	SLC25A4	2.93421
ENSGALG00000005481	1.36017e-11	0.301112	0.261	0.112	1.46953e-07	1	ENSGALG00000005481	ARHGEF3	2.33036
ENSGALG00000010023	1.4406e-11	0.153711	0.989	0.986	1.55642e-07	1	ENSGALG00000010023	CALM	1.00304
ENSGALG00000007403	1.75975e-11	0.208452	0.913	0.843	1.90123e-07	1	ENSGALG00000007403	PEBP1	1.08304
ENSGALG00000028749	2.78267e-11	0.204323	0.995	0.96	3.0064e-07	1	ENSGALG00000028749	ACTB ACTC2L	1.03646
ENSGALG00000042184	3.28092e-11	0.269607	0.266	0.11	3.5447e-07	1	ENSGALG00000042184	ALDH4A1	2.41818
ENSGALG00000012256	3.35214e-11	0.338464	0.364	0.201	3.62166e-07	1	ENSGALG00000012256	UTRN	1.81095
ENSGALG00000031038	4.68162e-11	0.189024	0.973	0.937	5.05802e-07	1	ENSGALG00000031038	RPL28	1.03842
ENSGALG00000032002	5.07102e-11	0.129251	0.984	0.978	5.47874e-07	1	ENSGALG00000032002	RPL34	1.00613
ENSGALG00000016775	5.22155e-11	0.109337	1	0.989	5.64137e-07	1	ENSGALG00000016775	RPL31	1.01112
ENSGALG00000029897	5.27749e-11	0.141495	0.995	0.986	5.7018e-07	1	ENSGALG00000029897	RPL30	1.00913
ENSGALG00000007145	7.91954e-11	0.359513	0.81	0.588	8.55627e-07	1	ENSGALG00000007145	ITGB1	1.37755
ENSGALG00000002990	9.64688e-11	0.296652	0.734	0.568	1.04225e-06	1	ENSGALG00000002990	PRELID1	1.29225
ENSGALG00000013579	9.72414e-11	0.340894	0.234	0.071	1.0506e-06	1	ENSGALG00000013579	FAT1	3.29577
ENSGALG00000034007	9.89815e-11	0.32013	0.185	0.038	1.0694e-06	1	ENSGALG00000034007	ITGA6	4.86842
ENSGALG00000040886	1.00216e-10	0.261554	0.168	0.046	1.08274e-06	1	ENSGALG00000040886	ZNF217L	3.65217
ENSGALG00000005584	1.40525e-10	0.313699	0.245	0.066	1.51823e-06	1	ENSGALG00000005584	GALNT18	3.71212
ENSGALG00000005254	1.55158e-10	0.337679	0.255	0.111	1.67633e-06	1	ENSGALG00000005254	CKLF	2.2973
ENSGALG00000034526	1.64558e-10	0.215654	0.223	0.111	1.77788e-06	1	ENSGALG00000034526	H-RAS	2.00901
ENSGALG00000004222	1.67604e-10	0.318237	0.522	0.366	1.8108e-06	1	ENSGALG00000004222	HK1	1.42623
ENSGALG00000017414	1.98907e-10	0.252327	0.288	0.13	2.14899e-06	1	ENSGALG00000017414	JUP	2.21538
ENSGALG00000015086	2.02292e-10	0.460266	0.353	0.129	2.18556e-06	1	ENSGALG00000015086	OSBPL1A	2.73643
ENSGALG00000002595	2.28649e-10	0.261174	0.685	0.507	2.47033e-06	1	ENSGALG00000002595	Glutathione peroxidase 5	1.35108
ENSGALG00000036099	2.44036e-10	0.19819	0.962	0.862	2.63657e-06	1	ENSGALG00000036099	EEF1D	1.11601
ENSGALG00000000209	2.88407e-10	0.396646	0.196	0.04	3.11595e-06	1	ENSGALG00000000209	PRNP	4.9
ENSGALG00000030583	2.95488e-10	0.17532	0.168	0.043	3.19245e-06	1	ENSGALG00000030583		3.90698
ENSGALG00000030436	3.10567e-10	0.178473	0.891	0.829	3.35536e-06	1	ENSGALG00000030436	MT-ND3	1.07479
ENSGALG00000006483	3.45833e-10	0.38715	0.272	0.095	3.73638e-06	1	ENSGALG00000006483		2.86316
ENSGALG00000041063	3.4708e-10	0.262533	0.505	0.328	3.74985e-06	1	ENSGALG00000041063	KRTCAP2	1.53963
ENSGALG00000004588	4.1127e-10	0.0900798	1	0.994	4.44336e-06	1	ENSGALG00000004588	RPS14	1.00604
ENSGALG00000007711	4.76048e-10	0.0830551	1	0.998	5.14322e-06	1	ENSGALG00000007711	RPL4	1.002
ENSGALG00000008806	5.96364e-10	0.163485	0.984	0.964	6.44311e-06	1	ENSGALG00000008806	RPL12	1.02075
ENSGALG00000015770	7.84354e-10	0.190763	0.87	0.777	8.47416e-06	1	ENSGALG00000015770	APP	1.11969
ENSGALG00000027860	8.97734e-10	0.269763	0.598	0.439	9.69912e-06	1	ENSGALG00000027860	CISD2	1.36219
ENSGALG00000005668	9.4476e-10	0.301391	0.571	0.347	1.02072e-05	1	ENSGALG00000005668	WSB1	1.64553
ENSGALG00000000122	9.72078e-10	0.158766	0.973	0.958	1.05023e-05	1	ENSGALG00000000122	GNB2L1	1.01566
ENSGALG00000029679	1.29802e-09	0.354481	0.163	0.033	1.40238e-05	1	ENSGALG00000029679	PLEKHA7	4.93939
ENSGALG00000008873	1.4228e-09	0.229167	0.668	0.562	1.5372e-05	1	ENSGALG00000008873	POLE3	1.18861
ENSGALG00000015082	1.434e-09	0.114513	0.984	0.991	1.54929e-05	1	ENSGALG00000015082	RPS6	0.992936
ENSGALG00000035506	1.64278e-09	0.141898	1	0.992	1.77486e-05	1	ENSGALG00000035506	FAU	1.00806
ENSGALG00000000542	1.80031e-09	0.255701	0.663	0.474	1.94506e-05	1	ENSGALG00000000542	ZNF593	1.39873
ENSGALG00000001658	2.0963e-09	0.0860367	1	0.995	2.26484e-05	1	ENSGALG00000001658	RPL19	1.00503
ENSGALG00000010103	2.10751e-09	0.283344	0.201	0.077	2.27695e-05	1	ENSGALG00000010103	FBXW7	2.61039
ENSGALG00000015483	2.23629e-09	0.230551	0.826	0.725	2.41609e-05	1	ENSGALG00000015483	PNISR	1.13931
ENSGALG00000042458	2.24036e-09	0.388816	0.408	0.206	2.42049e-05	1	ENSGALG00000042458	ACTN1	1.98058
ENSGALG00000024398	2.24882e-09	0.122964	0.978	0.973	2.42962e-05	1	ENSGALG00000024398	RPS28	1.00514
ENSGALG00000004693	2.27504e-09	0.266103	0.418	0.282	2.45795e-05	1	ENSGALG00000004693	ARPC1A	1.48227
ENSGALG00000016322	2.28094e-09	0.193714	0.179	0.069	2.46433e-05	1	ENSGALG00000016322	GSTAL3	2.5942
ENSGALG00000011472	2.35057e-09	0.0645269	1	0.998	2.53956e-05	1	ENSGALG00000011472	RPL37A	1.002
ENSGALG00000003966	2.39129e-09	0.112623	1	0.981	2.58355e-05	1	ENSGALG00000003966	RPL23A	1.01937
ENSGALG00000004049	2.91423e-09	0.284595	0.272	0.124	3.14853e-05	1	ENSGALG00000004049	ITFG1	2.19355
ENSGALG00000000243	3.1749e-09	0.243639	0.299	0.17	3.43016e-05	1	ENSGALG00000000243	RDM1	1.75882
ENSGALG00000009029	3.17492e-09	0.196487	0.158	0.042	3.43019e-05	1	ENSGALG00000009029	TSPAN12	3.7619
ENSGALG00000006771	3.45709e-09	0.109227	0.995	0.989	3.73504e-05	1	ENSGALG00000006771	RPS15A	1.00607
ENSGALG00000044278	3.60399e-09	0.29034	0.239	0.104	3.89375e-05	1	ENSGALG00000044278		2.29808
ENSGALG00000025937	4.3023e-09	0.300359	0.158	0.048	4.6482e-05	1	ENSGALG00000025937	FXYD6	3.29167
ENSGALG00000031564	4.90372e-09	0.337485	0.174	0.036	5.29798e-05	1	ENSGALG00000031564	SOGA3	4.83333
ENSGALG00000009748	5.13479e-09	0.244989	0.228	0.113	5.54763e-05	1	ENSGALG00000009748	ASNS	2.0177
ENSGALG00000012866	5.18316e-09	0.300559	0.261	0.101	5.59989e-05	1	ENSGALG00000012866	SERPINB6L	2.58416
ENSGALG00000008285	5.81759e-09	0.252163	0.212	0.056	6.28533e-05	1	ENSGALG00000008285	NAPEPLD	3.78571
ENSGALG00000010493	6.02896e-09	0.257752	0.152	0.048	6.51368e-05	1	ENSGALG00000010493	INPP5A	3.16667
ENSGALG00000040834	6.19773e-09	0.242649	0.228	0.087	6.69602e-05	1	ENSGALG00000040834	LGR4	2.62069
ENSGALG00000041914	6.42196e-09	0.287801	0.424	0.23	6.93829e-05	1	ENSGALG00000041914	Brain protein I4	1.84348
ENSGALG00000038635	6.72918e-09	0.289554	0.5	0.302	7.2702e-05	1	ENSGALG00000038635	MYL12B	1.65563
ENSGALG00000013160	7.45211e-09	0.253287	0.473	0.315	8.05126e-05	1	ENSGALG00000013160	CHMP5	1.50159
ENSGALG00000016915	7.52447e-09	0.261804	0.288	0.157	8.12944e-05	1	ENSGALG00000016915	MYCBP2	1.83439
ENSGALG00000036774	8.24139e-09	0.144755	0.989	0.978	8.904e-05	1	ENSGALG00000036774		1.01125
ENSGALG00000007905	8.37449e-09	0.319898	0.457	0.283	9.04779e-05	1	ENSGALG00000007905	LAMB1	1.61484
ENSGALG00000030533	8.43887e-09	0.230896	0.375	0.248	9.11736e-05	1	ENSGALG00000030533	PGLS	1.5121
ENSGALG00000001634	9.54282e-09	0.0827979	0.995	0.994	0.000103101	1	ENSGALG00000001634	RPL23	1.00101
ENSGALG00000004593	9.7015e-09	0.292753	0.196	0.077	0.000104815	1	ENSGALG00000004593	SULF2	2.54545
ENSGALG00000014867	1.03996e-08	0.28239	0.413	0.236	0.000112358	1	ENSGALG00000014867	PAIP1	1.75
ENSGALG00000001992	1.05496e-08	0.195583	0.859	0.769	0.000113977	1	ENSGALG00000001992	PKM	1.11704
ENSGALG00000001465	1.08645e-08	0.0857685	0.995	0.989	0.00011738	1	ENSGALG00000001465	RPL38	1.00607
ENSGALG00000003284	1.09318e-08	0.290716	0.245	0.11	0.000118107	1	ENSGALG00000003284	CRLF3	2.22727
ENSGALG00000009733	1.12752e-08	0.158156	0.918	0.864	0.000121817	1	ENSGALG00000009733	SEM1	1.0625
ENSGALG00000008525	1.27968e-08	0.275052	0.19	0.07	0.000138256	1	ENSGALG00000008525	ABHD12	2.71429
ENSGALG00000009307	1.29117e-08	0.280395	0.538	0.417	0.000139498	1	ENSGALG00000009307	FAM204A	1.29017
ENSGALG00000004831	1.43242e-08	0.0930968	1	0.995	0.000154758	1	ENSGALG00000004831	RPS4	1.00503
ENSGALG00000038748	1.6968e-08	0.276653	0.478	0.294	0.000183322	1	ENSGALG00000038748	RSRP1	1.62585
ENSGALG00000010986	1.73068e-08	0.329922	0.185	0.048	0.000186982	1	ENSGALG00000010986	GNG4	3.85417
ENSGALG00000008421	1.86881e-08	0.251488	0.228	0.118	0.000201906	1	ENSGALG00000008421	PEX16	1.9322
ENSGALG00000011176	1.88816e-08	0.172407	0.158	0.06	0.000203997	1	ENSGALG00000011176	SCRN1	2.63333
ENSGALG00000010746	1.94243e-08	0.299871	0.435	0.29	0.00020986	1	ENSGALG00000010746	TMEM59	1.5
ENSGALG00000013683	2.11449e-08	0.215976	0.179	0.075	0.000228449	1	ENSGALG00000013683	ARID1B	2.38667
ENSGALG00000008405	2.76136e-08	0.271639	0.63	0.516	0.000298338	1	ENSGALG00000008405	RALBP1	1.22093
ENSGALG00000012312	3.21306e-08	0.311774	0.424	0.221	0.000347139	1	ENSGALG00000012312	GCAT	1.91855
ENSGALG00000002813	3.53678e-08	0.0849098	0.962	0.928	0.000382114	1	ENSGALG00000002813	RPS10	1.03664
ENSGALG00000015195	3.54931e-08	0.0647044	0.995	0.992	0.000383467	1	ENSGALG00000015195	RPS15	1.00302
ENSGALG00000008590	3.7967e-08	0.101083	0.995	0.985	0.000410195	1	ENSGALG00000008590	EEF1B2	1.01015
ENSGALG00000004783	3.97603e-08	0.294739	0.277	0.132	0.00042957	1	ENSGALG00000004783	C9orf16	2.09848
ENSGALG00000004143	4.33142e-08	0.155652	0.87	0.778	0.000467967	1	ENSGALG00000004143	YWHAB	1.11825
ENSGALG00000005922	5.83835e-08	0.116612	0.973	0.964	0.000630776	1	ENSGALG00000005922	RPL5	1.00934
ENSGALG00000016241	6.44855e-08	0.225097	0.321	0.197	0.000696701	1	ENSGALG00000016241	ATP6AP2	1.62944
ENSGALG00000016500	7.38689e-08	0.250584	0.174	0.083	0.000798079	1	ENSGALG00000016500	FKBP12.6	2.09639
ENSGALG00000004244	8.15684e-08	0.271637	0.152	0.049	0.000881265	1	ENSGALG00000004244	TTPAL	3.10204
ENSGALG00000006096	8.35454e-08	0.0886694	0.957	0.952	0.000902624	1	ENSGALG00000006096	RPS13	1.00525
ENSGALG00000005710	8.82803e-08	0.193126	0.283	0.144	0.00095378	1	ENSGALG00000005710	CTDSPL	1.96528
ENSGALG00000009044	9.11523e-08	0.256122	0.5	0.325	0.00098481	1	ENSGALG00000009044	PTTG1IP	1.53846
ENSGALG00000038290	9.23623e-08	0.198056	0.837	0.729	0.000997882	1	ENSGALG00000038290	P4HB	1.14815
ENSGALG00000014582	9.60751e-08	0.317253	0.457	0.254	0.001038	1	ENSGALG00000014582	CADM1	1.79921
ENSGALG00000000993	9.84403e-08	0.373851	0.277	0.135	0.00106355	1	ENSGALG00000000993	GAPVD1	2.05185
ENSGALG00000016281	1.01751e-07	0.345984	0.353	0.142	0.00109932	1	ENSGALG00000016281	DMD	2.48592
ENSGALG00000009593	1.07722e-07	0.227293	0.234	0.089	0.00116383	1	ENSGALG00000009593	MFSD1	2.62921
ENSGALG00000016427	1.08195e-07	0.186948	0.152	0.059	0.00116894	1	ENSGALG00000016427	ADAM17	2.57627
ENSGALG00000012689	1.13202e-07	0.220147	0.19	0.08	0.00122303	1	ENSGALG00000012689	KIF13A	2.375
ENSGALG00000015339	1.23829e-07	0.0533217	0.984	0.992	0.00133784	1	ENSGALG00000015339	RPL24	0.991935
ENSGALG00000039191	1.28974e-07	0.369727	0.375	0.23	0.00139344	1	ENSGALG00000039191		1.63043
ENSGALG00000037050	1.35936e-07	0.474893	0.228	0.04	0.00146865	1	ENSGALG00000037050	FABP3	5.7
ENSGALG00000024332	1.43045e-07	0.179903	0.174	0.066	0.00154546	1	ENSGALG00000024332	CDC34	2.63636
ENSGALG00000014795	1.48334e-07	0.248001	0.326	0.174	0.0016026	1	ENSGALG00000014795	TGIF1	1.87356
ENSGALG00000035626	1.74939e-07	0.195064	0.707	0.578	0.00189004	1	ENSGALG00000035626	DAD1	1.22318
ENSGALG00000038678	1.75281e-07	0.388293	0.408	0.268	0.00189373	1	ENSGALG00000038678	EPB41L3	1.52239
ENSGALG00000028567	1.86673e-07	0.307109	0.451	0.258	0.00201681	1	ENSGALG00000028567	MYL9	1.74806
ENSGALG00000038504	1.91544e-07	0.252924	0.168	0.056	0.00206944	1	ENSGALG00000038504	MID1	3
ENSGALG00000003521	2.08957e-07	0.265205	0.848	0.654	0.00225757	1	ENSGALG00000003521	TPM1	1.29664
ENSGALG00000033232	2.31575e-07	0.229615	0.473	0.327	0.00250193	1	ENSGALG00000033232	LMAN2	1.44648
ENSGALG00000010046	2.47585e-07	0.213975	0.299	0.179	0.0026749	1	ENSGALG00000010046	FAM177A1	1.67039
ENSGALG00000016392	2.7015e-07	0.0576532	0.94	0.934	0.0029187	1	ENSGALG00000016392	RPS7	1.00642
ENSGALG00000042750	2.70638e-07	0.101941	0.984	0.958	0.00292397	1	ENSGALG00000042750	ND1	1.02714
ENSGALG00000002155	2.94321e-07	0.35705	0.212	0.067	0.00317984	1	ENSGALG00000002155	HS6ST1	3.16418
ENSGALG00000005907	3.15215e-07	0.165175	0.826	0.715	0.00340558	1	ENSGALG00000005907	RPN1	1.15524
ENSGALG00000012704	3.37874e-07	0.221209	0.261	0.164	0.0036504	1	ENSGALG00000012704	MYLIP	1.59146
ENSGALG00000027682	3.46461e-07	0.0779737	0.995	0.985	0.00374317	1	ENSGALG00000027682	C12orf66	1.01015
ENSGALG00000007611	3.51615e-07	0.0800143	0.995	0.981	0.00379884	1	ENSGALG00000007611		1.01427
ENSGALG00000043379	3.58041e-07	0.0424414	1	0.998	0.00386828	1	ENSGALG00000043379	RPL14	1.002
ENSGALG00000012444	3.67378e-07	0.241408	0.304	0.137	0.00396915	1	ENSGALG00000012444	ACVR2A	2.21898
ENSGALG00000005475	3.88294e-07	0.265511	0.234	0.113	0.00419513	1	ENSGALG00000005475	RHOGL RCJMB04_2b11	2.0708
ENSGALG00000014166	4.02749e-07	0.226626	0.293	0.161	0.0043513	1	ENSGALG00000014166	TSPO	1.81988
ENSGALG00000007130	4.13004e-07	0.213368	0.636	0.476	0.0044621	1	ENSGALG00000007130	cRac1A	1.33613
ENSGALG00000029512	4.47686e-07	0.243998	0.81	0.668	0.0048368	1	ENSGALG00000029512	SPTBN1	1.21257
ENSGALG00000004818	4.5264e-07	0.065356	1	0.989	0.00489032	1	ENSGALG00000004818	RPL6	1.01112
ENSGALG00000016447	4.59487e-07	0.15503	0.87	0.791	0.0049643	1	ENSGALG00000016447	PDIA6	1.09987
ENSGALG00000026490	4.74118e-07	0.104002	0.995	0.998	0.00512238	1	ENSGALG00000026490	RPS16	0.996994
ENSGALG00000040793	4.93652e-07	0.163964	0.63	0.517	0.00533342	1	ENSGALG00000040793	KDELR2	1.21857
ENSGALG00000010842	4.96163e-07	0.214729	0.5	0.368	0.00536055	1	ENSGALG00000010842	UBR7 RCJMB04_1i22	1.3587
ENSGALG00000002904	5.10527e-07	0.185206	0.207	0.096	0.00551573	1	ENSGALG00000002904	REEP3	2.15625
ENSGALG00000007365	5.15105e-07	0.237515	0.168	0.068	0.00556519	1	ENSGALG00000007365	PARP16	2.47059
ENSGALG00000003733	5.57402e-07	0.205609	0.19	0.062	0.00602217	1	ENSGALG00000003733	LIFR	3.06452
ENSGALG00000014192	6.01999e-07	0.214066	0.152	0.05	0.00650399	1	ENSGALG00000014192	ATP10D	3.04
ENSGALG00000043572	6.60349e-07	0.142676	0.277	0.198	0.00713442	1	ENSGALG00000043572	FAM89A	1.39899
ENSGALG00000031681	7.13154e-07	0.292499	0.299	0.172	0.00770492	1	ENSGALG00000031681	M6PR	1.73837
ENSGALG00000015617	7.15826e-07	0.104192	1	0.981	0.00773379	1	ENSGALG00000015617	RPS23	1.01937
ENSGALG00000029968	7.16754e-07	0.189222	0.158	0.08	0.00774381	1	ENSGALG00000029968	GADD45B	1.975
ENSGALG00000028471	7.20582e-07	0.175994	0.505	0.388	0.00778517	1	ENSGALG00000028471	CNPY3	1.30155
ENSGALG00000029172	7.22231e-07	0.183974	0.821	0.709	0.00780299	1	ENSGALG00000029172	NDUFC2	1.15797
ENSGALG00000037441	7.74159e-07	0.0873142	0.978	0.955	0.00836401	1	ENSGALG00000037441	RPS27	1.02408
ENSGALG00000041200	8.19344e-07	0.182716	0.652	0.547	0.0088522	1	ENSGALG00000041200	ZNF706	1.19196
ENSGALG00000015010	8.80105e-07	0.211153	0.239	0.105	0.00950866	1	ENSGALG00000015010	NSG1	2.27619
ENSGALG00000026704	9.54234e-07	0.200488	0.239	0.129	0.0103095	1	ENSGALG00000026704	GPX8	1.85271
ENSGALG00000043373	9.89338e-07	0.338153	0.31	0.157	0.0106888	1	ENSGALG00000043373	ARVCF	1.97452
ENSGALG00000041969	9.90272e-07	0.235031	0.158	0.037	0.0106989	1	ENSGALG00000041969	MTSS1	4.27027
ENSGALG00000029856	1.09467e-06	0.144434	0.739	0.669	0.0118268	1	ENSGALG00000029856	TOMM7	1.10463
ENSGALG00000009421	1.14965e-06	0.145909	0.652	0.564	0.0124208	1	ENSGALG00000009421	SRSF5	1.15603
ENSGALG00000035252	1.15616e-06	0.038495	0.978	0.981	0.0124912	1	ENSGALG00000035252	RPL7	0.996942
ENSGALG00000017185	1.23717e-06	0.233961	0.245	0.119	0.0133664	1	ENSGALG00000017185	TMEM123	2.05882
ENSGALG00000003484	1.27101e-06	0.321744	0.212	0.136	0.013732	1	ENSGALG00000003484	BARD1	1.55882
ENSGALG00000009801	1.27293e-06	0.234883	0.228	0.096	0.0137527	1	ENSGALG00000009801	C15orf41	2.375
ENSGALG00000003815	1.34063e-06	0.258022	0.641	0.511	0.0144841	1	ENSGALG00000003815	RPN2	1.2544
ENSGALG00000016996	1.34407e-06	0.153148	0.652	0.511	0.0145213	1	ENSGALG00000016996	ITM2B	1.27593
ENSGALG00000003197	1.51177e-06	0.0719062	1	0.995	0.0163332	1	ENSGALG00000003197	RPL7A	1.00503
ENSGALG00000013804	1.81797e-06	0.218981	0.168	0.066	0.0196413	1	ENSGALG00000013804	SRD5A3	2.54545
ENSGALG00000011541	1.90351e-06	0.330717	0.25	0.149	0.0205655	1	ENSGALG00000011541	BIN1	1.67785
ENSGALG00000014615	1.92981e-06	0.216085	0.158	0.057	0.0208496	1	ENSGALG00000014615	LAMA1	2.77193
ENSGALG00000008839	1.97554e-06	0.194675	0.152	0.055	0.0213437	1	ENSGALG00000008839	ATP11B	2.76364
ENSGALG00000014846	1.9985e-06	0.250189	0.391	0.251	0.0215918	1	ENSGALG00000014846	OXCT1	1.55777
ENSGALG00000006780	2.43198e-06	0.174729	0.386	0.272	0.0262751	1	ENSGALG00000006780	ARL6IP1	1.41912
ENSGALG00000023294	2.47641e-06	0.0490783	0.995	0.981	0.0267551	1	ENSGALG00000023294	RPLP0	1.01427
ENSGALG00000038107	2.49993e-06	0.215485	0.375	0.256	0.0270093	1	ENSGALG00000038107		1.46484
ENSGALG00000008889	2.81659e-06	0.243372	0.321	0.186	0.0304304	1	ENSGALG00000008889	TTC14	1.72581
ENSGALG00000038421	2.85996e-06	0.169395	0.304	0.214	0.030899	1	ENSGALG00000038421	RWDD3	1.42056
ENSGALG00000012946	2.87482e-06	0.210534	0.457	0.321	0.0310596	1	ENSGALG00000012946	FAM60A	1.42368
ENSGALG00000029001	2.96689e-06	0.21521	0.255	0.131	0.0320543	1	ENSGALG00000029001	YRDC	1.94656
ENSGALG00000004874	3.0253e-06	0.136886	0.625	0.533	0.0326854	1	ENSGALG00000004874	PPIH	1.17261
ENSGALG00000028135	3.05354e-06	0.304907	0.266	0.142	0.0329904	1	ENSGALG00000028135	Glutaredoxin-like protein	1.87324
ENSGALG00000014106	3.14207e-06	0.265706	0.44	0.278	0.0339469	1	ENSGALG00000014106	PPFIBP1	1.58273
ENSGALG00000035334	3.37211e-06	0.0184933	1	1	0.0364323	1	ENSGALG00000035334	COX3	1
ENSGALG00000037927	3.49557e-06	0.239127	0.321	0.204	0.0377661	1	ENSGALG00000037927	Stathmin	1.57353
ENSGALG00000001279	3.49645e-06	0.19611	0.163	0.077	0.0377756	1	ENSGALG00000001279	ZNF652	2.11688
ENSGALG00000008716	3.65521e-06	0.174496	0.196	0.102	0.0394909	1	ENSGALG00000008716	FLRT3	1.92157
ENSGALG00000000660	4.19361e-06	0.176681	0.451	0.349	0.0453077	1	ENSGALG00000000660	CYB5B	1.29226
ENSGALG00000009018	4.35085e-06	0.18934	0.212	0.106	0.0470066	1	ENSGALG00000009018	TMEM87A	2
ENSGALG00000030900	4.3983e-06	0.141146	0.207	0.097	0.0475193	1	ENSGALG00000030900	NCMAP	2.13402
ENSGALG00000037913	4.46702e-06	0.171566	0.179	0.082	0.0482617	1	ENSGALG00000037913	KLF10	2.18293
ENSGALG00000037805	4.58924e-06	0.0408571	0.995	0.981	0.0495821	1	ENSGALG00000037805	RPS19	1.01427

## Sheet: 4th Interdigit - Darkgreen - 2
	p_val	avg_logFC	pct.2	pct.rest	p_val_adj	cluster	gene	name	enrichment
ENSGALG00000014884	4.88105e-56	0.735961	0.22	0.011	5.27349e-52	2	ENSGALG00000014884	ISL1	20
ENSGALG00000030902	1.20349e-45	1.07751	0.814	0.395	1.30025e-41	2	ENSGALG00000030902	SNAI2	2.06076
ENSGALG00000032340	1.68787e-44	1.25223	0.425	0.069	1.82358e-40	2	ENSGALG00000032340		6.15942
ENSGALG00000035016	7.26974e-43	1.04319	0.941	0.566	7.85423e-39	2	ENSGALG00000035016	ID2	1.66254
ENSGALG00000003670	4.97651e-39	0.599172	0.214	0.029	5.37662e-35	2	ENSGALG00000003670	MAFB	7.37931
ENSGALG00000034297	6.98889e-39	0.507503	0.18	0.019	7.55079e-35	2	ENSGALG00000034297	TBX2	9.47368
ENSGALG000000285201	1.76487e-36	0.785865	0.612	0.432	1.90677e-32	2	ENSGALG00000028520	CST3	1.41667
ENSGALG000000035801	2.20089e-36	0.911758	0.823	0.462	2.37784e-32	2	ENSGALG00000003580	MMP2	1.78139
ENSGALG000000452891	8.48899e-31	0.830901	0.506	0.18	9.17151e-27	2	ENSGALG00000045289	MAB21L2	2.81111
ENSGALG000000091291	4.89272e-29	0.800419	0.422	0.124	5.28609e-25	2	ENSGALG00000009129	DLX5	3.40323
ENSGALG000000314241	1.51013e-28	0.744269	0.578	0.327	1.63154e-24	2	ENSGALG00000031424	SDC2	1.76758
ENSGALG000000038911	1.55482e-27	0.576997	0.522	0.254	1.67982e-23	2	ENSGALG00000003891	ZNF423	2.05512
ENSGALG00000026311	6.41215e-26	0.565506	0.227	0.054	6.92769e-22	2	ENSGALG00000026311	C12orf75	4.2037
ENSGALG000000030151	1.0469e-25	0.585631	0.416	0.187	1.13108e-21	2	ENSGALG00000003015	SERPINF1	2.2246
ENSGALG000000282361	6.36146e-24	0.52899	0.45	0.234	6.87292e-20	2	ENSGALG00000028236	PRRX2	1.92308
ENSGALG00000035772	6.6008e-24	0.521607	0.307	0.116	7.1315e-20	2	ENSGALG00000035772	SNAI2L	2.64655
ENSGALG00000003172	8.34466e-24	0.484298	0.196	0.044	9.01557e-20	2	ENSGALG00000003172	SLC16A9	4.45455
ENSGALG000000094951	4.74978e-23	0.653512	0.475	0.214	5.13166e-19	2	ENSGALG00000009495	FGFR2	2.21963
ENSGALG000000399851	2.69687e-22	0.443485	0.898	0.728	2.9137e-18	2	ENSGALG00000039985	CDH11	1.23352
ENSGALG000000305301	1.02394e-21	0.465003	0.326	0.142	1.10626e-17	2	ENSGALG00000030530	HAND2	2.29577
ENSGALG000000142331	1.15585e-21	0.574848	0.655	0.392	1.24878e-17	2	ENSGALG00000014233	FBLN1	1.67092
ENSGALG000000370671	1.13029e-20	0.392874	0.702	0.576	1.22117e-16	2	ENSGALG00000037067	EIF3E	1.21875
ENSGALG00000037711	1.18076e-20	0.539657	0.311	0.105	1.27569e-16	2	ENSGALG00000037711		2.9619
ENSGALG00000036043	1.50172e-20	0.485113	0.224	0.049	1.62246e-16	2	ENSGALG00000036043	TBX3	4.57143
ENSGALG000000109241	3.21598e-20	0.494273	0.786	0.608	3.47454e-16	2	ENSGALG00000010924	cNFI-A	1.29276
ENSGALG00000042773	4.28335e-20	0.484243	0.236	0.075	4.62773e-16	2	ENSGALG00000042773	VOPP1	3.14667
ENSGALG00000016487	6.46743e-20	0.495499	0.242	0.086	6.98741e-16	2	ENSGALG00000016487	LDAH	2.81395
ENSGALG000000051201	1.95752e-19	0.589508	0.394	0.162	2.1149e-15	2	ENSGALG00000005120		2.4321
ENSGALG000000042741	1.97093e-19	0.725852	0.484	0.194	2.12939e-15	2	ENSGALG00000004274	TWIST2	2.49485
ENSGALG000000287491	2.64402e-19	0.330142	0.988	0.96	2.8566e-15	2	ENSGALG00000028749	ACTB ACTC2L	1.02917
ENSGALG000000149101	2.7059e-18	0.739069	0.571	0.303	2.92345e-14	2	ENSGALG00000014910	COLEC12	1.88449
ENSGALG000000169711	4.56459e-18	0.488423	0.68	0.475	4.93158e-14	2	ENSGALG00000016971	TSC22D1	1.43158
ENSGALG000000113891	5.3729e-18	0.528434	0.211	0.059	5.80488e-14	2	ENSGALG00000011389	TRAF3	3.57627
ENSGALG00000015612	4.45612e-16	0.420181	0.522	0.37	4.8144e-12	2	ENSGALG00000015612	LRPAP1	1.41081
ENSGALG000000450521	8.25175e-16	0.572037	0.429	0.191	8.91519e-12	2	ENSGALG00000045052	MAB21L1	2.24607
ENSGALG000000033241	1.50186e-15	0.539528	0.879	0.659	1.62261e-11	2	ENSGALG00000003324	PRRX1	1.33384
ENSGALG00000015720	1.93263e-15	0.760158	0.348	0.122	2.08802e-11	2	ENSGALG00000015720	CHODL	2.85246
ENSGALG00000036240	3.11078e-15	0.40541	0.727	0.665	3.36089e-11	2	ENSGALG00000036240	AKAP12	1.09323
ENSGALG000000286271	3.85054e-15	0.619893	0.472	0.246	4.16013e-11	2	ENSGALG00000028627	TIMP3	1.9187
ENSGALG00000011623	7.55054e-15	0.453171	0.174	0.052	8.15761e-11	2	ENSGALG00000011623	ADAMTS3	3.34615
ENSGALG000000100771	1.3751e-14	0.202121	1	0.995	1.48566e-10	2	ENSGALG00000010077	RPS3A	1.00503
ENSGALG00000029401	1.67971e-14	0.57944	0.307	0.091	1.81476e-10	2	ENSGALG00000029401	Six1	3.37363
ENSGALG00000015196	2.6728e-14	0.431843	0.304	0.179	2.8877e-10	2	ENSGALG00000015196	ASXL3	1.69832
ENSGALG00000006808	3.71899e-14	0.424933	0.497	0.33	4.018e-10	2	ENSGALG00000006808	TSPAN6	1.50606
ENSGALG000000085901	1.10619e-13	0.198888	0.988	0.985	1.19513e-09	2	ENSGALG00000008590	EEF1B2	1.00305
ENSGALG00000010971	1.20279e-13	0.425775	0.202	0.08	1.29949e-09	2	ENSGALG00000010971	CSRNP3	2.525
ENSGALG000000082931	1.33583e-13	0.360657	0.398	0.231	1.44324e-09	2	ENSGALG00000008293	SH3PXD2A	1.72294
ENSGALG000000026441	2.08159e-13	0.198135	0.997	0.983	2.24895e-09	2	ENSGALG00000002644	RPL10A	1.01424
ENSGALG00000033083	2.23681e-13	0.305661	0.189	0.066	2.41665e-09	2	ENSGALG00000033083	ATOH8	2.86364
ENSGALG00000039288	2.30486e-13	0.302602	0.885	0.717	2.49017e-09	2	ENSGALG00000039288	RBM5	1.23431
ENSGALG000000001501	3.7265e-13	0.197131	0.997	0.995	4.02611e-09	2	ENSGALG00000000150	RPL9	1.00201
ENSGALG00000016691	4.53143e-13	0.278479	0.851	0.79	4.89576e-09	2	ENSGALG00000016691	SLC25A6	1.07722
ENSGALG000000360731	5.50235e-13	0.340433	0.739	0.609	5.94474e-09	2	ENSGALG00000036073		1.21346
ENSGALG00000041863	6.13197e-13	0.319418	0.54	0.417	6.62498e-09	2	ENSGALG00000041863	MRPL13	1.29496
ENSGALG000000338841	6.81136e-13	0.217161	0.994	0.967	7.35899e-09	2	ENSGALG00000033884	EEF2	1.02792
ENSGALG000000288721	1.15486e-12	0.212039	0.981	0.972	1.24771e-08	2	ENSGALG00000028872	TPT1	1.00926
ENSGALG000000394701	2.35969e-12	0.154092	0.978	0.965	2.54941e-08	2	ENSGALG00000039470	RPL10L	1.01347
ENSGALG00000006851	6.17901e-12	0.313883	0.27	0.128	6.6758e-08	2	ENSGALG00000006851	PCDH11X	2.10938
ENSGALG00000008206	8.90842e-12	0.415049	0.165	0.046	9.62466e-08	2	ENSGALG00000008206	TESC	3.58696
ENSGALG000000028681	1.27359e-11	0.144701	0.997	0.998	1.37599e-07	2	ENSGALG00000002868	RPL26	0.998998
ENSGALG000000321951	1.48317e-11	0.304506	0.248	0.142	1.60242e-07	2	ENSGALG00000032195		1.74648
ENSGALG000000144851	1.57113e-11	0.357617	0.304	0.154	1.69745e-07	2	ENSGALG00000014485	LDB2	1.97403
ENSGALG00000003803	2.00218e-11	0.451467	0.283	0.143	2.16316e-07	2	ENSGALG00000003803	DAB2	1.97902
ENSGALG000000092741	2.42613e-11	0.269506	0.845	0.766	2.62119e-07	2	ENSGALG00000009274	HOXD12	1.10313
ENSGALG000000360991	2.44031e-11	0.192597	0.876	0.864	2.63651e-07	2	ENSGALG00000036099	EEF1D	1.01389
ENSGALG000000321421	2.75294e-11	0.159689	1	1	2.97427e-07	2	ENSGALG00000032142	MT-CO1	1
ENSGALG00000031534	2.8916e-11	0.382083	0.5	0.36	3.12409e-07	2	ENSGALG00000031534	ARID5B	1.38889
ENSGALG000000129521	3.04462e-11	0.222054	0.953	0.901	3.28941e-07	2	ENSGALG00000012952	BASP1	1.05771
ENSGALG00000011982	4.45952e-11	0.304537	0.155	0.05	4.81806e-07	2	ENSGALG00000011982	PDE5	3.1
ENSGALG000000148331	5.26326e-11	0.161676	1	0.998	5.68643e-07	2	ENSGALG00000014833	RPL37	1.002
ENSGALG00000007048	5.39641e-11	0.44945	0.27	0.12	5.83029e-07	2	ENSGALG00000007048	SYNM	2.25
ENSGALG000000258621	5.67912e-11	0.339876	0.469	0.34	6.13572e-07	2	ENSGALG00000025862	TMEM26	1.37941
ENSGALG00000008620	6.60599e-11	0.168376	0.991	0.986	7.13712e-07	2	ENSGALG00000008620	RPL39	1.00507
ENSGALG00000034050	7.33694e-11	0.286385	0.643	0.574	7.92683e-07	2	ENSGALG00000034050	MTDH	1.12021
ENSGALG000000067711	7.43908e-11	0.172177	0.994	0.989	8.03719e-07	2	ENSGALG00000006771	RPS15A	1.00506
ENSGALG00000005000	9.14742e-11	0.285698	0.158	0.058	9.88287e-07	2	ENSGALG00000005000	COMTD1	2.72414
ENSGALG000000093121	9.33106e-11	0.252597	0.941	0.879	1.00813e-06	2	ENSGALG00000009312	RPL22L1	1.07053
ENSGALG000000232941	9.34655e-11	0.170847	0.988	0.981	1.0098e-06	2	ENSGALG00000023294	RPLP0	1.00714
ENSGALG000000031971	9.54564e-11	0.154443	1	0.995	1.03131e-06	2	ENSGALG00000003197	RPL7A	1.00503
ENSGALG00000029724	1.01231e-10	0.366702	0.413	0.269	1.0937e-06	2	ENSGALG00000029724	MTURN	1.53532
ENSGALG000000045881	1.2572e-10	0.146709	0.994	0.994	1.35828e-06	2	ENSGALG00000004588	RPS14	1
ENSGALG00000039966	1.28301e-10	0.314486	0.18	0.067	1.38616e-06	2	ENSGALG00000039966		2.68657
ENSGALG000000302801	1.49165e-10	0.179108	0.966	0.95	1.61158e-06	2	ENSGALG00000030280	PABPC1	1.01684
ENSGALG00000037164	1.54238e-10	0.407007	0.64	0.43	1.66638e-06	2	ENSGALG00000037164	ZFHX4	1.48837
ENSGALG000000043101	1.72517e-10	0.316932	0.612	0.463	1.86387e-06	2	ENSGALG00000004310	TTYH3	1.32181
ENSGALG000000173301	2.19041e-10	0.137246	0.997	0.995	2.36652e-06	2	ENSGALG00000017330	RPS3	1.00201
ENSGALG00000034661	2.30296e-10	0.449618	0.807	0.617	2.48811e-06	2	ENSGALG00000034661	Id1	1.30794
ENSGALG00000034048	2.68109e-10	0.361607	0.376	0.249	2.89664e-06	2	ENSGALG00000034048	BCL11A	1.51004
ENSGALG000000151951	2.74128e-10	0.139702	0.994	0.992	2.96168e-06	2	ENSGALG00000015195	RPS15	1.00202
ENSGALG000000162321	4.43818e-10	0.136724	1	0.998	4.79501e-06	2	ENSGALG00000016232	RPL8	1.002
ENSGALG00000012691	4.81621e-10	0.333383	0.23	0.135	5.20344e-06	2	ENSGALG00000012691	ALDH1L2	1.7037
ENSGALG00000008497	5.38154e-10	0.330036	0.379	0.249	5.81422e-06	2	ENSGALG00000008497	SLC38A2	1.52209
ENSGALG000000039661	6.72474e-10	0.163274	0.988	0.982	7.26541e-06	2	ENSGALG00000003966	RPL23A	1.00611
ENSGALG00000004899	7.36832e-10	0.318474	0.441	0.295	7.96074e-06	2	ENSGALG00000004899	PEPD	1.49492
ENSGALG00000012219	1.03908e-09	0.324394	0.168	0.062	1.12262e-05	2	ENSGALG00000012219	UNC5C	2.70968
ENSGALG000000061791	1.27606e-09	0.137026	0.997	0.994	1.37866e-05	2	ENSGALG00000006179	RPL13	1.00302
ENSGALG000000398611	1.44234e-09	0.327374	0.292	0.161	1.55831e-05	2	ENSGALG00000039861	PLXNB2	1.81366
ENSGALG000000001221	1.60695e-09	0.183975	0.975	0.957	1.73615e-05	2	ENSGALG00000000122	GNB2L1	1.01881
ENSGALG000000271421	1.70004e-09	0.114172	1	0.999	1.83672e-05	2	ENSGALG00000027142	RPL32	1.001
ENSGALG00000010127	1.97789e-09	0.241216	0.637	0.539	2.13692e-05	2	ENSGALG00000010127	GLO1	1.18182
ENSGALG00000005551	1.98783e-09	0.264807	0.171	0.09	2.14765e-05	2	ENSGALG00000005551	DKK3	1.9
ENSGALG000000029881	2.2267e-09	0.321614	0.242	0.117	2.40572e-05	2	ENSGALG00000002988	PHGDH	2.06838
ENSGALG000000302371	2.25341e-09	0.31919	0.674	0.552	2.43459e-05	2	ENSGALG00000030237	PITX1	1.22101
ENSGALG000000150131	2.94705e-09	0.351158	0.693	0.54	3.18399e-05	2	ENSGALG00000015013	MSX1	1.28333
ENSGALG000000044201	3.18248e-09	0.265263	0.205	0.106	3.43835e-05	2	ENSGALG00000004420	SDK1	1.93396
ENSGALG00000002706	3.54714e-09	0.366147	0.273	0.161	3.83233e-05	2	ENSGALG00000002706	XRN1	1.69565
ENSGALG000000306471	4.02459e-09	0.189032	0.817	0.772	4.34816e-05	2	ENSGALG00000030647	MFAP2	1.05829
ENSGALG000000113001	4.05596e-09	0.189084	0.758	0.705	4.38206e-05	2	ENSGALG00000011300	TOP2B	1.07518
ENSGALG00000011394	4.33374e-09	0.253413	0.161	0.073	4.68218e-05	2	ENSGALG00000011394	CYP2J21	2.20548
ENSGALG000000167751	4.53049e-09	0.156925	0.991	0.989	4.89474e-05	2	ENSGALG00000016775	RPL31	1.00202
ENSGALG000000270351	4.59045e-09	0.111986	1	0.998	4.95952e-05	2	ENSGALG00000027035	RPL21	1.002
ENSGALG000000088061	4.7647e-09	0.152417	0.978	0.964	5.14778e-05	2	ENSGALG00000008806	RPL12	1.01452
ENSGALG000000367901	5.01497e-09	0.162341	0.991	0.977	5.41817e-05	2	ENSGALG00000036790	RPS27A	1.01433
ENSGALG000000041841	5.3351e-09	0.200554	0.811	0.716	5.76404e-05	2	ENSGALG00000004184	SPARC	1.13268
ENSGALG000000131351	5.3652e-09	0.262984	0.509	0.419	5.79656e-05	2	ENSGALG00000013135	GALNT1	1.2148
ENSGALG000000259991	5.52663e-09	0.158152	0.866	0.851	5.97097e-05	2	ENSGALG00000025999	NDUFA4	1.01763
ENSGALG000000157801	6.01847e-09	0.239415	0.727	0.663	6.50236e-05	2	ENSGALG00000015780	PNRC1	1.09653
ENSGALG000000311121	6.9933e-09	0.364162	0.531	0.384	7.55556e-05	2	ENSGALG00000031112	COL5A2	1.38281
ENSGALG000000285671	9.19677e-09	0.352931	0.401	0.256	9.93619e-05	2	ENSGALG00000028567	MYL9	1.56641
ENSGALG000000080181	1.05325e-08	0.323139	0.429	0.307	0.000113793	2	ENSGALG00000008018	SNAI1	1.39739
ENSGALG000000355841	1.33681e-08	0.371023	0.304	0.192	0.000144428	2	ENSGALG00000035584	COL3A1	1.58333
ENSGALG000000005421	1.7273e-08	0.267434	0.584	0.474	0.000186618	2	ENSGALG00000000542	ZNF593	1.23207
ENSGALG00000028187	1.72732e-08	0.28901	0.466	0.368	0.00018662	2	ENSGALG00000028187	FUNDC1	1.2663
ENSGALG000000121721	2.11777e-08	0.105384	0.997	0.998	0.000228804	2	ENSGALG00000012172	RPL3	0.998998
ENSGALG000000308781	2.54671e-08	0.0999021	1	1	0.000275147	2	ENSGALG00000030878	RPLP1	1
ENSGALG00000036789	2.60797e-08	0.286693	0.264	0.154	0.000281765	2	ENSGALG00000036789	ADGRL2	1.71429
ENSGALG000000163921	2.61712e-08	0.147175	0.953	0.933	0.000282753	2	ENSGALG00000016392	RPS7	1.02144
ENSGALG00000026736	2.64644e-08	0.290912	0.165	0.078	0.000285921	2	ENSGALG00000026736	OGN	2.11538
ENSGALG000000150821	2.81534e-08	0.127715	0.994	0.99	0.000304169	2	ENSGALG00000015082	RPS6	1.00404
ENSGALG000000031351	3.0705e-08	0.301305	0.264	0.145	0.000331737	2	ENSGALG00000003135	ANK3	1.82069
ENSGALG00000004176	3.97488e-08	0.212493	0.661	0.559	0.000429446	2	ENSGALG00000004176	ATOX1	1.18247
ENSGALG000000139901	5.34745e-08	0.105108	1	1	0.000577739	2	ENSGALG00000013990	RPS12	1
ENSGALG00000001183	5.40366e-08	0.175134	0.913	0.856	0.000583811	2	ENSGALG00000001183	MYH10	1.06659
ENSGALG000000048311	5.6965e-08	0.112883	0.997	0.995	0.00061545	2	ENSGALG00000004831	RPS4	1.00201
ENSGALG00000006503	5.95317e-08	0.293928	0.224	0.107	0.00064318	2	ENSGALG00000006503	VDAC1	2.09346
ENSGALG000000320391	6.14397e-08	0.283038	0.547	0.455	0.000663795	2	ENSGALG00000032039	HOXD13	1.2022
ENSGALG000000086771	7.02046e-08	0.191048	0.758	0.73	0.00075849	2	ENSGALG00000008677	VIM	1.03836
ENSGALG00000000613	7.88046e-08	0.238295	0.584	0.48	0.000851405	2	ENSGALG00000000613	RAB11B	1.21667
ENSGALG000000355061	8.1479e-08	0.0873657	0.981	0.993	0.000880299	2	ENSGALG00000035506	FAU	0.987915
ENSGALG000000320521	8.84271e-08	0.138821	0.981	0.971	0.000955366	2	ENSGALG00000032052	RPS26	1.0103
ENSGALG000000033531	9.36362e-08	0.242393	0.41	0.316	0.00101165	2	ENSGALG00000003353	RAI14	1.29747
ENSGALG000000269781	9.7432e-08	0.103538	0.997	0.997	0.00105265	2	ENSGALG00000026978	RPL29	1
ENSGALG000000101241	1.02654e-07	0.0949816	1	0.999	0.00110907	2	ENSGALG00000010124	RPS8	1.001
ENSGALG000000374411	1.25999e-07	0.147633	0.978	0.954	0.0013613	2	ENSGALG00000037441	RPS27	1.02516
ENSGALG00000015751	1.35824e-07	0.150284	0.916	0.877	0.00146744	2	ENSGALG00000015751	ATP5J	1.04447
ENSGALG000000310381	1.46685e-07	0.124748	0.935	0.938	0.00158479	2	ENSGALG00000031038	RPL28	0.996802
ENSGALG00000010555	1.54747e-07	0.279478	0.242	0.147	0.00167188	2	ENSGALG00000010555	OSBPL9	1.64626
ENSGALG000000169961	1.60286e-07	0.245374	0.615	0.509	0.00173173	2	ENSGALG00000016996	ITM2B	1.20825
ENSGALG00000023157	1.65404e-07	0.28846	0.413	0.325	0.00178703	2	ENSGALG00000023157	REEP5	1.27077
ENSGALG00000008229	1.82267e-07	0.228536	0.444	0.333	0.00196921	2	ENSGALG00000008229	ALDH7A1	1.33333
ENSGALG00000011812	1.8758e-07	0.306143	0.171	0.076	0.00202661	2	ENSGALG00000011812	SULT1E1	2.25
ENSGALG000000114721	1.87792e-07	0.093072	1	0.998	0.0020289	2	ENSGALG00000011472	RPL37A	1.002
ENSGALG000000028371	1.98887e-07	0.108812	0.988	0.989	0.00214877	2	ENSGALG00000002837	RPL27	0.998989
ENSGALG000000303781	2.03262e-07	0.132076	0.975	0.974	0.00219604	2	ENSGALG00000030378	RPL11	1.00103
ENSGALG000000144321	2.43169e-07	0.112181	0.991	0.986	0.0026272	2	ENSGALG00000014432	RPS20	1.00507
ENSGALG00000002421	3.38922e-07	0.193454	0.183	0.108	0.00366172	2	ENSGALG00000002421	FAM213A	1.69444
ENSGALG000000072201	4.13467e-07	0.132308	0.978	0.964	0.00446709	2	ENSGALG00000007220	FTH1	1.01452
ENSGALG000000016581	5.33031e-07	0.0946819	1	0.995	0.00575887	2	ENSGALG00000001658	RPL19	1.00503
ENSGALG00000031821	6.15222e-07	0.239587	0.236	0.148	0.00664686	2	ENSGALG00000031821	C12orf49	1.59459
ENSGALG000000157701	6.49095e-07	0.176431	0.823	0.778	0.00701283	2	ENSGALG00000015770	APP	1.05784
ENSGALG00000017283	8.17372e-07	0.252568	0.295	0.18	0.00883089	2	ENSGALG00000017283	CCND2	1.63889
ENSGALG000000130021	8.96342e-07	0.296054	0.503	0.408	0.00968407	2	ENSGALG00000013002	DAP1	1.23284
ENSGALG000000411021	9.01626e-07	0.264388	0.596	0.491	0.00974117	2	ENSGALG00000041102	CDK5RAP2	1.21385
ENSGALG000000086161	9.78294e-07	0.234831	0.199	0.103	0.0105695	2	ENSGALG00000008616	DDR1	1.93204
ENSGALG00000033471	9.88197e-07	0.18206	0.764	0.675	0.0106765	2	ENSGALG00000033471	CALD1	1.13185
ENSGALG000000035781	9.93227e-07	0.362111	0.314	0.176	0.0107308	2	ENSGALG00000003578	FN1	1.78409
ENSGALG000000048181	1.1256e-06	0.0940759	0.997	0.989	0.012161	2	ENSGALG00000004818	RPL6	1.00809
ENSGALG00000046292	1.13487e-06	0.227764	0.239	0.144	0.0122611	2	ENSGALG00000046292		1.65972
ENSGALG000000054411	1.31641e-06	0.227504	0.398	0.284	0.0142225	2	ENSGALG00000005441	NFIB	1.40141
ENSGALG000000159171	1.35837e-06	0.0705393	1	0.998	0.0146758	2	ENSGALG00000015917	EEF1A1	1.002
ENSGALG000000135051	1.37509e-06	0.301101	0.335	0.216	0.0148565	2	ENSGALG00000013505	SYNE1	1.55093
ENSGALG00000023510	1.43644e-06	0.217135	0.63	0.524	0.0155193	2	ENSGALG00000023510	ERP29	1.20229
ENSGALG00000046369	1.43794e-06	0.22311	0.301	0.193	0.0155355	2	ENSGALG00000046369		1.55959
ENSGALG000000097321	1.49329e-06	0.259274	0.435	0.335	0.0161335	2	ENSGALG00000009732	PCDH18	1.29851
ENSGALG000000100551	1.50206e-06	0.305941	0.307	0.204	0.0162282	2	ENSGALG00000010055	DAAM2	1.5049
ENSGALG000000353341	1.5542e-06	0.106859	1	1	0.0167916	2	ENSGALG00000035334	COX3	1
ENSGALG000000019561	1.59884e-06	0.173706	0.559	0.486	0.0172739	2	ENSGALG00000001956	OLFML3	1.15021
ENSGALG00000001652	1.63375e-06	0.126091	0.668	0.612	0.0176511	2	ENSGALG00000001652	SEPT2 RCJMB04_2a21	1.0915
ENSGALG000000048711	1.77859e-06	0.10075	0.975	0.975	0.0192159	2	ENSGALG00000004871	RPS24	1
ENSGALG000000278911	1.78519e-06	0.264391	0.599	0.473	0.0192872	2	ENSGALG00000027891	NREP	1.26638
ENSGALG00000014662	1.84407e-06	0.169743	0.326	0.228	0.0199234	2	ENSGALG00000014662	RBP5	1.42982
ENSGALG00000007140	1.97926e-06	0.300995	0.152	0.052	0.0213839	2	ENSGALG00000007140	NRP1	2.92308
ENSGALG000000367741	2.03324e-06	0.121663	0.988	0.977	0.0219672	2	ENSGALG00000036774		1.01126
ENSGALG00000006174	2.14057e-06	0.28112	0.217	0.121	0.0231268	2	ENSGALG00000006174	VSTM4	1.79339
ENSGALG00000008431	2.20783e-06	0.144566	0.36	0.274	0.0238534	2	ENSGALG00000008431	SMARCA1	1.31387
ENSGALG000000352521	2.35796e-06	0.0839082	0.984	0.981	0.0254754	2	ENSGALG00000035252	RPL7	1.00306
ENSGALG000000082981	2.45393e-06	0.356643	0.469	0.346	0.0265123	2	ENSGALG00000008298	LRRC17	1.35549
ENSGALG00000036095	2.46782e-06	0.230234	0.161	0.076	0.0266624	2	ENSGALG00000036095	BICC1	2.11842
ENSGALG00000009821	2.54272e-06	0.192779	0.283	0.215	0.0274715	2	ENSGALG00000009821	NENF	1.31628
ENSGALG00000008167	2.8121e-06	0.190297	0.634	0.568	0.0303819	2	ENSGALG00000008167	KMT2E	1.1162
ENSGALG00000011209	2.83531e-06	0.23953	0.255	0.157	0.0306327	2	ENSGALG00000011209	EVL	1.6242
ENSGALG00000016886	2.83557e-06	0.229962	0.422	0.313	0.0306355	2	ENSGALG00000016886	FARP1	1.34824
ENSGALG000000410911	2.94142e-06	0.109593	1	0.999	0.0317791	2	ENSGALG00000041091	ATP6	1.001
ENSGALG000000016341	3.46694e-06	0.0680804	0.997	0.994	0.0374568	2	ENSGALG00000001634	RPL23	1.00302
ENSGALG000000154511	3.49888e-06	0.197197	0.258	0.157	0.0378019	2	ENSGALG00000015451	ZNF462	1.64331
ENSGALG000000353171	4.49699e-06	0.207838	0.702	0.613	0.0485855	2	ENSGALG00000035317	Id3	1.14519

## Sheet: Late Chond. - Darkblue - 3
	p_val	avg_logFC	pct.3	pct.rest	p_val_adj	cluster	gene	name	enrichment
ENSGALG00000043185	0	2.5065	0.646	0.046	0	3	ENSGALG00000043185	MATN1	14.0435
ENSGALG00000011269	0	2.27513	0.669	0.021	0	3	ENSGALG00000011269	EPYC	31.8571
ENSGALG00000040264	0	2.00854	0.706	0.037	0	3	ENSGALG00000040264	C2orf82	19.0811
ENSGALG000000169452	0	1.94198	0.975	0.495	0	3	ENSGALG00000016945	CNMD	1.9697
ENSGALG000000051802	1.46106e-301	2.08857	0.892	0.214	1.57853e-297	3	ENSGALG00000005180	COL11A1	4.16822
ENSGALG00000006725	5.02187e-275	1.58533	0.676	0.041	5.42563e-271	3	ENSGALG00000006725	ACAN	16.4878
ENSGALG000000040282	7.68133e-245	2.09082	0.949	0.218	8.29891e-241	3	ENSGALG00000004028	MATN4	4.35321
ENSGALG00000005628	6.38628e-242	2.03096	0.816	0.085	6.89974e-238	3	ENSGALG00000005628	COL9A3	9.6
ENSGALG00000030712	8.8977e-221	1.13483	0.517	0.04	9.61307e-217	3	ENSGALG00000030712	COL2A1	12.925
ENSGALG00000027526	3.67492e-216	1.27146	0.659	0.085	3.97038e-212	3	ENSGALG00000027526	COL9A2	7.75294
ENSGALG000000159702	2.19239e-194	2.73142	0.968	0.208	2.36866e-190	3	ENSGALG00000015970	COL9A1	4.65385
ENSGALG000000150152	1.02943e-188	2.01189	0.951	0.394	1.11219e-184	3	ENSGALG00000015015	CYTL1	2.41371
ENSGALG000000051351	7.05751e-177	1.405	0.765	0.262	7.62494e-173	3	ENSGALG00000005135	SERPINE2	2.91985
ENSGALG00000010770	5.19113e-171	1.20485	0.364	0.02	5.6085e-167	3	ENSGALG00000010770	SCIN	18.2
ENSGALG00000036847	3.11073e-170	1.54378	0.676	0.073	3.36083e-166	3	ENSGALG00000036847	PLAC9	9.26027
ENSGALG000000105421	7.03041e-155	1.14078	0.818	0.337	7.59565e-151	3	ENSGALG00000010542	PAPSS1	2.4273
ENSGALG00000009626	1.71522e-154	1.39151	0.682	0.133	1.85312e-150	3	ENSGALG00000009626	THBS1	5.12782
ENSGALG00000014501	8.61971e-153	2.17651	0.547	0.029	9.31274e-149	3	ENSGALG00000014501	FGFBP2	18.8621
ENSGALG00000043826	1.13578e-151	1.16351	0.623	0.154	1.2271e-147	3	ENSGALG00000043826	ANXA11	4.04545
ENSGALG00000000699	2.13627e-148	1.41054	0.718	0.101	2.30803e-144	3	ENSGALG00000000699	WWP2	7.10891
ENSGALG00000007579	8.03963e-137	1.06631	0.424	0.037	8.68602e-133	3	ENSGALG00000007579	APBB1IP	11.4595
ENSGALG00000003689	5.05851e-136	0.785718	0.362	0.029	5.46521e-132	3	ENSGALG00000003689	PAPSS2	12.4828
ENSGALG00000037966	1.7647e-118	0.718592	0.29	0.006	1.90659e-114	3	ENSGALG00000037966	HAPLN1L	48.3333
ENSGALG00000030769	3.23583e-104	0.806285	0.43	0.072	3.49599e-100	3	ENSGALG00000030769		5.97222
ENSGALG00000012173	1.3082e-103	0.717024	0.286	0.018	1.41338e-99	3	ENSGALG00000012173	LGALS3	15.8889
ENSGALG00000035623	2.81238e-93	0.671673	0.417	0.106	3.0385e-89	3	ENSGALG00000035623	LIMD1	3.93396
ENSGALG00000013569	3.05198e-91	0.629067	0.93	0.778	3.29735e-87	3	ENSGALG00000013569	SEC61B	1.19537
ENSGALG000000067831	6.60527e-90	0.805436	0.585	0.216	7.13633e-86	3	ENSGALG00000006783	PLOD2	2.70833
ENSGALG000000060491	1.56579e-87	0.755376	0.434	0.125	1.69168e-83	3	ENSGALG00000006049	STK26	3.472
ENSGALG00000009959	2.78671e-87	0.930528	0.54	0.195	3.01076e-83	3	ENSGALG00000009959	RAB3IP	2.76923
ENSGALG00000006388	1.17947e-86	0.714354	0.292	0.026	1.2743e-82	3	ENSGALG00000006388	IL16	11.2308
ENSGALG00000015708	2.87167e-86	1.10456	0.542	0.104	3.10256e-82	3	ENSGALG00000015708	FGFR3	5.21154
ENSGALG000000128771	1.69553e-82	0.846384	0.604	0.213	1.83185e-78	3	ENSGALG00000012877	CREB3L2	2.83568
ENSGALG00000011214	3.14085e-82	0.722083	0.595	0.337	3.39338e-78	3	ENSGALG00000011214	SERPINH1	1.76558
ENSGALG00000036263	1.69361e-81	0.629913	0.286	0.04	1.82978e-77	3	ENSGALG00000036263	UBA7	7.15
ENSGALG00000016636	1.52957e-79	0.735239	0.392	0.062	1.65255e-75	3	ENSGALG00000016636	ARSH	6.32258
ENSGALG000000382901	6.54497e-79	0.618252	0.922	0.718	7.07119e-75	3	ENSGALG00000038290	P4HB	1.28412
ENSGALG000000402261	6.31191e-78	1.17628	0.697	0.224	6.81939e-74	3	ENSGALG00000040226		3.11161
ENSGALG000000043861	6.4663e-75	1.30765	0.822	0.296	6.98619e-71	3	ENSGALG00000004386	SOX9	2.77703
ENSGALG00000008855	2.00694e-74	0.738082	0.413	0.167	2.1683e-70	3	ENSGALG00000008855	UGP2	2.47305
ENSGALG000000124251	4.82727e-73	0.685668	0.678	0.318	5.21538e-69	3	ENSGALG00000012425	FERMT2	2.13208
ENSGALG00000006506	3.01679e-72	0.65269	0.648	0.375	3.25934e-68	3	ENSGALG00000006506	C5orf15	1.728
ENSGALG00000012989	8.55746e-72	0.597828	0.233	0.014	9.24548e-68	3	ENSGALG00000012989	NINJ2	16.6429
ENSGALG000000374021	2.09774e-71	1.35441	0.547	0.145	2.2664e-67	3	ENSGALG00000037402	CTGF	3.77241
ENSGALG00000034528	2.81116e-69	0.44693	0.216	0.027	3.03718e-65	3	ENSGALG00000034528	SNTB1	8
ENSGALG000000327682	6.27813e-68	0.979589	0.581	0.133	6.7829e-64	3	ENSGALG00000032768	SOX5	4.36842
ENSGALG00000006074	1.54801e-67	0.819456	0.4	0.051	1.67247e-63	3	ENSGALG00000006074	SOX6	7.84314
ENSGALG00000013427	2.2128e-67	0.610059	0.294	0.043	2.39071e-63	3	ENSGALG00000013427	SORBS2	6.83721
ENSGALG00000034119	5.91048e-67	0.503489	0.225	0.021	6.38568e-63	3	ENSGALG00000034119	COL15A1	10.7143
ENSGALG00000041927	9.42348e-67	0.462207	0.195	0.016	1.01811e-62	3	ENSGALG00000041927	FZD9	12.1875
ENSGALG000000333511	1.23939e-62	0.669163	0.595	0.236	1.33904e-58	3	ENSGALG00000033351	CTHRC1	2.52119
ENSGALG00000037525	1.15123e-61	0.698218	0.367	0.079	1.24379e-57	3	ENSGALG00000037525	FGFRL1	4.64557
ENSGALG00000002210	7.39194e-61	0.455725	0.966	0.904	7.98625e-57	3	ENSGALG00000002210	PPIB	1.06858
ENSGALG00000006958	5.12114e-60	0.630721	0.337	0.07	5.53288e-56	3	ENSGALG00000006958	COL27A1	4.81429
ENSGALG00000039145	1.62529e-58	0.522402	0.22	0.015	1.75596e-54	3	ENSGALG00000039145	CA8	14.6667
ENSGALG00000009149	4.99692e-58	0.624318	0.718	0.407	5.39867e-54	3	ENSGALG00000009149	FKBP7	1.76413
ENSGALG00000037669	6.25155e-57	0.634724	0.508	0.202	6.75417e-53	3	ENSGALG00000037669	FKBP9	2.51485
ENSGALG00000019663	1.78365e-56	0.70292	0.436	0.113	1.92706e-52	3	ENSGALG00000019663	ACBD7	3.85841
ENSGALG00000032366	2.73528e-56	0.607707	0.564	0.273	2.95519e-52	3	ENSGALG00000032366	MEF2A	2.06593
ENSGALG00000008676	3.68562e-56	0.673461	0.701	0.393	3.98194e-52	3	ENSGALG00000008676	RRBP1	1.78372
ENSGALG000000076061	1.2836e-54	0.483987	0.905	0.756	1.3868e-50	3	ENSGALG00000007606	PGAM1	1.19709
ENSGALG00000031859	2.21221e-54	0.667354	0.252	0.034	2.39007e-50	3	ENSGALG00000031859	NKX3-2	7.41176
ENSGALG00000002728	3.31535e-54	0.634012	0.362	0.085	3.5819e-50	3	ENSGALG00000002728	SLC16A3	4.25882
ENSGALG000000404932	9.98494e-53	1.41031	0.86	0.303	1.07877e-48	3	ENSGALG00000040493	PTN	2.83828
ENSGALG00000012814	1.58321e-52	0.532267	0.258	0.045	1.7105e-48	3	ENSGALG00000012814	PXDC1	5.73333
ENSGALG000000130721	1.07022e-50	0.666083	0.436	0.187	1.15626e-46	3	ENSGALG00000013072	akr AKR1B10L2	2.33155
ENSGALG000000151932	8.35623e-50	0.689675	0.894	0.666	9.02807e-46	3	ENSGALG00000015193	CCDC80	1.34234
ENSGALG000000355991	8.19913e-49	1.00438	0.826	0.3	8.85834e-45	3	ENSGALG00000035599	CD24	2.75333
ENSGALG00000035563	2.62478e-48	0.672366	0.4	0.149	2.83581e-44	3	ENSGALG00000035563	USP6NL	2.68456
ENSGALG000000378631	2.2164e-47	0.438051	0.909	0.767	2.3946e-43	3	ENSGALG00000037863	SEC61G	1.18514
ENSGALG00000023904	1.48753e-46	0.694196	0.407	0.137	1.60713e-42	3	ENSGALG00000023904	FIBIN	2.9708
ENSGALG000000086611	3.21744e-46	0.684925	0.682	0.417	3.47612e-42	3	ENSGALG00000008661	CYR61	1.63549
ENSGALG00000002686	3.90944e-45	0.464065	0.246	0.057	4.22376e-41	3	ENSGALG00000002686	ECD	4.31579
ENSGALG000000419931	6.72308e-45	0.524092	0.549	0.327	7.26361e-41	3	ENSGALG00000041993	UGDH	1.6789
ENSGALG00000028186	2.24388e-44	0.52078	0.263	0.043	2.42429e-40	3	ENSGALG00000028186	RERG	6.11628
ENSGALG000000275611	2.30157e-44	0.46739	0.877	0.697	2.48662e-40	3	ENSGALG00000027561	GNG5	1.25825
ENSGALG00000035504	2.7152e-43	0.53529	0.424	0.161	2.9335e-39	3	ENSGALG00000035504	ER81	2.63354
ENSGALG000000019922	4.1477e-43	0.437785	0.896	0.762	4.48118e-39	3	ENSGALG00000001992	PKM	1.17585
ENSGALG00000015428	7.38366e-43	0.508729	0.258	0.061	7.9773e-39	3	ENSGALG00000015428	PSD3	4.22951
ENSGALG000000112761	9.75364e-43	0.538563	0.729	0.494	1.05378e-38	3	ENSGALG00000011276	BTG1	1.47571
ENSGALG00000004290	3.30147e-42	0.643624	0.373	0.08	3.56691e-38	3	ENSGALG00000004290	ANGPTL1	4.6625
ENSGALG00000043570	3.55882e-42	0.409499	0.176	0.026	3.84495e-38	3	ENSGALG00000043570	SGK3	6.76923
ENSGALG00000012216	3.00615e-40	0.595326	0.314	0.071	3.24785e-36	3	ENSGALG00000012216	BMPR1B	4.42254
ENSGALG00000027198	4.4458e-40	0.425182	0.216	0.041	4.80325e-36	3	ENSGALG00000027198	TMEM47	5.26829
ENSGALG00000011016	6.15417e-40	0.460421	0.239	0.053	6.64896e-36	3	ENSGALG00000011016	PGM1	4.50943
ENSGALG00000034163	1.62768e-39	0.439586	0.32	0.121	1.75855e-35	3	ENSGALG00000034163	CRTAP	2.64463
ENSGALG000000305501	1.80856e-39	0.635846	0.449	0.178	1.95397e-35	3	ENSGALG00000030550	ATP2B1	2.52247
ENSGALG000000130022	1.12881e-38	0.457915	0.65	0.394	1.21957e-34	3	ENSGALG00000013002	DAP1	1.64975
ENSGALG00000012798	4.5529e-38	0.425871	0.879	0.716	4.91895e-34	3	ENSGALG00000012798	SSR1	1.22765
ENSGALG00000006677	6.46247e-38	0.448068	0.242	0.062	6.98205e-34	3	ENSGALG00000006677	P4HA2	3.90323
ENSGALG00000004047	9.4112e-38	0.416468	0.29	0.097	1.01679e-33	3	ENSGALG00000004047	GALE	2.98969
ENSGALG00000029497	1.21456e-36	0.405607	0.254	0.059	1.31221e-32	3	ENSGALG00000029497	GDP-mannose 4,6-dehydratase	4.30508
ENSGALG00000004325	2.05646e-36	0.499632	0.523	0.28	2.2218e-32	3	ENSGALG00000004325	P4HA1	1.86786
ENSGALG00000028543	3.68692e-35	0.410231	0.199	0.033	3.98334e-31	3	ENSGALG00000028543	FGFR4	6.0303
ENSGALG00000016801	7.07765e-35	0.46062	0.311	0.111	7.6467e-31	3	ENSGALG00000016801	UXS1	2.8018
ENSGALG00000015542	1.51829e-34	0.42647	0.201	0.041	1.64036e-30	3	ENSGALG00000015542	PLPPR1	4.90244
ENSGALG00000037325	1.97183e-34	0.427029	0.672	0.462	2.13036e-30	3	ENSGALG00000037325	SERP1	1.45455
ENSGALG000000122191	1.14323e-33	0.392527	0.218	0.056	1.23515e-29	3	ENSGALG00000012219	UNC5C	3.89286
ENSGALG00000009940	7.71705e-33	0.451694	0.324	0.111	8.3375e-29	3	ENSGALG00000009940	SLC35E3	2.91892
ENSGALG000000168901	1.91879e-32	0.525934	0.407	0.159	2.07306e-28	3	ENSGALG00000016890	MBNL2	2.55975
ENSGALG000000300811	8.52325e-32	0.435804	0.375	0.154	9.20852e-28	3	ENSGALG00000030081	SKAP2	2.43506
ENSGALG000000053091	2.47449e-31	0.425872	0.739	0.567	2.67344e-27	3	ENSGALG00000005309	TKT	1.30335
ENSGALG00000002377	4.50856e-31	0.354111	0.888	0.767	4.87104e-27	3	ENSGALG00000002377	ENO1	1.15776
ENSGALG000000291021	6.67615e-31	0.419829	0.311	0.102	7.21292e-27	3	ENSGALG00000029102	PXYLP1	3.04902
ENSGALG000000144421	9.22027e-31	0.245183	1	0.999	9.96158e-27	3	ENSGALG00000014442	GAPDH	1.001
ENSGALG00000000707	1.19779e-30	0.373331	0.786	0.625	1.29409e-26	3	ENSGALG00000000707	PSMD7	1.2576
ENSGALG00000007485	1.42364e-30	0.523554	0.485	0.235	1.5381e-26	3	ENSGALG00000007485	TFRC	2.06383
ENSGALG00000040141	1.81548e-30	0.454946	0.564	0.362	1.96145e-26	3	ENSGALG00000040141	H2AFY	1.55801
ENSGALG00000003939	3.6596e-30	0.541282	0.203	0.046	3.95383e-26	3	ENSGALG00000003939	KLF2	4.41304
ENSGALG00000001688	4.89697e-30	0.391564	0.239	0.069	5.29069e-26	3	ENSGALG00000001688	Sep	3.46377
ENSGALG00000006077	1.22721e-29	0.351781	0.822	0.655	1.32587e-25	3	ENSGALG00000006077	C11orf58	1.25496
ENSGALG000000314251	1.30138e-29	0.592172	0.47	0.197	1.40601e-25	3	ENSGALG00000031425	PMP22	2.38579
ENSGALG00000013583	1.32042e-29	0.489057	0.288	0.092	1.42658e-25	3	ENSGALG00000013583	FAM114A1	3.13043
ENSGALG00000005622	1.32568e-29	0.351355	0.841	0.687	1.43227e-25	3	ENSGALG00000005622	ARF5	1.22416
ENSGALG00000011651	6.50572e-29	0.388268	0.604	0.409	7.02878e-25	3	ENSGALG00000011651	ARL1	1.47677
ENSGALG000000169201	1.74197e-28	0.486402	0.439	0.213	1.88202e-24	3	ENSGALG00000016920	LMO7	2.06103
ENSGALG00000012640	1.81778e-28	0.377787	0.661	0.454	1.96393e-24	3	ENSGALG00000012640	TMEM263	1.45595
ENSGALG00000005263	2.4507e-28	0.494181	0.265	0.062	2.64774e-24	3	ENSGALG00000005263	SOX8	4.27419
ENSGALG00000006676	3.68589e-28	0.418767	0.214	0.049	3.98223e-24	3	ENSGALG00000006676	RLBP1	4.36735
ENSGALG00000007404	4.89505e-28	0.371988	0.426	0.246	5.28861e-24	3	ENSGALG00000007404	YIPF5	1.73171
ENSGALG000000031531	8.77936e-28	0.377605	0.659	0.461	9.48522e-24	3	ENSGALG00000003153	COPE	1.4295
ENSGALG00000005675	1.58215e-27	0.364352	0.269	0.099	1.70935e-23	3	ENSGALG00000005675	PTTG1IP	2.71717
ENSGALG00000007673	2.74985e-27	0.431917	0.557	0.366	2.97094e-23	3	ENSGALG00000007673	LRRC59	1.52186
ENSGALG00000040276	2.82152e-27	0.453508	0.227	0.061	3.04837e-23	3	ENSGALG00000040276	RUNX2	3.72131
ENSGALG000000100552	2.92245e-27	0.456498	0.415	0.194	3.15741e-23	3	ENSGALG00000010055	DAAM2	2.13918
ENSGALG00000005823	2.09354e-26	0.325348	0.797	0.644	2.26186e-22	3	ENSGALG00000005823	HDLBP	1.23758
ENSGALG00000012414	1.16075e-25	0.324449	0.246	0.101	1.25407e-21	3	ENSGALG00000012414	GNPNAT1	2.43564
ENSGALG00000010664	1.21456e-25	0.373448	0.288	0.099	1.31221e-21	3	ENSGALG00000010664	KIF26B	2.90909
ENSGALG000000139481	1.89835e-25	0.581026	0.544	0.26	2.05097e-21	3	ENSGALG00000013948	RASL11B	2.09231
ENSGALG00000009642	2.21648e-25	0.379867	0.324	0.15	2.39468e-21	3	ENSGALG00000009642	AVEN	2.16
ENSGALG000000111811	6.16928e-25	0.346318	0.231	0.075	6.66529e-21	3	ENSGALG00000011181	FKBP14	3.08
ENSGALG000000118851	1.01615e-24	0.400546	0.519	0.306	1.09784e-20	3	ENSGALG00000011885	ANXA5	1.69608
ENSGALG00000008437	1.3271e-24	0.468379	0.492	0.296	1.4338e-20	3	ENSGALG00000008437	NET1	1.66216
ENSGALG00000007430	1.51517e-24	0.334724	0.68	0.54	1.63699e-20	3	ENSGALG00000007430	ARCN1	1.25926
ENSGALG00000010481	1.54993e-24	0.365066	0.305	0.147	1.67455e-20	3	ENSGALG00000010481	CMPK1	2.07483
ENSGALG00000030499	2.20355e-24	0.397977	0.309	0.092	2.38072e-20	3	ENSGALG00000030499	MOB2	3.3587
ENSGALG000000107022	2.29153e-24	0.38359	0.712	0.516	2.47577e-20	3	ENSGALG00000010702	ADSS	1.37984
ENSGALG000000027632	7.41609e-24	0.589454	0.449	0.199	8.01234e-20	3	ENSGALG00000002763	FRZB	2.25628
ENSGALG000000122292	2.00881e-23	0.187581	1	1	2.17032e-19	3	ENSGALG00000012229	RPS29	1
ENSGALG00000040939	6.0498e-23	0.347557	0.515	0.304	6.5362e-19	3	ENSGALG00000040939		1.69408
ENSGALG000000123121	6.62144e-23	0.395279	0.396	0.214	7.1538e-19	3	ENSGALG00000012312	GCAT	1.85047
ENSGALG00000016457	1.40324e-22	0.391985	0.422	0.205	1.51606e-18	3	ENSGALG00000016457	TRIB2	2.05854
ENSGALG000000114761	1.42321e-22	0.30342	0.843	0.73	1.53763e-18	3	ENSGALG00000011476	Sep	1.15479
ENSGALG00000014931	1.50829e-22	0.373916	0.282	0.129	1.62956e-18	3	ENSGALG00000014931	RAB28	2.18605
ENSGALG00000002500	1.99514e-22	0.40451	0.451	0.227	2.15555e-18	3	ENSGALG00000002500	GMPPB	1.98678
ENSGALG00000037328	2.68207e-22	0.359647	0.381	0.227	2.89771e-18	3	ENSGALG00000037328		1.67841
ENSGALG00000032326	3.17934e-22	0.355493	0.203	0.046	3.43496e-18	3	ENSGALG00000032326		4.41304
ENSGALG000000149782	3.72633e-22	0.462058	0.35	0.16	4.02593e-18	3	ENSGALG00000014978	IQGAP2	2.1875
ENSGALG00000043100	5.23619e-22	0.295017	0.174	0.066	5.65718e-18	3	ENSGALG00000043100	SRPX	2.63636
ENSGALG00000020922	6.6198e-22	0.363305	0.381	0.2	7.15203e-18	3	ENSGALG00000020922	C1orf21	1.905
ENSGALG000000244882	8.24878e-22	0.541784	0.542	0.238	8.91198e-18	3	ENSGALG00000024488	CD99	2.27731
ENSGALG000000363901	9.41957e-22	0.605902	0.303	0.162	1.01769e-17	3	ENSGALG00000036390	PPP1R17	1.87037
ENSGALG000000436901	9.7119e-22	0.495939	0.301	0.161	1.04927e-17	3	ENSGALG00000043690	C2orf40	1.86957
ENSGALG000000065031	1.23817e-21	0.313457	0.263	0.101	1.33772e-17	3	ENSGALG00000006503	VDAC1	2.60396
ENSGALG000000286831	1.69255e-21	0.317711	0.75	0.606	1.82863e-17	3	ENSGALG00000028683	SSR3	1.23762
ENSGALG000000395532	1.05942e-20	0.762358	0.436	0.178	1.1446e-16	3	ENSGALG00000039553	SULF1	2.44944
ENSGALG000000029901	1.65724e-20	0.349553	0.744	0.56	1.79048e-16	3	ENSGALG00000002990	PRELID1	1.32857
ENSGALG000000116871	2.18438e-20	0.523552	0.25	0.072	2.36001e-16	3	ENSGALG00000011687	AHNAK2	3.47222
ENSGALG00000006371	4.64281e-20	0.353272	0.362	0.209	5.01609e-16	3	ENSGALG00000006371	C5orf24	1.73206
ENSGALG000000039321	4.76251e-20	0.327542	0.212	0.073	5.14542e-16	3	ENSGALG00000003932	SDC4	2.90411
ENSGALG000000260771	8.22533e-20	0.30971	0.602	0.442	8.88665e-16	3	ENSGALG00000026077	ALDOC	1.36199
ENSGALG00000004465	8.98014e-20	0.365938	0.294	0.128	9.70215e-16	3	ENSGALG00000004465	PALD1	2.29688
ENSGALG00000041573	9.63335e-20	0.310875	0.39	0.234	1.04079e-15	3	ENSGALG00000041573	IMPAD1	1.66667
ENSGALG00000000891	1.30145e-19	0.252078	0.18	0.063	1.40608e-15	3	ENSGALG00000000891	NSUN5	2.85714
ENSGALG000000145261	1.92874e-19	0.260847	0.845	0.725	2.08381e-15	3	ENSGALG00000014526	TPI1	1.16552
ENSGALG000000358361	2.24889e-19	0.268031	0.9	0.822	2.4297e-15	3	ENSGALG00000035836	LDHB	1.09489
ENSGALG000000064831	3.09435e-19	0.349672	0.231	0.09	3.34313e-15	3	ENSGALG00000006483		2.56667
ENSGALG00000014140	4.24101e-19	0.359199	0.466	0.287	4.58199e-15	3	ENSGALG00000014140	ARFGAP3	1.62369
ENSGALG00000033855	5.86628e-19	0.358179	0.432	0.255	6.33793e-15	3	ENSGALG00000033855	GOLT1B	1.69412
ENSGALG000000274621	8.84701e-19	0.320311	0.278	0.138	9.55831e-15	3	ENSGALG00000027462	P3H4	2.01449
ENSGALG00000004969	1.01505e-18	0.381778	0.163	0.025	1.09666e-14	3	ENSGALG00000004969	TIMP4	6.52
ENSGALG00000009246	1.14516e-18	0.329777	0.477	0.326	1.23723e-14	3	ENSGALG00000009246	ACBD3	1.46319
ENSGALG000000076691	1.33122e-18	0.355791	0.212	0.067	1.43825e-14	3	ENSGALG00000007669	EGR1	3.16418
ENSGALG000000351842	1.45564e-18	0.416207	0.54	0.279	1.57267e-14	3	ENSGALG00000035184	SDC3	1.93548
ENSGALG000000071621	1.92034e-18	0.316476	0.46	0.304	2.07474e-14	3	ENSGALG00000007162	VIMP	1.51316
ENSGALG000000356261	2.48065e-18	0.248634	0.695	0.573	2.6801e-14	3	ENSGALG00000035626	DAD1	1.21291
ENSGALG000000284841	3.33995e-18	0.290951	0.6	0.445	3.60848e-14	3	ENSGALG00000028484	TMED7	1.34831
ENSGALG000000385361	4.30335e-18	0.390518	0.458	0.313	4.64934e-14	3	ENSGALG00000038536	SH3BGRL3	1.46326
ENSGALG00000041112	4.5226e-18	0.322039	0.502	0.351	4.88622e-14	3	ENSGALG00000041112	TRAM	1.4302
ENSGALG000000079361	5.01554e-18	0.319624	0.864	0.693	5.41878e-14	3	ENSGALG00000007936	PGK1	1.24675
ENSGALG00000010741	5.13249e-18	0.553731	0.29	0.095	5.54514e-14	3	ENSGALG00000010741	MAP1LC3C	3.05263
ENSGALG00000008072	5.57514e-18	0.566271	0.233	0.06	6.02338e-14	3	ENSGALG00000008072	CHRDL1	3.88333
ENSGALG00000005357	7.54763e-18	0.277292	0.532	0.374	8.15446e-14	3	ENSGALG00000005357	COPB2	1.42246
ENSGALG00000034100	8.40512e-18	0.311239	0.214	0.086	9.08089e-14	3	ENSGALG00000034100	UACA	2.48837
ENSGALG00000001655	1.1129e-17	0.250036	0.763	0.617	1.20238e-13	3	ENSGALG00000001655	SPCS1	1.23663
ENSGALG000000010001	1.26607e-17	0.326865	0.805	0.697	1.36786e-13	3	ENSGALG00000001000	HSPA5 GRP78	1.15495
ENSGALG000000135371	2.36847e-17	0.224193	0.905	0.829	2.55889e-13	3	ENSGALG00000013537	TPM3	1.09168
ENSGALG00000007819	2.37427e-17	0.379592	0.318	0.144	2.56516e-13	3	ENSGALG00000007819	PDZRN3	2.20833
ENSGALG000000037331	2.64914e-17	0.277812	0.157	0.058	2.86213e-13	3	ENSGALG00000003733	LIFR	2.7069
ENSGALG00000001717	3.4855e-17	0.328653	0.375	0.226	3.76573e-13	3	ENSGALG00000001717	SLC16A1	1.65929
ENSGALG00000035111	3.61156e-17	0.339013	0.511	0.308	3.90193e-13	3	ENSGALG00000035111	PDRG1	1.65909
ENSGALG00000025972	8.03021e-17	0.301773	0.333	0.175	8.67583e-13	3	ENSGALG00000025972	SELM	1.90286
ENSGALG00000027332	1.48542e-16	0.304429	0.506	0.332	1.60485e-12	3	ENSGALG00000027332	TMEM167A	1.5241
ENSGALG00000043006	4.82023e-16	0.294301	0.831	0.702	5.20778e-12	3	ENSGALG00000043006	PDIA4	1.18376
ENSGALG00000040620	7.52356e-16	0.362731	0.305	0.133	8.12845e-12	3	ENSGALG00000040620	LSAMP	2.29323
ENSGALG000000323291	7.77236e-16	0.307163	0.206	0.089	8.39726e-12	3	ENSGALG00000032329	NPM3	2.31461
ENSGALG000000063262	8.78965e-16	0.221379	0.983	0.945	9.49634e-12	3	ENSGALG00000006326	MIF	1.04021
ENSGALG00000015624	9.41529e-16	0.35566	0.617	0.39	1.01723e-11	3	ENSGALG00000015624	VCAN	1.58205
ENSGALG000000050012	1.07055e-15	0.207187	0.934	0.864	1.15662e-11	3	ENSGALG00000005001	CNBP	1.08102
ENSGALG00000008419	1.6835e-15	0.275391	0.597	0.449	1.81886e-11	3	ENSGALG00000008419	SEC13	1.32962
ENSGALG00000012747	2.18516e-15	0.266375	0.195	0.065	2.36084e-11	3	ENSGALG00000012747	NEDD9	3
ENSGALG000000084601	2.22594e-15	0.297536	0.301	0.165	2.4049e-11	3	ENSGALG00000008460	ZFYVE19	1.82424
ENSGALG00000026762	3.22079e-15	0.277203	0.212	0.094	3.47974e-11	3	ENSGALG00000026762		2.25532
ENSGALG00000013916	4.86242e-15	0.236899	0.701	0.613	5.25336e-11	3	ENSGALG00000013916	HYPK	1.14356
ENSGALG000000029321	5.233e-15	0.155839	0.998	0.992	5.65373e-11	3	ENSGALG00000002932	NME2	1.00605
ENSGALG00000038671	7.82983e-15	0.217147	0.189	0.072	8.45935e-11	3	ENSGALG00000038671	LOC422090 RCJMB04_18f17	2.625
ENSGALG000000421341	8.38985e-15	0.339335	0.358	0.148	9.06439e-11	3	ENSGALG00000042134	PIEZO2	2.41892
ENSGALG00000007300	1.03793e-14	0.23513	0.237	0.109	1.12138e-10	3	ENSGALG00000007300	PYCR1	2.17431
ENSGALG00000012702	1.32387e-14	0.28108	0.358	0.189	1.43031e-10	3	ENSGALG00000012702	JARID2	1.89418
ENSGALG000000063002	1.37726e-14	0.407566	0.574	0.417	1.48799e-10	3	ENSGALG00000006300	LDHA	1.3765
ENSGALG000000087001	2.31047e-14	0.27586	0.364	0.252	2.49623e-10	3	ENSGALG00000008700	PDCD4	1.44444
ENSGALG000000094952	2.41302e-14	0.379198	0.419	0.212	2.60703e-10	3	ENSGALG00000009495	FGFR2	1.97642
ENSGALG000000170771	2.93543e-14	0.344982	0.352	0.213	3.17144e-10	3	ENSGALG00000017077	HSPH1	1.65258
ENSGALG00000037496	3.49045e-14	0.263499	0.233	0.105	3.77109e-10	3	ENSGALG00000037496	USP46	2.21905
ENSGALG000000407931	4.81621e-14	0.265472	0.629	0.512	5.20343e-10	3	ENSGALG00000040793	KDELR2	1.22852
ENSGALG00000012697	5.6435e-14	0.225334	0.182	0.077	6.09724e-10	3	ENSGALG00000012697	SLC41A2	2.36364
ENSGALG000000080182	6.89096e-14	0.358197	0.485	0.3	7.44499e-10	3	ENSGALG00000008018	SNAI1	1.61667
ENSGALG00000005869	7.56851e-14	0.23169	0.278	0.146	8.17702e-10	3	ENSGALG00000005869	COPG1	1.90411
ENSGALG000000088181	8.40691e-14	0.241664	0.466	0.329	9.08283e-10	3	ENSGALG00000008818	IDH1	1.41641
ENSGALG00000006805	8.65501e-14	0.252109	0.176	0.066	9.35088e-10	3	ENSGALG00000006805	PLSCR1	2.66667
ENSGALG00000011483	1.09154e-13	0.248851	0.472	0.35	1.1793e-09	3	ENSGALG00000011483	MPC1	1.34857
ENSGALG000000140232	1.10434e-13	0.20216	0.928	0.855	1.19313e-09	3	ENSGALG00000014023	H2AFZ	1.08538
ENSGALG000000164511	1.2341e-13	0.312711	0.411	0.252	1.33333e-09	3	ENSGALG00000016451	ROCK2	1.63095
ENSGALG00000035266	1.49391e-13	0.343707	0.222	0.067	1.61402e-09	3	ENSGALG00000035266	ANOS1	3.31343
ENSGALG00000010633	1.50059e-13	0.233616	0.43	0.294	1.62123e-09	3	ENSGALG00000010633	GPX7	1.46259
ENSGALG00000001642	1.93264e-13	0.268657	0.269	0.148	2.08802e-09	3	ENSGALG00000001642	GLT8D1	1.81757
ENSGALG00000009134	2.2899e-13	0.326821	0.292	0.155	2.47401e-09	3	ENSGALG00000009134	CTTNBP2	1.88387
ENSGALG000000164471	3.47148e-13	0.193964	0.845	0.789	3.75059e-09	3	ENSGALG00000016447	PDIA6	1.07098
ENSGALG00000036466	5.02455e-13	0.328847	0.314	0.182	5.42852e-09	3	ENSGALG00000036466	MYO10	1.72527
ENSGALG00000010073	5.21432e-13	0.242877	0.521	0.387	5.63355e-09	3	ENSGALG00000010073	DDOST	1.34625
ENSGALG000000349191	5.67842e-13	0.228458	0.419	0.316	6.13496e-09	3	ENSGALG00000034919	CDK2AP1	1.32595
ENSGALG00000016059	5.9626e-13	0.327896	0.22	0.08	6.44199e-09	3	ENSGALG00000016059	ETS2	2.75
ENSGALG00000032313	6.39803e-13	0.262616	0.225	0.103	6.91243e-09	3	ENSGALG00000032313	KDELR3	2.18447
ENSGALG00000030781	7.45148e-13	0.628628	0.184	0.014	8.05058e-09	3	ENSGALG00000030781	CA2	13.1429
ENSGALG000000141061	9.14226e-13	0.337664	0.46	0.27	9.8773e-09	3	ENSGALG00000014106	PPFIBP1	1.7037
ENSGALG000000110201	1.67855e-12	0.187559	0.814	0.743	1.81351e-08	3	ENSGALG00000011020	CYCS	1.09556
ENSGALG00000031582	1.72692e-12	0.195725	0.708	0.579	1.86577e-08	3	ENSGALG00000031582	RAB1A	1.2228
ENSGALG00000002162	2.13042e-12	0.226264	0.218	0.115	2.30171e-08	3	ENSGALG00000002162	ACO1	1.89565
ENSGALG00000010857	3.13859e-12	0.307467	0.439	0.273	3.39094e-08	3	ENSGALG00000010857	Dab1	1.60806
ENSGALG000000065122	3.18406e-12	0.184001	0.96	0.937	3.44006e-08	3	ENSGALG00000006512	HSPA8	1.02455
ENSGALG000000425891	3.51175e-12	0.208592	0.568	0.44	3.79409e-08	3	ENSGALG00000042589	TMEM167B	1.29091
ENSGALG000000057962	5.29709e-12	0.24697	0.489	0.366	5.72298e-08	3	ENSGALG00000005796	XBP1	1.33607
ENSGALG00000012365	8.45698e-12	0.245403	0.218	0.108	9.13692e-08	3	ENSGALG00000012365	PYGL	2.01852
ENSGALG00000011405	8.62177e-12	0.232032	0.309	0.174	9.31496e-08	3	ENSGALG00000011405	SLC4A7	1.77586
ENSGALG00000040371	8.71272e-12	0.224281	0.271	0.137	9.41322e-08	3	ENSGALG00000040371	CD59	1.9781
ENSGALG000000307591	8.83183e-12	0.248239	0.443	0.293	9.54191e-08	3	ENSGALG00000030759	SRPRA	1.51195
ENSGALG00000009082	1.04562e-11	0.313559	0.362	0.214	1.12968e-07	3	ENSGALG00000009082	COQ8A	1.69159
ENSGALG00000025950	1.0554e-11	0.222589	0.159	0.067	1.14025e-07	3	ENSGALG00000025950	PRKCA	2.37313
ENSGALG000000301121	1.25055e-11	0.26771	0.517	0.348	1.35109e-07	3	ENSGALG00000030112	ASPH	1.48563
ENSGALG00000000086	1.48614e-11	0.200119	0.475	0.372	1.60562e-07	3	ENSGALG00000000086	TIMM17A	1.27688
ENSGALG00000017126	1.54413e-11	0.265822	0.354	0.205	1.66828e-07	3	ENSGALG00000017126	ZDHHC20	1.72683
ENSGALG000000059072	2.02939e-11	0.174789	0.786	0.712	2.19255e-07	3	ENSGALG00000005907	RPN1	1.10393
ENSGALG00000000218	2.71267e-11	0.25863	0.513	0.365	2.93076e-07	3	ENSGALG00000000218	SRP19	1.40548
ENSGALG00000004431	3.31777e-11	0.213546	0.523	0.399	3.58452e-07	3	ENSGALG00000004431	SAR1A	1.31078
ENSGALG000000392991	3.73155e-11	0.216922	0.316	0.178	4.03157e-07	3	ENSGALG00000039299	LASP1	1.77528
ENSGALG000000005291	3.88606e-11	0.229748	0.676	0.626	4.1985e-07	3	ENSGALG00000000529	LIMD2	1.07987
ENSGALG00000006015	4.48716e-11	0.223865	0.466	0.327	4.84793e-07	3	ENSGALG00000006015	COPB1	1.42508
ENSGALG00000012147	4.48902e-11	0.287677	0.392	0.259	4.84993e-07	3	ENSGALG00000012147	DDX18	1.51351
ENSGALG000000103181	5.20603e-11	0.174318	0.697	0.613	5.62459e-07	3	ENSGALG00000010318	TMED10	1.13703
ENSGALG000000113311	6.00779e-11	0.233479	0.392	0.289	6.49082e-07	3	ENSGALG00000011331	CTH	1.3564
ENSGALG000000130981	9.48397e-11	0.283692	0.621	0.454	1.02465e-06	3	ENSGALG00000013098	MGST1	1.36784
ENSGALG00000034821	1.06403e-10	0.251056	0.506	0.347	1.14958e-06	3	ENSGALG00000034821	LMAN1	1.45821
ENSGALG000000162811	1.22175e-10	0.308747	0.267	0.139	1.31998e-06	3	ENSGALG00000016281	DMD	1.92086
ENSGALG00000003307	1.27109e-10	0.207647	0.604	0.486	1.37328e-06	3	ENSGALG00000003307	TMED2	1.2428
ENSGALG00000031663	1.68437e-10	0.225877	0.303	0.192	1.81979e-06	3	ENSGALG00000031663	SEC11C	1.57812
ENSGALG00000002362	1.93615e-10	0.25063	0.752	0.613	2.09182e-06	3	ENSGALG00000002362	MANF	1.22675
ENSGALG000000334981	1.97874e-10	0.245209	0.515	0.37	2.13783e-06	3	ENSGALG00000033498		1.39189
ENSGALG000000093091	2.19625e-10	0.19116	0.888	0.792	2.37283e-06	3	ENSGALG00000009309	EIF5A2	1.12121
ENSGALG00000007128	2.62761e-10	0.211934	0.65	0.528	2.83887e-06	3	ENSGALG00000007128	SH3BGRL	1.23106
ENSGALG00000006561	3.9167e-10	0.183412	0.665	0.55	4.23161e-06	3	ENSGALG00000006561	MRPL23	1.20909
ENSGALG00000012784	4.84614e-10	0.233055	0.617	0.467	5.23577e-06	3	ENSGALG00000012784	TXNDC5	1.3212
ENSGALG000000098471	5.5504e-10	0.214892	0.161	0.076	5.99666e-06	3	ENSGALG00000009847	STXBP6	2.11842
ENSGALG00000015821	5.91485e-10	0.162759	0.771	0.68	6.39041e-06	3	ENSGALG00000015821	CCT8	1.13382
ENSGALG00000012259	5.92151e-10	0.2187	0.597	0.455	6.3976e-06	3	ENSGALG00000012259	UBXN4	1.31209
ENSGALG000000340501	6.27873e-10	0.204686	0.667	0.571	6.78354e-06	3	ENSGALG00000034050	MTDH	1.16813
ENSGALG000000137261	6.57729e-10	0.223859	0.498	0.359	7.1061e-06	3	ENSGALG00000013726	AIRC	1.38719
ENSGALG000000363551	7.42016e-10	0.228559	0.633	0.511	8.01674e-06	3	ENSGALG00000036355	C7orf73	1.23875
ENSGALG00000031982	8.06787e-10	0.252746	0.373	0.236	8.71653e-06	3	ENSGALG00000031982	SDF2L1	1.58051
ENSGALG00000030319	1.01363e-09	0.240381	0.235	0.114	1.09513e-05	3	ENSGALG00000030319	Arginine vasopressin induced 2	2.0614
ENSGALG000000328301	1.11641e-09	0.150259	0.93	0.874	1.20617e-05	3	ENSGALG00000032830	Sep	1.06407
ENSGALG000000122911	1.19213e-09	0.170425	0.638	0.538	1.28798e-05	3	ENSGALG00000012291	POLR2F	1.18587
ENSGALG00000017084	1.35555e-09	0.279376	0.299	0.162	1.46454e-05	3	ENSGALG00000017084	UBL3	1.84568
ENSGALG00000032730	1.66263e-09	0.158668	0.792	0.707	1.79631e-05	3	ENSGALG00000032730	NOP56	1.12023
ENSGALG00000006207	1.91828e-09	0.186404	0.564	0.443	2.07251e-05	3	ENSGALG00000006207	HM13	1.27314
ENSGALG00000007153	1.97062e-09	0.15092	0.903	0.857	2.12906e-05	3	ENSGALG00000007153	DYL1	1.05368
ENSGALG00000040484	2.08682e-09	0.213284	0.335	0.204	2.2546e-05	3	ENSGALG00000040484	SEC31A	1.64216
ENSGALG00000043437	2.14797e-09	0.148217	0.765	0.68	2.32066e-05	3	ENSGALG00000043437	CAPZA2	1.125
ENSGALG000000065632	2.26952e-09	0.411257	0.439	0.203	2.45199e-05	3	ENSGALG00000006563	SEMA3D	2.16256
ENSGALG00000028774	2.27436e-09	0.269559	0.436	0.286	2.45722e-05	3	ENSGALG00000028774	S100A10	1.52448
ENSGALG00000007098	2.67306e-09	0.286643	0.301	0.179	2.88798e-05	3	ENSGALG00000007098	KIF21A	1.68156
ENSGALG00000033690	3.12287e-09	0.206013	0.627	0.493	3.37395e-05	3	ENSGALG00000033690	RSL1D1	1.27181
ENSGALG00000010619	3.37444e-09	0.250432	0.203	0.107	3.64574e-05	3	ENSGALG00000010619	CC2D1B	1.8972
ENSGALG000000464571	3.69961e-09	0.147429	0.905	0.861	3.99706e-05	3	ENSGALG00000046457		1.0511
ENSGALG00000038292	3.73145e-09	0.175154	0.773	0.695	4.03145e-05	3	ENSGALG00000038292	TMEM258	1.11223
ENSGALG00000015069	4.7757e-09	0.197807	0.252	0.143	5.15967e-05	3	ENSGALG00000015069	B4GALT4	1.76224
ENSGALG00000010547	5.62534e-09	0.204794	0.282	0.168	6.07762e-05	3	ENSGALG00000010547	YIPF4	1.67857
ENSGALG000000152991	5.98973e-09	0.186217	0.458	0.319	6.47131e-05	3	ENSGALG00000015299	TFG	1.43574
ENSGALG000000121351	6.62427e-09	0.166192	0.659	0.555	7.15686e-05	3	ENSGALG00000012135	ATF4	1.18739
ENSGALG00000014096	8.39134e-09	0.192183	0.189	0.092	9.066e-05	3	ENSGALG00000014096	ARNTL2	2.05435
ENSGALG00000001613	9.60496e-09	0.180551	0.718	0.589	0.000103772	3	ENSGALG00000001613	GNL3	1.21902
ENSGALG000000027011	9.72154e-09	0.239187	0.655	0.556	0.000105032	3	ENSGALG00000002701	DNAJC9	1.17806
ENSGALG00000012023	9.96777e-09	0.158665	0.176	0.099	0.000107692	3	ENSGALG00000012023	DACT1	1.77778
ENSGALG000000027741	1.02777e-08	0.13256	0.502	0.398	0.00011104	3	ENSGALG00000002774	TSPAN3	1.26131
ENSGALG00000005597	1.1887e-08	0.165644	0.744	0.627	0.000128427	3	ENSGALG00000005597	CNN3	1.1866
ENSGALG00000008195	1.23257e-08	0.226245	0.333	0.226	0.000133167	3	ENSGALG00000008195	NPHP1	1.47345
ENSGALG00000008349	1.32725e-08	0.191637	0.165	0.077	0.000143396	3	ENSGALG00000008349	LMCD1	2.14286
ENSGALG00000028409	1.36465e-08	0.127702	0.913	0.858	0.000147437	3	ENSGALG00000028409	SNRPG	1.0641
ENSGALG000000066171	1.50565e-08	0.197772	0.492	0.38	0.000162671	3	ENSGALG00000006617	BCCIP	1.29474
ENSGALG000000121591	1.65846e-08	0.153497	0.587	0.498	0.00017918	3	ENSGALG00000012159	ACTR3	1.17871
ENSGALG00000012694	1.85529e-08	0.178698	0.523	0.418	0.000200446	3	ENSGALG00000012694	C12orf45	1.2512
ENSGALG00000041934	2.14468e-08	0.187353	0.246	0.165	0.000231711	3	ENSGALG00000041934	THOP1	1.49091
ENSGALG00000041124	2.17012e-08	0.199804	0.714	0.586	0.00023446	3	ENSGALG00000041124	NOLC1	1.21843
ENSGALG00000045660	2.89876e-08	0.141461	0.881	0.825	0.000313182	3	ENSGALG00000045660		1.06788
ENSGALG00000009153	2.94066e-08	0.187108	0.324	0.21	0.000317709	3	ENSGALG00000009153	COPA	1.54286
ENSGALG00000010878	3.60825e-08	0.169506	0.278	0.17	0.000389835	3	ENSGALG00000010878	USO1	1.63529
ENSGALG00000026302	3.86474e-08	0.206467	0.288	0.173	0.000417547	3	ENSGALG00000026302	SRPRB	1.66474
ENSGALG000000257431	3.96404e-08	0.215824	0.275	0.168	0.000428275	3	ENSGALG00000025743	CDR2	1.6369
ENSGALG000000107001	4.23142e-08	0.242215	0.511	0.373	0.000457162	3	ENSGALG00000010700	RPA3	1.36997
ENSGALG00000002042	4.38054e-08	0.219664	0.566	0.435	0.000473274	3	ENSGALG00000002042	KNOP1	1.30115
ENSGALG00000007914	4.55929e-08	0.149391	0.475	0.342	0.000492586	3	ENSGALG00000007914	DNAJC1	1.38889
ENSGALG000000150221	4.7432e-08	0.200407	0.203	0.11	0.000512455	3	ENSGALG00000015022	FYN	1.84545
ENSGALG000000337891	4.95434e-08	0.176319	0.943	0.906	0.000535267	3	ENSGALG00000033789	HSP90B1	1.04084
ENSGALG00000005781	5.4561e-08	0.152537	0.167	0.091	0.000589477	3	ENSGALG00000005781	ARFGAP1	1.83516
ENSGALG000000087931	5.61316e-08	0.185461	0.193	0.114	0.000606445	3	ENSGALG00000008793	SEC23B	1.69298
ENSGALG000000086841	5.74309e-08	0.163306	0.943	0.883	0.000620483	3	ENSGALG00000008684	EIF4A2	1.06795
ENSGALG00000026009	5.80736e-08	0.146614	0.445	0.357	0.000627427	3	ENSGALG00000026009	SRP9	1.2465
ENSGALG00000004203	6.41015e-08	0.183191	0.324	0.234	0.000692553	3	ENSGALG00000004203	PSMG3	1.38462
ENSGALG00000007378	6.41451e-08	0.243101	0.35	0.241	0.000693023	3	ENSGALG00000007378	FAM162A	1.45228
ENSGALG000000332121	6.5033e-08	0.132087	0.972	0.962	0.000702616	3	ENSGALG00000033212	HSP90AA1	1.0104
ENSGALG00000032563	6.97527e-08	0.162888	0.191	0.099	0.000753609	3	ENSGALG00000032563	FBXO34	1.92929
ENSGALG000000121871	7.27036e-08	0.192092	0.174	0.093	0.00078549	3	ENSGALG00000012187	MGAT5	1.87097
ENSGALG000000097332	7.61184e-08	0.152165	0.917	0.862	0.000822384	3	ENSGALG00000009733	SEM1	1.06381
ENSGALG00000008844	7.95629e-08	0.162944	0.316	0.198	0.000859598	3	ENSGALG00000008844	SLC31A1	1.59596
ENSGALG00000019358	7.95643e-08	0.164769	0.767	0.669	0.000859612	3	ENSGALG00000019358	LLPH	1.14649
ENSGALG00000009544	8.53859e-08	0.223094	0.417	0.296	0.000922509	3	ENSGALG00000009544	ZCRB1	1.40878
ENSGALG00000033196	9.52378e-08	0.129417	0.801	0.751	0.00102895	3	ENSGALG00000033196	EIF2B	1.06658
ENSGALG00000003355	9.98858e-08	0.206819	0.47	0.343	0.00107917	3	ENSGALG00000003355	NOP16	1.37026
ENSGALG000000007641	1.00101e-07	0.140104	0.731	0.625	0.00108149	3	ENSGALG00000000764	SSR2	1.1696
ENSGALG00000002430	1.04362e-07	0.200265	0.506	0.375	0.00112753	3	ENSGALG00000002430	SMN	1.34933
ENSGALG00000000650	1.05421e-07	0.175632	0.449	0.35	0.00113897	3	ENSGALG00000000650	NIP7	1.28286
ENSGALG00000010140	1.15568e-07	0.216779	0.441	0.304	0.0012486	3	ENSGALG00000010140	EIF2B3	1.45066
ENSGALG000000014652	1.30138e-07	0.0823279	0.996	0.988	0.00140602	3	ENSGALG00000001465	RPL38	1.0081
ENSGALG00000035535	1.34384e-07	0.155555	0.32	0.227	0.00145188	3	ENSGALG00000035535	GYG1	1.40969
ENSGALG00000011962	1.46054e-07	0.241786	0.189	0.067	0.00157797	3	ENSGALG00000011962	NDNF	2.8209
ENSGALG00000003248	1.54363e-07	0.142963	0.689	0.617	0.00166774	3	ENSGALG00000003248	SUB1 RPO2TC1 RCJMB04_12p22	1.11669
ENSGALG000000361961	1.6295e-07	0.178533	0.451	0.344	0.00176051	3	ENSGALG00000036196	Mtch2	1.31105
ENSGALG000000094701	1.67143e-07	0.191501	0.193	0.106	0.00180582	3	ENSGALG00000009470	SERPINI1	1.82075
ENSGALG000000098251	1.78671e-07	0.195264	0.246	0.151	0.00193036	3	ENSGALG00000009825	SRGAP1	1.62914
ENSGALG000000212311	1.81085e-07	0.220421	0.246	0.147	0.00195644	3	ENSGALG00000021231	TMEM254	1.67347
ENSGALG000000323161	1.81543e-07	0.186071	0.525	0.413	0.00196139	3	ENSGALG00000032316	CDV3	1.27119
ENSGALG00000005283	2.05609e-07	0.164189	0.155	0.083	0.0022214	3	ENSGALG00000005283	SLC25A36	1.86747
ENSGALG00000029810	2.15673e-07	0.169643	0.428	0.322	0.00233013	3	ENSGALG00000029810	RPS19BP1	1.32919
ENSGALG00000014094	2.17849e-07	0.158592	0.186	0.098	0.00235364	3	ENSGALG00000014094	STK38L	1.89796
ENSGALG00000033828	2.22587e-07	0.192196	0.292	0.181	0.00240482	3	ENSGALG00000033828	PYCRL	1.61326
ENSGALG000000154362	2.25685e-07	0.0877494	0.75	0.687	0.0024383	3	ENSGALG00000015436	SDCBP	1.0917
ENSGALG00000038753	2.66666e-07	0.1616	0.303	0.208	0.00288106	3	ENSGALG00000038753	SAR1B	1.45673
ENSGALG00000031579	2.88387e-07	0.17055	0.278	0.183	0.00311573	3	ENSGALG00000031579		1.51913
ENSGALG00000036391	3.02234e-07	0.128329	0.178	0.107	0.00326534	3	ENSGALG00000036391	GFPT1	1.66355
ENSGALG000000403481	3.26552e-07	0.18145	0.458	0.388	0.00352806	3	ENSGALG00000040348		1.18041
ENSGALG00000016357	3.45951e-07	0.162427	0.523	0.409	0.00373765	3	ENSGALG00000016357	PRDX4	1.27873
ENSGALG00000043174	3.5371e-07	0.193082	0.216	0.098	0.00382149	3	ENSGALG00000043174		2.20408
ENSGALG000000082982	3.55927e-07	0.248386	0.466	0.343	0.00384543	3	ENSGALG00000008298	LRRC17	1.3586
ENSGALG00000000946	3.96523e-07	0.158896	0.642	0.54	0.00428403	3	ENSGALG00000000946	PFDN1	1.18889
ENSGALG000000159061	4.0896e-07	0.124636	0.858	0.798	0.00441841	3	ENSGALG00000015906	COX7A2	1.07519
ENSGALG00000008454	4.11095e-07	0.126294	0.636	0.562	0.00444147	3	ENSGALG00000008454	NOP58	1.13167
ENSGALG00000009677	4.29715e-07	0.148875	0.72	0.617	0.00464264	3	ENSGALG00000009677	UBP	1.16694
ENSGALG00000016893	4.48868e-07	0.222958	0.244	0.147	0.00484957	3	ENSGALG00000016893	UGGT2	1.65986
ENSGALG000000116371	4.63701e-07	0.126556	0.782	0.716	0.00500983	3	ENSGALG00000011637	TCP1	1.09218
ENSGALG000000350161	4.66278e-07	0.16987	0.727	0.573	0.00503767	3	ENSGALG00000035016	ID2	1.26876
ENSGALG000000377111	4.93625e-07	0.194433	0.216	0.107	0.00533313	3	ENSGALG00000037711		2.01869
ENSGALG00000008470	5.49062e-07	0.146742	0.356	0.263	0.00593207	3	ENSGALG00000008470	WDR12	1.35361
ENSGALG000000168941	5.69277e-07	0.17605	0.528	0.425	0.00615047	3	ENSGALG00000016894	DNAJC3	1.24235
ENSGALG000000415262	6.49051e-07	0.0925463	0.686	0.635	0.00701235	3	ENSGALG00000041526		1.08031
ENSGALG00000007484	7.45041e-07	0.170226	0.367	0.271	0.00804943	3	ENSGALG00000007484	GOT1	1.35424
ENSGALG000000314242	7.45208e-07	0.218329	0.496	0.327	0.00805123	3	ENSGALG00000031424	SDC2	1.51682
ENSGALG00000030991	7.55836e-07	0.221044	0.252	0.128	0.00816605	3	ENSGALG00000030991	IRX1	1.96875
ENSGALG00000034834	7.61522e-07	0.119776	0.157	0.079	0.00822748	3	ENSGALG00000034834	WWC3	1.98734
ENSGALG00000002341	8.04414e-07	0.213381	0.405	0.28	0.00869089	3	ENSGALG00000002341	AP3S1	1.44643
ENSGALG00000034262	8.29737e-07	0.154982	0.456	0.351	0.00896448	3	ENSGALG00000034262	VPS25	1.29915
ENSGALG00000016377	8.49864e-07	0.172043	0.186	0.102	0.00918194	3	ENSGALG00000016377	PXDN	1.82353
ENSGALG000000049561	8.7569e-07	0.186922	0.398	0.27	0.00946095	3	ENSGALG00000004956	GPI	1.47407
ENSGALG000000295121	8.78734e-07	0.126022	0.729	0.668	0.00949384	3	ENSGALG00000029512	SPTBN1	1.09132
ENSGALG00000016862	9.84372e-07	0.160336	0.371	0.265	0.0106352	3	ENSGALG00000016862	KDELC1	1.4
ENSGALG00000040878	1.01973e-06	0.178483	0.275	0.177	0.0110171	3	ENSGALG00000040878	TMEM208	1.55367
ENSGALG000000118701	1.02973e-06	0.118168	0.258	0.162	0.0111252	3	ENSGALG00000011870	HIF1A	1.59259
ENSGALG000000099751	1.06051e-06	0.111506	0.814	0.733	0.0114577	3	ENSGALG00000009975	CCT2	1.1105
ENSGALG00000009592	1.09235e-06	0.13015	0.625	0.539	0.0118018	3	ENSGALG00000009592	SRP14	1.15955
ENSGALG000000148731	1.10758e-06	0.15241	0.767	0.673	0.0119662	3	ENSGALG00000014873	GJA1	1.13967
ENSGALG00000011931	1.15212e-06	0.121743	0.805	0.711	0.0124476	3	ENSGALG00000011931	SNU13	1.13221
ENSGALG00000016320	1.27188e-06	0.13234	0.288	0.207	0.0137414	3	ENSGALG00000016320	FBXO9	1.3913
ENSGALG00000017153	1.29807e-06	0.130193	0.703	0.607	0.0140243	3	ENSGALG00000017153	RDX	1.15815
ENSGALG00000031525	1.31177e-06	0.171727	0.246	0.145	0.0141724	3	ENSGALG00000031525	TSTA3	1.69655
ENSGALG00000035057	1.34306e-06	0.163635	0.352	0.264	0.0145104	3	ENSGALG00000035057	SLC35B1	1.33333
ENSGALG000000027641	1.46982e-06	0.171956	0.441	0.309	0.0158799	3	ENSGALG00000002764	ATP1B3	1.42718
ENSGALG00000034348	1.49247e-06	0.244256	0.242	0.145	0.0161247	3	ENSGALG00000034348	ATAD2	1.66897
ENSGALG000000023581	1.49724e-06	0.154238	0.343	0.248	0.0161762	3	ENSGALG00000002358	CDO1	1.38306
ENSGALG000000059081	1.60345e-06	0.167172	0.481	0.368	0.0173237	3	ENSGALG00000005908	TMEM9B	1.30707
ENSGALG00000030964	1.74403e-06	0.136112	0.184	0.11	0.0188425	3	ENSGALG00000030964	LRRC20	1.67273
ENSGALG00000016363	1.84151e-06	0.117129	0.659	0.538	0.0198957	3	ENSGALG00000016363	ACP1	1.22491
ENSGALG000000055341	1.88927e-06	0.157904	0.383	0.28	0.0204117	3	ENSGALG00000005534	TM9SF3	1.36786
ENSGALG00000032930	1.8909e-06	0.0675333	0.975	0.974	0.0204293	3	ENSGALG00000032930	NCL	1.00103
ENSGALG000000123421	1.95269e-06	0.203656	0.195	0.108	0.0210968	3	ENSGALG00000012342	SASH1	1.80556
ENSGALG000000160672	1.96069e-06	0.131128	0.816	0.736	0.0211833	3	ENSGALG00000016067	HMG14	1.1087
ENSGALG00000001489	2.01166e-06	0.137265	0.318	0.222	0.021734	3	ENSGALG00000001489	SSU72	1.43243
ENSGALG000000080941	2.03277e-06	0.115802	0.917	0.859	0.0219621	3	ENSGALG00000008094	HSPD1	1.06752
ENSGALG00000013064	2.4587e-06	0.187103	0.273	0.176	0.0265638	3	ENSGALG00000013064	NSUN2	1.55114
ENSGALG00000013602	2.51765e-06	0.149383	0.483	0.395	0.0272007	3	ENSGALG00000013602	PCM1	1.22278
ENSGALG00000009587	2.79022e-06	0.151817	0.208	0.133	0.0301456	3	ENSGALG00000009587	GPHN	1.56391
ENSGALG00000020927	2.93845e-06	0.113256	0.591	0.501	0.031747	3	ENSGALG00000020927	ARPC5	1.17964
ENSGALG00000017370	2.98005e-06	0.134364	0.496	0.402	0.0321965	3	ENSGALG00000017370	ARPP19	1.23383
ENSGALG000000149811	3.00442e-06	0.189582	0.439	0.308	0.0324598	3	ENSGALG00000014981	COX17	1.42532
ENSGALG00000006033	3.09924e-06	0.148808	0.216	0.144	0.0334842	3	ENSGALG00000006033	GORASP1	1.5
ENSGALG00000031495	3.10579e-06	0.143131	0.235	0.143	0.033555	3	ENSGALG00000031495	TRIO	1.64336
ENSGALG000000060961	3.23768e-06	0.068348	0.966	0.951	0.0349799	3	ENSGALG00000006096	RPS13	1.01577
ENSGALG00000023135	3.32659e-06	0.163081	0.229	0.151	0.0359405	3	ENSGALG00000023135	SRP54	1.51656
ENSGALG00000008675	3.44585e-06	0.157281	0.744	0.63	0.037229	3	ENSGALG00000008675	SLC25A5	1.18095
ENSGALG000000095321	3.57962e-06	0.173366	0.231	0.147	0.0386742	3	ENSGALG00000009532	GXYLT1	1.57143
ENSGALG00000009286	3.73422e-06	0.0817062	0.981	0.963	0.0403445	3	ENSGALG00000009286	ATP5G3	1.01869
ENSGALG000000094761	3.79024e-06	0.200518	0.468	0.328	0.0409497	3	ENSGALG00000009476	CDK6	1.42683
ENSGALG00000006947	3.96984e-06	0.192913	0.297	0.211	0.0428901	3	ENSGALG00000006947	BDH1	1.40758
ENSGALG000000035321	4.11289e-06	0.0767856	0.913	0.882	0.0444357	3	ENSGALG00000003532	DDX5	1.03515
ENSGALG000000321481	4.36366e-06	0.103753	0.845	0.761	0.047145	3	ENSGALG00000032148	CANX	1.11038
ENSGALG000000095831	4.48255e-06	0.14232	0.345	0.262	0.0484295	3	ENSGALG00000009583	GORASP2	1.31679

## Sheet: nsCT - Maroon - 4
	p_val	avg_logFC	pct.4	pct.rest	p_val_adj	cluster	gene	name	enrichment
ENSGALG000000031932	1.14568e-136	1.62186	0.71	0.281	1.23779e-132	4	ENSGALG00000003193	CRABP-I	2.52669
ENSGALG000000096411	1.04837e-103	0.894197	0.919	0.73	1.13266e-99	4	ENSGALG00000009641	COL1A2	1.2589
ENSGALG00000034078	7.97008e-97	0.909916	0.391	0.067	8.61087e-93	4	ENSGALG00000034078	GLT8D2	5.83582
ENSGALG000000360733	2.12292e-93	0.870726	0.882	0.593	2.29361e-89	4	ENSGALG00000036073		1.48735
ENSGALG000000371642	3.42553e-84	1.02761	0.777	0.411	3.70094e-80	4	ENSGALG00000037164	ZFHX4	1.89051
ENSGALG000000007132	2.15733e-70	1.00769	0.725	0.301	2.33077e-66	4	ENSGALG00000000713	ZFHX3	2.40864
ENSGALG000000043042	5.20368e-69	0.793601	0.98	0.858	5.62206e-65	4	ENSGALG00000004304	TCF12	1.14219
ENSGALG000000041843	5.19362e-63	0.67967	0.878	0.707	5.61119e-59	4	ENSGALG00000004184	SPARC	1.24187
ENSGALG00000028041	1.4831e-62	0.623727	0.255	0.032	1.60234e-58	4	ENSGALG00000028041	DKK2	7.96875
ENSGALG000000436902	1.39045e-55	0.889335	0.459	0.146	1.50225e-51	4	ENSGALG00000043690	C2orf40	3.14384
ENSGALG00000011270	4.10774e-51	0.649796	0.232	0.034	4.438e-47	4	ENSGALG00000011270	KERA	6.82353
ENSGALG000000171792	4.38361e-50	1.03243	0.465	0.196	4.73605e-46	4	ENSGALG00000017179	PDGFD	2.37245
ENSGALG000000420301	4.06346e-49	0.569812	0.341	0.109	4.39016e-45	4	ENSGALG00000042030	P4HA3	3.12844
ENSGALG00000001561	1.18174e-48	0.544992	0.205	0.027	1.27675e-44	4	ENSGALG00000001561	MXRA8	7.59259
ENSGALG000000352661	4.69402e-43	0.798171	0.251	0.063	5.07142e-39	4	ENSGALG00000035266	ANOS1	3.98413
ENSGALG000000433772	9.91648e-42	0.596624	0.437	0.207	1.07138e-37	4	ENSGALG00000043377		2.11111
ENSGALG000000112742	8.39339e-41	0.758568	0.662	0.388	9.06822e-37	4	ENSGALG00000011274	DCN	1.70619
ENSGALG000000138031	2.52767e-39	0.601289	0.338	0.099	2.73089e-35	4	ENSGALG00000013803	ADGRG6	3.41414
ENSGALG000000035803	2.68924e-39	0.732277	0.795	0.452	2.90546e-35	4	ENSGALG00000003580	MMP2	1.75885
ENSGALG000000306473	3.02178e-36	0.496341	0.911	0.762	3.26473e-32	4	ENSGALG00000030647	MFAP2	1.19554
ENSGALG000000450522	2.59114e-35	0.61127	0.452	0.181	2.79947e-31	4	ENSGALG00000045052	MAB21L1	2.49724
ENSGALG000000338802	4.23186e-34	0.934977	0.531	0.215	4.5721e-30	4	ENSGALG00000033880	CRISPLD1	2.46977
ENSGALG000000030153	1.36649e-33	0.538394	0.402	0.18	1.47636e-29	4	ENSGALG00000003015	SERPINF1	2.23333
ENSGALG00000004376	1.7975e-33	1.03119	0.244	0.052	1.94202e-29	4	ENSGALG00000004376	KCNJ2	4.69231
ENSGALG000000065832	4.08741e-33	0.705785	0.489	0.257	4.41604e-29	4	ENSGALG00000006583	LSP1	1.90272
ENSGALG000000326872	1.10557e-31	0.803519	0.356	0.16	1.19446e-27	4	ENSGALG00000032687	PHLDA2	2.225
ENSGALG00000016584	5.68134e-30	0.932659	0.223	0.042	6.13811e-26	4	ENSGALG00000016584	EGFL6	5.30952
ENSGALG000000042742	1.83154e-29	0.661883	0.382	0.193	1.97879e-25	4	ENSGALG00000004274	TWIST2	1.97927
ENSGALG00000020626	3.86861e-29	0.345826	0.17	0.044	4.17965e-25	4	ENSGALG00000020626	PQLC2L	3.86364
ENSGALG000000164851	6.9917e-29	0.577266	0.31	0.127	7.55383e-25	4	ENSGALG00000016485	RHOB	2.44094
ENSGALG000000402971	2.90658e-28	0.588679	0.561	0.329	3.14027e-24	4	ENSGALG00000040297	NBL1	1.70517
ENSGALG00000005209	7.73736e-28	0.902962	0.199	0.022	8.35945e-24	4	ENSGALG00000005209	AQP1	9.04545
ENSGALG000000314871	1.29954e-26	0.607441	0.253	0.079	1.40403e-22	4	ENSGALG00000031487	FSTL4	3.20253
ENSGALG000000035212	4.31377e-26	0.58425	0.819	0.646	4.6606e-22	4	ENSGALG00000003521	TPM1	1.2678
ENSGALG000000036552	2.2358e-25	0.571491	0.648	0.449	2.41556e-21	4	ENSGALG00000003655	GAS2	1.44321
ENSGALG00000010794	8.5333e-25	0.474221	0.242	0.055	9.21938e-21	4	ENSGALG00000010794	MEOX2	4.4
ENSGALG000000099151	2.62664e-24	0.517826	0.644	0.445	2.83782e-20	4	ENSGALG00000009915	EML4	1.44719
ENSGALG00000035752	5.19106e-24	0.451026	0.347	0.18	5.60842e-20	4	ENSGALG00000035752	PEX2	1.92778
ENSGALG00000008444	6.17463e-24	0.447379	0.279	0.119	6.67107e-20	4	ENSGALG00000008444	TUBAL3	2.34454
ENSGALG00000016391	2.23531e-23	0.405658	0.155	0.038	2.41503e-19	4	ENSGALG00000016391	CNKSR2	4.07895
ENSGALG000000333512	1.98502e-22	0.462704	0.469	0.243	2.14461e-18	4	ENSGALG00000033351	CTHRC1	1.93004
ENSGALG00000013124	2.57995e-22	0.51228	0.262	0.105	2.78737e-18	4	ENSGALG00000013124	FHOD3	2.49524
ENSGALG00000012163	4.83688e-22	0.396209	0.177	0.051	5.22576e-18	4	ENSGALG00000012163	BDNF	3.47059
ENSGALG00000011708	1.03387e-21	0.721578	0.221	0.063	1.11699e-17	4	ENSGALG00000011708	MYLK	3.50794
ENSGALG00000015908	2.32859e-21	0.445842	0.225	0.091	2.51581e-17	4	ENSGALG00000015908	COL12A1	2.47253
ENSGALG000000101642	7.80044e-21	0.449699	0.681	0.538	8.4276e-17	4	ENSGALG00000010164	SMARCA2	1.2658
ENSGALG000000156833	1.69643e-20	0.422284	0.295	0.152	1.83283e-16	4	ENSGALG00000015683	GNG10	1.94079
ENSGALG000000244883	1.90633e-20	0.586844	0.463	0.242	2.0596e-16	4	ENSGALG00000024488	CD99	1.91322
ENSGALG000000128342	7.32682e-20	0.531026	0.814	0.64	7.9159e-16	4	ENSGALG00000012834	AKR1D1	1.27187
ENSGALG000000141062	8.91995e-20	0.524065	0.426	0.27	9.63712e-16	4	ENSGALG00000014106	PPFIBP1	1.57778
ENSGALG000000068511	1.08597e-19	0.474773	0.271	0.123	1.17328e-15	4	ENSGALG00000006851	PCDH11X	2.20325
ENSGALG000000113003	1.64122e-19	0.424461	0.806	0.699	1.77318e-15	4	ENSGALG00000011300	TOP2B	1.15308
ENSGALG00000002546	2.97755e-19	0.431022	0.828	0.643	3.21694e-15	4	ENSGALG00000002546	COL5A1	1.28771
ENSGALG000000149991	2.22867e-18	0.45722	0.288	0.135	2.40785e-14	4	ENSGALG00000014999	MAP1B	2.13333
ENSGALG00000028284	2.63496e-18	0.405472	0.247	0.122	2.84681e-14	4	ENSGALG00000028284	PTX3	2.02459
ENSGALG00000015271	2.92766e-18	0.674094	0.229	0.072	3.16305e-14	4	ENSGALG00000015271	FILIP1L	3.18056
ENSGALG00000009612	6.51063e-18	0.562806	0.321	0.119	7.03409e-14	4	ENSGALG00000009612	TGFB2	2.69748
ENSGALG00000037773	1.85289e-17	0.401025	0.236	0.098	2.00186e-13	4	ENSGALG00000037773	ST3GAL1	2.40816
ENSGALG000000350162	5.4116e-17	0.577992	0.708	0.573	5.84669e-13	4	ENSGALG00000035016	ID2	1.2356
ENSGALG000000105532	5.70036e-17	0.420942	0.814	0.667	6.15867e-13	4	ENSGALG00000010553	AIMP1	1.22039
ENSGALG00000030065	6.04983e-17	0.365203	0.223	0.101	6.53624e-13	4	ENSGALG00000030065	TENM3	2.20792
ENSGALG00000030340	8.17151e-17	0.390228	0.183	0.055	8.8285e-13	4	ENSGALG00000030340		3.32727
ENSGALG000000106521	1.01326e-16	0.413443	0.697	0.636	1.09473e-12	4	ENSGALG00000010652	SCP2	1.09591
ENSGALG000000157041	1.84841e-16	0.349589	0.97	0.929	1.99702e-12	4	ENSGALG00000015704	TXN	1.04413
ENSGALG000000350862	3.04343e-16	0.398691	0.917	0.811	3.28812e-12	4	ENSGALG00000035086	MYL6	1.1307
ENSGALG00000016058	4.68779e-16	0.304031	0.192	0.084	5.06468e-12	4	ENSGALG00000016058	ERG	2.28571
ENSGALG00000013929	2.83612e-15	0.3713	0.255	0.132	3.06415e-11	4	ENSGALG00000013929	PDGFRA	1.93182
ENSGALG000000294292	4.75769e-15	0.455993	0.413	0.267	5.14021e-11	4	ENSGALG00000029429	TGFBI	1.54682
ENSGALG000000300701	9.90923e-15	0.352555	0.327	0.198	1.07059e-10	4	ENSGALG00000030070	QDPR	1.65152
ENSGALG000000302372	1.65441e-14	0.369451	0.705	0.545	1.78743e-10	4	ENSGALG00000030237	PITX1	1.29358
ENSGALG000000166352	2.02292e-14	0.487913	0.244	0.093	2.18556e-10	4	ENSGALG00000016635	MXRA5	2.62366
ENSGALG00000004812	3.34252e-14	0.410054	0.192	0.074	3.61126e-10	4	ENSGALG00000004812	FAM129A	2.59459
ENSGALG00000040582	4.84119e-14	0.371518	0.249	0.116	5.23042e-10	4	ENSGALG00000040582	LMX1B	2.14655
ENSGALG000000085421	6.98371e-14	0.388878	0.482	0.327	7.5452e-10	4	ENSGALG00000008542	ADD3	1.47401
ENSGALG00000042607	9.49862e-14	0.396994	0.199	0.069	1.02623e-09	4	ENSGALG00000042607	RSPO3	2.88406
ENSGALG000000293932	1.01297e-13	0.404122	0.362	0.248	1.09441e-09	4	ENSGALG00000029393	HOXC10	1.45968
ENSGALG00000007809	1.16276e-13	0.410885	0.249	0.131	1.25625e-09	4	ENSGALG00000007809	TSHZ2	1.90076
ENSGALG000000263132	2.43535e-13	0.383563	0.426	0.293	2.63116e-09	4	ENSGALG00000026313	RND3	1.45392
ENSGALG000000142611	4.93877e-13	0.439231	0.448	0.274	5.33584e-09	4	ENSGALG00000014261	UCH-L1 UCHL1	1.63504
ENSGALG000000359961	6.60243e-13	0.275439	0.958	0.951	7.13327e-09	4	ENSGALG00000035996		1.00736
ENSGALG00000007623	1.85109e-12	0.267011	0.162	0.068	1.99991e-08	4	ENSGALG00000007623	CACNA1G	2.38235
ENSGALG00000012339	3.00219e-12	0.253493	0.192	0.098	3.24357e-08	4	ENSGALG00000012339	ATL1	1.95918
ENSGALG000000085571	3.31053e-12	0.353669	0.517	0.399	3.5767e-08	4	ENSGALG00000008557	ARL5B	1.29574
ENSGALG000000130023	6.05139e-12	0.365698	0.513	0.403	6.53792e-08	4	ENSGALG00000013002	DAP1	1.27295
ENSGALG000000377263	1.46213e-11	0.372527	0.685	0.529	1.57969e-07	4	ENSGALG00000037726	MARCKS	1.2949
ENSGALG000000160591	1.80655e-11	0.331944	0.185	0.081	1.9518e-07	4	ENSGALG00000016059	ETS2	2.28395
ENSGALG000000153772	1.9216e-11	0.324767	0.247	0.148	2.0761e-07	4	ENSGALG00000015377	PHLDB2	1.66892
ENSGALG000000416212	6.65148e-11	0.297082	0.301	0.183	7.18626e-07	4	ENSGALG00000041621	LY6E	1.64481
ENSGALG000000392381	7.67419e-11	0.329688	0.201	0.076	8.29119e-07	4	ENSGALG00000039238	SALL1	2.64474
ENSGALG00000000839	8.83962e-11	0.364916	0.17	0.059	9.55033e-07	4	ENSGALG00000000839	WNT11	2.88136
ENSGALG000000033533	9.08929e-11	0.355608	0.448	0.31	9.82006e-07	4	ENSGALG00000003353	RAI14	1.44516
ENSGALG000000037481	9.97315e-11	0.410236	0.341	0.217	1.0775e-06	4	ENSGALG00000003748	ANO5	1.57143
ENSGALG000000065601	1.48786e-10	0.225489	0.153	0.071	1.60749e-06	4	ENSGALG00000006560	SEMA3A	2.15493
ENSGALG000000351442	1.60318e-10	0.27157	0.788	0.716	1.73208e-06	4	ENSGALG00000035144		1.10056
ENSGALG00000043240	1.78704e-10	0.364225	0.181	0.082	1.93072e-06	4	ENSGALG00000043240	ARPP21	2.20732
ENSGALG000000071491	2.07086e-10	0.304332	0.197	0.097	2.23736e-06	4	ENSGALG00000007149	CYTH3	2.03093
ENSGALG00000001449	2.69693e-10	0.234317	0.155	0.074	2.91376e-06	4	ENSGALG00000001449	STRA6	2.09459
ENSGALG000000144422	4.32875e-10	0.224892	1	0.999	4.67678e-06	4	ENSGALG00000014442	GAPDH	1.001
ENSGALG000000291022	4.57952e-10	0.257623	0.205	0.109	4.94771e-06	4	ENSGALG00000029102	PXYLP1	1.88073
ENSGALG000000267361	5.5441e-10	0.246538	0.157	0.076	5.98985e-06	4	ENSGALG00000026736	OGN	2.06579
ENSGALG00000028801	6.85835e-10	0.26179	0.164	0.089	7.40977e-06	4	ENSGALG00000028801	YPEL2	1.8427
ENSGALG000000288211	7.49924e-10	0.324635	0.205	0.111	8.10218e-06	4	ENSGALG00000028821	GLIPR2	1.84685
ENSGALG00000029899	7.94785e-10	0.452629	0.208	0.079	8.58685e-06	4	ENSGALG00000029899	GNG11	2.63291
ENSGALG000000301122	8.07243e-10	0.380417	0.48	0.35	8.72145e-06	4	ENSGALG00000030112	ASPH	1.37143
ENSGALG00000016575	9.47994e-10	0.275525	0.157	0.075	1.02421e-05	4	ENSGALG00000016575	GPM6B	2.09333
ENSGALG00000016558	1.07025e-09	0.207711	0.161	0.085	1.1563e-05	4	ENSGALG00000016558	VEGFD	1.89412
ENSGALG000000045311	1.7936e-09	0.289449	0.463	0.343	1.9378e-05	4	ENSGALG00000004531	PLOD1	1.34985
ENSGALG000000089451	2.88881e-09	0.326956	0.275	0.178	3.12107e-05	4	ENSGALG00000008945	NEXN	1.54494
ENSGALG000000087161	3.98532e-09	0.264738	0.183	0.098	4.30574e-05	4	ENSGALG00000008716	FLRT3	1.86735
ENSGALG000000278912	5.02396e-09	0.361746	0.605	0.468	5.42789e-05	4	ENSGALG00000027891	NREP	1.29274
ENSGALG000000153481	6.14552e-09	0.417657	0.201	0.099	6.63962e-05	4	ENSGALG00000015348	ALCAM	2.0303
ENSGALG000000075821	6.29973e-09	0.309895	0.339	0.267	6.80623e-05	4	ENSGALG00000007582	DPYSL3	1.26966
ENSGALG000000051203	8.92872e-09	0.322278	0.282	0.164	9.64659e-05	4	ENSGALG00000005120		1.71951
ENSGALG000000060081	8.97413e-09	0.290739	0.223	0.121	9.69565e-05	4	ENSGALG00000006008	HOMER2	1.84298
ENSGALG000000314951	9.09157e-09	0.283335	0.231	0.142	9.82253e-05	4	ENSGALG00000031495	TRIO	1.62676
ENSGALG000000055971	1.51082e-08	0.273398	0.703	0.629	0.000163229	4	ENSGALG00000005597	CNN3	1.11765
ENSGALG00000016003	2.12233e-08	0.311706	0.574	0.421	0.000229297	4	ENSGALG00000016003	DDRGK1	1.36342
ENSGALG000000090521	2.60314e-08	0.294382	0.249	0.154	0.000281243	4	ENSGALG00000009052	LBH	1.61688
ENSGALG000000280372	2.63393e-08	0.283487	0.345	0.219	0.00028457	4	ENSGALG00000028037	FOS	1.57534
ENSGALG00000012885	3.63435e-08	0.224745	0.197	0.122	0.000392655	4	ENSGALG00000012885	BCL2	1.61475
ENSGALG000000097251	5.14826e-08	0.341135	0.258	0.163	0.000556219	4	ENSGALG00000009725	SCG5	1.58282
ENSGALG000000365391	5.39655e-08	0.270197	0.229	0.139	0.000583044	4	ENSGALG00000036539	EFNB1	1.64748
ENSGALG000000328302	6.74304e-08	0.248112	0.921	0.874	0.000728518	4	ENSGALG00000032830	Sep	1.05378
ENSGALG000000050353	6.82369e-08	0.311646	0.454	0.317	0.000737232	4	ENSGALG00000005035	KAT6B	1.43218
ENSGALG000000043103	7.15671e-08	0.285875	0.555	0.463	0.000773211	4	ENSGALG00000004310	TTYH3	1.1987
ENSGALG000000151322	9.86838e-08	0.328572	0.395	0.251	0.00106618	4	ENSGALG00000015132	CDH2	1.57371
ENSGALG000000264451	1.01121e-07	0.251155	0.959	0.938	0.00109251	4	ENSGALG00000026445	CALM	1.02239
ENSGALG00000040392	1.85256e-07	0.296758	0.214	0.114	0.00200151	4	ENSGALG00000040392	ALC	1.87719
ENSGALG000000064391	1.89279e-07	0.225345	0.223	0.13	0.00204497	4	ENSGALG00000006439	ARHGEF6	1.71538
ENSGALG000000144852	2.11058e-07	0.233971	0.225	0.156	0.00228027	4	ENSGALG00000014485	LDB2	1.44231
ENSGALG000000420203	3.27693e-07	0.29242	0.552	0.421	0.0035404	4	ENSGALG00000042020	CG-16	1.31116
ENSGALG000000285652	3.81903e-07	0.217777	0.375	0.286	0.00412608	4	ENSGALG00000028565	PCDHGA2	1.31119
ENSGALG00000006219	3.9348e-07	0.249353	0.242	0.168	0.00425115	4	ENSGALG00000006219	PRKAG2	1.44048
ENSGALG000000033213	4.49731e-07	0.250322	0.339	0.24	0.00485889	4	ENSGALG00000003321	Rab interacting lysosomal protein like 2	1.4125
ENSGALG000000351873	4.56085e-07	0.239599	0.304	0.21	0.00492754	4	ENSGALG00000035187	FHL3	1.44762
ENSGALG000000038031	5.70525e-07	0.212991	0.214	0.144	0.00616395	4	ENSGALG00000003803	DAB2	1.48611
ENSGALG00000009424	6.52811e-07	0.236631	0.223	0.138	0.00705297	4	ENSGALG00000009424	FOXP2	1.61594
ENSGALG00000011855	7.08743e-07	0.227331	0.155	0.087	0.00765726	4	ENSGALG00000011855	RHOJ	1.78161
ENSGALG000000117152	8.15888e-07	0.318319	0.273	0.177	0.00881485	4	ENSGALG00000011715	HSPA2	1.54237
ENSGALG00000040360	9.25234e-07	0.249666	0.199	0.118	0.00999623	4	ENSGALG00000040360	DUSP1	1.68644
ENSGALG00000038904	9.89492e-07	0.225061	0.419	0.315	0.0106905	4	ENSGALG00000038904	ARL6IP5	1.33016
ENSGALG000000337701	1.4333e-06	0.232761	0.29	0.198	0.0154853	4	ENSGALG00000033770	TCF4Z	1.46465
ENSGALG000000106331	1.7199e-06	0.288649	0.382	0.296	0.0185818	4	ENSGALG00000010633	GPX7	1.29054
ENSGALG000000437011	1.80625e-06	0.277224	0.504	0.387	0.0195147	4	ENSGALG00000043701	ELK3	1.30233
ENSGALG000000169182	1.80979e-06	0.234656	0.596	0.511	0.0195529	4	ENSGALG00000016918	ES1ML1	1.16634
ENSGALG00000003636	1.82105e-06	0.208763	0.179	0.105	0.0196746	4	ENSGALG00000003636	FBLIM1	1.70476
ENSGALG000000056682	2.26875e-06	0.267661	0.443	0.346	0.0245116	4	ENSGALG00000005668	WSB1	1.28035
ENSGALG000000078191	2.3001e-06	0.230149	0.234	0.15	0.0248503	4	ENSGALG00000007819	PDZRN3	1.56
ENSGALG00000000402	2.39519e-06	0.223897	0.192	0.139	0.0258776	4	ENSGALG00000000402	LOXL2	1.38129
ENSGALG000000109881	2.39948e-06	0.192506	0.218	0.145	0.025924	4	ENSGALG00000010988	MPP6	1.50345
ENSGALG000000022101	2.51077e-06	0.225274	0.954	0.904	0.0271264	4	ENSGALG00000002210	PPIB	1.05531
ENSGALG00000037200	2.96748e-06	0.285626	0.225	0.142	0.0320607	4	ENSGALG00000037200		1.58451
ENSGALG000000071281	3.18021e-06	0.207447	0.62	0.529	0.034359	4	ENSGALG00000007128	SH3BGRL	1.17202
ENSGALG000000294011	3.51351e-06	0.24872	0.194	0.093	0.0379599	4	ENSGALG00000029401	Six1	2.08602
ENSGALG000000070981	3.7735e-06	0.271885	0.284	0.179	0.0407689	4	ENSGALG00000007098	KIF21A	1.58659
ENSGALG000000430352	3.78083e-06	0.288745	0.236	0.147	0.0408481	4	ENSGALG00000043035	SHISA2	1.60544
ENSGALG000000334051	4.24095e-06	0.230577	0.454	0.35	0.0458192	4	ENSGALG00000033405	DBN1	1.29714
ENSGALG000000067832	4.56796e-06	0.25538	0.321	0.235	0.0493522	4	ENSGALG00000006783	PLOD2	1.36596

## Sheet: Cycling - Darkred - 5
	p_val	avg_logFC	pct.5	pct.rest	p_val_adj	cluster	gene	name	enrichment
ENSGALG000000096902	7.00839e-57	1.71613	0.901	0.314	7.57187e-53	5	ENSGALG00000009690	CENPF	2.86943
ENSGALG000000035841	1.01259e-56	1.70772	0.858	0.281	1.094e-52	5	ENSGALG00000003584	KPNA2	3.05338
ENSGALG000000258101	9.22893e-49	1.11701	0.568	0.117	9.97094e-45	5	ENSGALG00000025810	CCNB3	4.8547
ENSGALG000000323981	2.02339e-47	1.45157	0.877	0.302	2.18607e-43	5	ENSGALG00000032398	ASPM	2.90397
ENSGALG000000062672	2.25341e-47	1.35798	0.925	0.406	2.43458e-43	5	ENSGALG00000006267	TPX2	2.27833
ENSGALG000000332313	4.98242e-47	1.0189	0.572	0.151	5.38301e-43	5	ENSGALG00000033231	RACGAP1	3.78808
ENSGALG000000107452	9.34449e-47	1.16938	0.979	0.758	1.00958e-42	5	ENSGALG00000010745	HMGB2	1.29156
ENSGALG000000420093	2.60726e-46	1.09737	0.584	0.16	2.81689e-42	5	ENSGALG00000042009	HMMR	3.65
ENSGALG000000048971	3.51037e-46	0.987042	0.496	0.114	3.7926e-42	5	ENSGALG00000004897	GTSE1	4.35088
ENSGALG000000121652	1.85346e-45	1.22148	0.808	0.281	2.00248e-41	5	ENSGALG00000012165	DLGAP5	2.87544
ENSGALG000000368921	8.84308e-45	1.27413	0.783	0.227	9.55407e-41	5	ENSGALG00000036892	BUB1B	3.44934
ENSGALG000000077682	1.05426e-43	1.22236	0.678	0.193	1.13902e-39	5	ENSGALG00000007768	AURKA	3.51295
ENSGALG00000012836	1.48646e-42	0.835686	0.456	0.103	1.60598e-38	5	ENSGALG00000012836	PRC1	4.42718
ENSGALG000000157092	1.81532e-41	1.07808	0.815	0.373	1.96127e-37	5	ENSGALG00000015709	TACC3	2.18499
ENSGALG000000132082	5.56487e-41	1.22812	0.747	0.228	6.01228e-37	5	ENSGALG00000013208	CENPE	3.27632
ENSGALG000000085863	2.76251e-40	0.850809	0.88	0.572	2.98462e-36	5	ENSGALG00000008586	TUBB	1.53846
ENSGALG000000263803	1.27581e-39	1.30413	0.827	0.279	1.37839e-35	5	ENSGALG00000026380	UBE2C	2.96416
ENSGALG000000387992	4.81672e-39	0.866319	0.496	0.132	5.20399e-35	5	ENSGALG00000038799		3.75758
ENSGALG000000099711	1.05022e-38	1.24051	0.711	0.208	1.13466e-34	5	ENSGALG00000009971	CDC20	3.41827
ENSGALG000000041612	4.667e-38	0.953254	0.605	0.209	5.04223e-34	5	ENSGALG00000004161	CCNB2	2.89474
ENSGALG000000170253	5.10156e-37	1.17663	0.868	0.399	5.51172e-33	5	ENSGALG00000017025	CKAP2	2.17544
ENSGALG000000305973	1.89907e-36	1.15098	0.768	0.284	2.05175e-32	5	ENSGALG00000030597	KIF11	2.70423
ENSGALG000000399642	2.19475e-35	0.930606	0.697	0.282	2.37121e-31	5	ENSGALG00000039964	KIFC1	2.47163
ENSGALG000000041952	3.76381e-35	1.10006	0.87	0.379	4.06642e-31	5	ENSGALG00000004195	KIF4A	2.29551
ENSGALG000000097312	4.54784e-35	0.86375	0.459	0.121	4.91349e-31	5	ENSGALG00000009731	ARHGAP11A	3.79339
ENSGALG000000085842	6.39264e-35	1.25926	0.782	0.249	6.90661e-31	5	ENSGALG00000008584	NUSAP1	3.14056
ENSGALG000000080952	4.22017e-33	0.862151	0.536	0.157	4.55947e-29	5	ENSGALG00000008095	KIF23	3.41401
ENSGALG000000395763	4.6335e-33	1.0043	0.652	0.225	5.00604e-29	5	ENSGALG00000039576	KNSTRN	2.89778
ENSGALG00000009854	2.24533e-32	0.79237	0.419	0.092	2.42585e-28	5	ENSGALG00000009854	NEK2	4.55435
ENSGALG000000350301	3.16676e-32	0.95424	0.614	0.175	3.42137e-28	5	ENSGALG00000035030	KIF20A	3.50857
ENSGALG000000075372	3.70885e-32	1.17732	0.875	0.38	4.00704e-28	5	ENSGALG00000007537	INCENP	2.30263
ENSGALG000000112812	5.32671e-32	0.873568	0.477	0.153	5.75498e-28	5	ENSGALG00000011281	SGO1	3.11765
ENSGALG000000099072	1.4507e-31	0.774468	0.468	0.158	1.56734e-27	5	ENSGALG00000009907	G2E3	2.96203
ENSGALG000000030853	3.27962e-31	1.11535	0.894	0.416	3.5433e-27	5	ENSGALG00000003085	CDK1	2.14904
ENSGALG000000042661	4.413e-31	0.733162	0.43	0.13	4.76781e-27	5	ENSGALG00000004266	TNFAIP8L1	3.30769
ENSGALG00000007965	6.13021e-31	0.66757	0.818	0.545	6.62308e-27	5	ENSGALG00000007965	HN1	1.50092
ENSGALG000000148013	7.35531e-31	0.969197	0.664	0.243	7.94668e-27	5	ENSGALG00000014801	NDC80	2.73251
ENSGALG000000061101	1.20874e-30	0.731525	0.432	0.119	1.30592e-26	5	ENSGALG00000006110	PLK1	3.63025
ENSGALG000000039223	4.00997e-30	1.11174	0.951	0.474	4.33237e-26	5	ENSGALG00000003922	TOP2A	2.00633
ENSGALG00000019967	6.54902e-30	0.655529	0.366	0.091	7.07556e-26	5	ENSGALG00000019967	MTFR2	4.02198
ENSGALG00000038502	1.90178e-29	0.62543	0.338	0.082	2.05469e-25	5	ENSGALG00000038502	CCNF	4.12195
ENSGALG000000101202	3.20725e-29	1.00306	0.627	0.196	3.46512e-25	5	ENSGALG00000010120	KIF2C	3.19898
ENSGALG000000067802	4.26984e-29	0.660098	0.529	0.252	4.61314e-25	5	ENSGALG00000006780	ARL6IP1	2.09921
ENSGALG000000299111	5.77462e-29	0.770238	0.433	0.12	6.2389e-25	5	ENSGALG00000029911	Kinesin-like protein	3.60833
ENSGALG000000093053	1.74644e-28	0.725756	0.849	0.55	1.88685e-24	5	ENSGALG00000009305	LBR	1.54364
ENSGALG000000083251	3.50951e-28	0.748284	0.591	0.275	3.79167e-24	5	ENSGALG00000008325	CKAP5	2.14909
ENSGALG000000082332	3.50987e-28	0.929285	0.572	0.167	3.79206e-24	5	ENSGALG00000008233	BUB1	3.42515
ENSGALG000000095532	4.32288e-28	0.935711	0.745	0.324	4.67044e-24	5	ENSGALG00000009553	SMC4	2.29938
ENSGALG000000158742	1.4502e-27	0.861502	0.581	0.202	1.5668e-23	5	ENSGALG00000015874	TTK	2.87624
ENSGALG000000433992	2.75535e-27	0.640574	0.655	0.383	2.97688e-23	5	ENSGALG00000043399	EZH2	1.71018
ENSGALG000000274544	6.5137e-27	0.834796	0.652	0.302	7.0374e-23	5	ENSGALG00000027454	CENPW	2.15894
ENSGALG000000153632	1.06794e-26	0.816697	0.451	0.143	1.1538e-22	5	ENSGALG00000015363	HJURP	3.15385
ENSGALG000000156912	6.56953e-26	1.06305	0.898	0.451	7.09772e-22	5	ENSGALG00000015691	SMC2	1.99113
ENSGALG000000134202	1.16671e-25	0.706399	0.416	0.123	1.26051e-21	5	ENSGALG00000013420	FOXM1	3.38211
ENSGALG000000458421	4.00165e-25	0.755275	0.428	0.114	4.32338e-21	5	ENSGALG00000045842		3.75439
ENSGALG000000295231	7.16226e-25	0.63225	0.718	0.419	7.73811e-21	5	ENSGALG00000029523	RAD21	1.7136
ENSGALG00000000791	7.93839e-25	0.603625	0.295	0.07	8.57664e-21	5	ENSGALG00000000791	FAM72A	4.21429
ENSGALG000000259962	1.00168e-23	1.06533	0.86	0.392	1.08221e-19	5	ENSGALG00000025996	MKI67	2.19388
ENSGALG000000045091	2.70354e-23	0.449518	0.993	0.967	2.92091e-19	5	ENSGALG00000004509	UBB	1.02689
ENSGALG000000015062	5.49158e-23	0.848993	0.593	0.236	5.9331e-19	5	ENSGALG00000001506	PTTG1	2.51271
ENSGALG000000119672	8.99708e-23	0.673695	0.66	0.382	9.72044e-19	5	ENSGALG00000011967	MAD2L1	1.72775
ENSGALG00000043289	2.65951e-22	0.606834	0.312	0.08	2.87333e-18	5	ENSGALG00000043289		3.9
ENSGALG000000405863	3.96555e-22	0.833417	0.721	0.336	4.28438e-18	5	ENSGALG00000040586	TUBA3E	2.14583
ENSGALG000000087133	4.82876e-22	0.769399	0.705	0.342	5.217e-18	5	ENSGALG00000008713	BIRC5	2.0614
ENSGALG00000006639	1.58735e-21	0.550065	0.267	0.066	1.71497e-17	5	ENSGALG00000006639	CEP55	4.04545
ENSGALG00000005038	3.20424e-21	0.54856	0.312	0.099	3.46186e-17	5	ENSGALG00000005038	CENPI	3.15152
ENSGALG00000016438	4.33589e-21	0.539436	0.3	0.078	4.68449e-17	5	ENSGALG00000016438	MELK	3.84615
ENSGALG000000121601	1.00112e-20	0.775347	0.461	0.157	1.08161e-16	5	ENSGALG00000012160	KIF18A	2.93631
ENSGALG000000165824	1.17677e-20	0.796573	0.766	0.367	1.27139e-16	5	ENSGALG00000016582	PBK	2.08719
ENSGALG000000145133	2.6081e-20	0.787043	0.574	0.203	2.81779e-16	5	ENSGALG00000014513	CDCA3	2.82759
ENSGALG000000100233	4.61797e-20	0.385271	0.991	0.985	4.98925e-16	5	ENSGALG00000010023	CALM	1.00609
ENSGALG00000014960	4.85245e-20	0.539407	0.281	0.08	5.24259e-16	5	ENSGALG00000014960	POC5	3.5125
ENSGALG000000109003	1.04506e-19	0.794049	0.756	0.384	1.12909e-15	5	ENSGALG00000010900	SPC25	1.96875
ENSGALG000000325901	1.30005e-19	0.623722	0.392	0.146	1.40457e-15	5	ENSGALG00000032590	NDE1	2.68493
ENSGALG000000136072	1.4921e-19	0.702264	0.412	0.141	1.61206e-15	5	ENSGALG00000013607	FBXO5	2.92199
ENSGALG00000038194	1.97891e-19	0.601673	0.315	0.096	2.13802e-15	5	ENSGALG00000038194		3.28125
ENSGALG000000041221	3.08604e-19	0.556189	0.733	0.518	3.33416e-15	5	ENSGALG00000004122	PNRC2	1.41506
ENSGALG00000038416	5.10232e-19	0.523833	0.286	0.08	5.51255e-15	5	ENSGALG00000038416		3.575
ENSGALG000000090712	1.60521e-18	0.345861	0.977	0.944	1.73427e-14	5	ENSGALG00000009071	HMGB3	1.03496
ENSGALG000000144252	2.70509e-18	0.54912	0.373	0.139	2.92257e-14	5	ENSGALG00000014425	NCAPG	2.68345
ENSGALG000000034383	4.26355e-18	0.748407	0.674	0.331	4.60634e-14	5	ENSGALG00000003438	NUF2	2.03625
ENSGALG000000411023	4.89929e-18	0.425946	0.678	0.479	5.29319e-14	5	ENSGALG00000041102	CDK5RAP2	1.41545
ENSGALG000000379532	5.09652e-18	0.452925	1	0.963	5.50628e-14	5	ENSGALG00000037953	TUBA1A	1.03842
ENSGALG000000140234	6.0398e-18	0.471955	0.962	0.851	6.5254e-14	5	ENSGALG00000014023	H2AFZ	1.13043
ENSGALG000000394481	6.58977e-18	0.495236	0.324	0.136	7.11958e-14	5	ENSGALG00000039448	NCAPD2	2.38235
ENSGALG000000366452	7.38375e-18	0.768478	0.671	0.305	7.9774e-14	5	ENSGALG00000036645	KIF15	2.2
ENSGALG00000003325	7.78472e-18	0.391438	0.229	0.078	8.41061e-14	5	ENSGALG00000003325	KMT5A	2.9359
ENSGALG000000322703	7.94177e-18	0.712307	0.485	0.177	8.58029e-14	5	ENSGALG00000032270	NCAPH	2.74011
ENSGALG000000428752	1.87089e-17	0.326881	1	0.988	2.02131e-13	5	ENSGALG00000042875	HMGB1	1.01215
ENSGALG000000096811	2.3764e-17	0.46634	0.671	0.466	2.56746e-13	5	ENSGALG00000009681	BUB3	1.43991
ENSGALG000000354061	3.99691e-17	0.423478	0.38	0.192	4.31826e-13	5	ENSGALG00000035406	Dsn1	1.97917
ENSGALG000000170702	6.00989e-17	0.309792	0.499	0.382	6.49308e-13	5	ENSGALG00000017070	PDS5B	1.30628
ENSGALG000000015133	6.69142e-17	0.46554	0.527	0.349	7.22941e-13	5	ENSGALG00000001513	CNTRL	1.51003
ENSGALG000000007081	2.08086e-16	0.400702	0.896	0.794	2.24816e-12	5	ENSGALG00000000708	NUCKS1	1.12846
ENSGALG000000303671	2.41022e-16	0.652273	0.381	0.128	2.604e-12	5	ENSGALG00000030367		2.97656
ENSGALG00000003881	3.16399e-16	0.462317	0.263	0.075	3.41837e-12	5	ENSGALG00000003881	ERCC6L	3.50667
ENSGALG000000289002	3.25359e-16	0.392619	0.296	0.141	3.51518e-12	5	ENSGALG00000028900	CENPT	2.09929
ENSGALG00000023571	4.60234e-16	0.512873	0.276	0.088	4.97237e-12	5	ENSGALG00000023571	TRIM59	3.13636
ENSGALG000000019421	5.93125e-16	0.476098	0.458	0.244	6.40812e-12	5	ENSGALG00000001942	SPDL1	1.87705
ENSGALG00000016931	1.02982e-15	0.53726	0.289	0.082	1.11261e-11	5	ENSGALG00000016931	BORA RCJMB04_8c5	3.52439
ENSGALG000000004702	2.06139e-15	0.362875	0.837	0.728	2.22712e-11	5	ENSGALG00000000470	LMNB2	1.14973
ENSGALG00000036796	2.46052e-15	0.385262	0.175	0.04	2.65834e-11	5	ENSGALG00000036796	HYLS1	4.375
ENSGALG000000368273	4.51617e-15	0.51113	0.392	0.172	4.87927e-11	5	ENSGALG00000036827	UBE2S	2.27907
ENSGALG00000034232	4.67095e-15	0.392471	0.211	0.069	5.04649e-11	5	ENSGALG00000034232		3.05797
ENSGALG000000092744	5.85241e-15	0.26059	0.879	0.759	6.32294e-11	5	ENSGALG00000009274	HOXD12	1.1581
ENSGALG000000166922	6.36906e-15	0.5225	0.416	0.203	6.88113e-11	5	ENSGALG00000016692	CENPQ	2.04926
ENSGALG00000012452	1.3521e-14	0.436715	0.315	0.13	1.46081e-10	5	ENSGALG00000012452	MIS18BP1	2.42308
ENSGALG000000322073	1.72292e-14	0.301352	0.998	0.976	1.86144e-10	5	ENSGALG00000032207	HMGN2	1.02254
ENSGALG00000043642	1.84748e-14	0.409756	0.206	0.055	1.99601e-10	5	ENSGALG00000043642		3.74545
ENSGALG00000007609	2.83019e-14	0.389967	0.231	0.066	3.05773e-10	5	ENSGALG00000007609	ARHGAP19	3.5
ENSGALG00000009157	6.08446e-14	0.400064	0.191	0.05	6.57365e-10	5	ENSGALG00000009157	ECT2	3.82
ENSGALG000000119662	9.90468e-14	0.463145	0.426	0.235	1.0701e-09	5	ENSGALG00000011966	RANGAP1	1.81277
ENSGALG00000033570	1.04406e-13	0.339884	0.194	0.064	1.128e-09	5	ENSGALG00000033570	CCDC15	3.03125
ENSGALG000000033244	2.0045e-13	0.364347	0.801	0.658	2.16566e-09	5	ENSGALG00000003324	PRRX1	1.21733
ENSGALG00000011275	2.73341e-13	0.494046	0.282	0.085	2.95317e-09	5	ENSGALG00000011275	DEPDC1 RCJMB04_21d5	3.31765
ENSGALG000000037272	2.90213e-13	0.408848	0.321	0.161	3.13546e-09	5	ENSGALG00000003727	HAUS8	1.99379
ENSGALG00000040734	4.2385e-13	0.403035	0.248	0.083	4.57928e-09	5	ENSGALG00000040734		2.98795
ENSGALG000000412771	6.08956e-13	0.233792	0.993	0.997	6.57916e-09	5	ENSGALG00000041277	UBC	0.995988
ENSGALG00000012220	6.65028e-13	0.458498	0.236	0.08	7.18497e-09	5	ENSGALG00000012220	CDKN3	2.95
ENSGALG00000009016	7.01912e-13	0.466136	0.276	0.098	7.58346e-09	5	ENSGALG00000009016	SLX4IP	2.81633
ENSGALG00000012378	7.72409e-13	0.429926	0.296	0.138	8.34511e-09	5	ENSGALG00000012378	KATNA1	2.14493
ENSGALG000000142222	1.01945e-12	0.379851	0.412	0.258	1.10141e-08	5	ENSGALG00000014222	NUP50	1.5969
ENSGALG000000007133	1.81634e-12	0.342887	0.473	0.322	1.96238e-08	5	ENSGALG00000000713	ZFHX3	1.46894
ENSGALG00000005090	1.87657e-12	0.418692	0.515	0.348	2.02745e-08	5	ENSGALG00000005090	SKA2	1.47989
ENSGALG000000374532	3.95532e-12	0.555832	0.426	0.184	4.27333e-08	5	ENSGALG00000037453	TERF1	2.31522
ENSGALG00000014729	4.30384e-12	0.436881	0.224	0.062	4.64987e-08	5	ENSGALG00000014729	DEPDC1B	3.6129
ENSGALG000000382221	2.01121e-11	0.297537	0.52	0.41	2.17291e-07	5	ENSGALG00000038222	BPTF	1.26829
ENSGALG000000053021	4.91801e-11	0.394533	0.302	0.157	5.31342e-07	5	ENSGALG00000005302	SASS6	1.92357
ENSGALG000000101634	5.23144e-11	0.310844	0.255	0.145	5.65205e-07	5	ENSGALG00000010163	LGR5	1.75862
ENSGALG000000393392	5.3494e-11	0.408945	0.296	0.138	5.77949e-07	5	ENSGALG00000039339	CKAP5L	2.14493
ENSGALG000000047671	5.37107e-11	0.424205	0.371	0.184	5.8029e-07	5	ENSGALG00000004767	ODF2	2.0163
ENSGALG00000008803	8.34774e-11	0.360126	0.211	0.069	9.0189e-07	5	ENSGALG00000008803		3.05797
ENSGALG000000116832	1.20711e-10	0.458514	0.328	0.149	1.30416e-06	5	ENSGALG00000011683	CENPC	2.20134
ENSGALG00000015249	1.25809e-10	0.374614	0.276	0.136	1.35924e-06	5	ENSGALG00000015249	TTF2	2.02941
ENSGALG00000014692	1.27012e-10	0.424367	0.402	0.233	1.37224e-06	5	ENSGALG00000014692	LMNB1	1.72532
ENSGALG00000013494	2.00203e-10	0.382786	0.234	0.084	2.163e-06	5	ENSGALG00000013494	CENPN	2.78571
ENSGALG000000300221	3.60925e-10	0.345363	0.489	0.328	3.89943e-06	5	ENSGALG00000030022	FANCL	1.49085
ENSGALG000000027812	4.44671e-10	0.46599	0.499	0.259	4.80423e-06	5	ENSGALG00000002781	BRCA1	1.92664
ENSGALG00000002514	4.47158e-10	0.278638	0.685	0.592	4.83109e-06	5	ENSGALG00000002514	SFPQ	1.15709
ENSGALG000000101952	7.08624e-10	0.403443	0.307	0.135	7.65597e-06	5	ENSGALG00000010195	PLK4	2.27407
ENSGALG000000147883	9.20492e-10	0.536484	0.525	0.291	9.94499e-06	5	ENSGALG00000014788	CENPH	1.80412
ENSGALG000000071311	9.32978e-10	0.140369	0.955	0.944	1.00799e-05	5	ENSGALG00000007131	HMGN5	1.01165
ENSGALG000000106381	9.69054e-10	0.290747	0.44	0.294	1.04697e-05	5	ENSGALG00000010638	CASP3	1.4966
ENSGALG00000028298	1.01516e-09	0.327256	0.205	0.083	1.09678e-05	5	ENSGALG00000028298		2.46988
ENSGALG00000006631	1.17224e-09	0.263398	0.161	0.075	1.26649e-05	5	ENSGALG00000006631	TICRR	2.14667
ENSGALG000000379912	1.57202e-09	0.306243	0.846	0.755	1.69841e-05	5	ENSGALG00000037991	H1FX	1.12053
ENSGALG00000020210	2.04096e-09	0.307634	0.189	0.086	2.20505e-05	5	ENSGALG00000020210	CENPU	2.19767
ENSGALG000000071531	2.48661e-09	0.311995	0.927	0.854	2.68653e-05	5	ENSGALG00000007153	DYL1	1.08548
ENSGALG000000463892	3.40333e-09	0.334066	0.445	0.311	3.67696e-05	5	ENSGALG00000046389		1.43087
ENSGALG000000158842	4.07376e-09	0.388304	0.44	0.244	4.40129e-05	5	ENSGALG00000015884	MIS18A	1.80328
ENSGALG00000002175	4.43847e-09	0.368373	0.18	0.056	4.79532e-05	5	ENSGALG00000002175	KIF14	3.21429
ENSGALG000000070211	4.77861e-09	0.375097	0.489	0.308	5.16281e-05	5	ENSGALG00000007021	PCNT	1.58766
ENSGALG000000055221	5.18e-09	0.254962	0.518	0.396	5.59647e-05	5	ENSGALG00000005522	DYNLL2	1.30808
ENSGALG000000163322	5.45019e-09	0.364395	0.293	0.146	5.88839e-05	5	ENSGALG00000016332	MCPH1	2.00685
ENSGALG00000039499	6.33709e-09	0.31437	0.229	0.13	6.84659e-05	5	ENSGALG00000039499	LRRCC1	1.76154
ENSGALG00000042624	6.75814e-09	0.375375	0.199	0.081	7.3015e-05	5	ENSGALG00000042624	CEP85	2.45679
ENSGALG000000417001	7.04407e-09	0.331556	0.51	0.345	7.61041e-05	5	ENSGALG00000041700	Galphai3	1.47826
ENSGALG000000150521	1.87754e-08	0.220328	0.307	0.224	0.000202849	5	ENSGALG00000015052	UHRF2	1.37054
ENSGALG00000001491	1.88729e-08	0.338903	0.205	0.069	0.000203903	5	ENSGALG00000001491	NCAPD3	2.97101
ENSGALG000000147534	1.89809e-08	0.423214	0.57	0.354	0.00020507	5	ENSGALG00000014753	CENPK	1.61017
ENSGALG000000367753	3.0707e-08	0.20598	0.39	0.289	0.000331759	5	ENSGALG00000036775	SETBP1	1.34948
ENSGALG000000403971	3.54677e-08	0.440437	0.395	0.21	0.000383193	5	ENSGALG00000040397	HAUS1	1.88095
ENSGALG000000041921	5.07033e-08	0.281486	0.589	0.479	0.000547798	5	ENSGALG00000004192	SLTM	1.22965
ENSGALG000000342712	5.23882e-08	0.390174	0.66	0.455	0.000566002	5	ENSGALG00000034271	UHRF1	1.45055
ENSGALG00000038411	5.32465e-08	0.371283	0.22	0.093	0.000575275	5	ENSGALG00000038411	CENPL	2.36559
ENSGALG000000126842	7.18543e-08	0.28363	0.74	0.58	0.000776314	5	ENSGALG00000012684	DEK	1.27586
ENSGALG00000029996	7.84838e-08	0.234292	0.364	0.265	0.000847939	5	ENSGALG00000029996	PPP2R5C	1.37358
ENSGALG00000009633	1.02368e-07	0.191501	0.231	0.144	0.00110598	5	ENSGALG00000009633	KATNBL1	1.60417
ENSGALG000000144351	1.07787e-07	0.292785	0.61	0.49	0.00116453	5	ENSGALG00000014435	MRPL51	1.2449
ENSGALG000000369561	1.31322e-07	0.297233	0.641	0.651	0.0014188	5	ENSGALG00000036956		0.984639
ENSGALG00000010170	1.3972e-07	0.299456	0.182	0.094	0.00150954	5	ENSGALG00000010170	INTU	1.93617
ENSGALG000000115042	2.48093e-07	0.331991	0.645	0.504	0.0026804	5	ENSGALG00000011504	TMPO	1.27976
ENSGALG000000014753	3.03684e-07	0.150028	0.998	0.994	0.003281	5	ENSGALG00000001475	STMN1	1.00402
ENSGALG00000028501	3.11408e-07	0.309319	0.243	0.135	0.00336445	5	ENSGALG00000028501	DCK	1.8
ENSGALG00000016937	3.29411e-07	0.362088	0.232	0.092	0.00355896	5	ENSGALG00000016937	DIAPH3	2.52174
ENSGALG000000139352	3.42819e-07	0.198482	0.66	0.582	0.00370382	5	ENSGALG00000013935	BCLAF1	1.13402
ENSGALG00000028664	3.8326e-07	0.22329	0.194	0.099	0.00414074	5	ENSGALG00000028664	CKS1B	1.9596
ENSGALG000000026121	5.50078e-07	0.184572	0.769	0.703	0.00594304	5	ENSGALG00000002612	U2SURP	1.09388
ENSGALG000000309181	5.81728e-07	0.178826	0.969	0.947	0.00628499	5	ENSGALG00000030918	CIRBP	1.02323
ENSGALG000000171282	6.09521e-07	0.373553	0.286	0.152	0.00658526	5	ENSGALG00000017128	SKA3	1.88158
ENSGALG00000029476	6.40443e-07	0.238108	0.653	0.587	0.00691935	5	ENSGALG00000029476	XPO1	1.11244
ENSGALG000000128343	6.48389e-07	0.176573	0.737	0.646	0.0070052	5	ENSGALG00000012834	AKR1D1	1.14087
ENSGALG000000344141	6.76514e-07	0.268021	0.404	0.297	0.00730906	5	ENSGALG00000034414	SLU7	1.36027
ENSGALG000000424162	6.88988e-07	0.239263	0.3	0.197	0.00744382	5	ENSGALG00000042416	HOXC11	1.52284
ENSGALG000000320393	6.9267e-07	0.17735	0.551	0.451	0.00748361	5	ENSGALG00000032039	HOXD13	1.22173
ENSGALG000000107331	7.12381e-07	0.233998	0.374	0.276	0.00769656	5	ENSGALG00000010733	CEP170	1.35507
ENSGALG000000025691	8.98053e-07	0.176859	0.932	0.883	0.00970256	5	ENSGALG00000002569	RAN	1.05549
ENSGALG000000210473	9.81516e-07	0.19872	0.537	0.462	0.0106043	5	ENSGALG00000021047	KIFAP3	1.16234
ENSGALG000000019721	1.00928e-06	0.261438	0.586	0.447	0.0109042	5	ENSGALG00000001972	PRPF38B	1.31096
ENSGALG000000332123	1.27747e-06	0.278813	0.995	0.96	0.0138018	5	ENSGALG00000033212	HSP90AA1	1.03646
ENSGALG000000083683	1.34596e-06	0.2771	0.298	0.202	0.0145418	5	ENSGALG00000008368	RAD18	1.47525
ENSGALG00000009179	1.49566e-06	0.210783	0.17	0.094	0.0161591	5	ENSGALG00000009179	TNFSF10	1.80851
ENSGALG000000100791	1.58129e-06	0.18484	0.704	0.635	0.0170843	5	ENSGALG00000010079	HP1BP3	1.10866
ENSGALG00000000596	1.67954e-06	0.228955	0.21	0.131	0.0181458	5	ENSGALG00000000596	CDC27	1.60305
ENSGALG000000371643	1.72175e-06	0.192677	0.53	0.432	0.0186018	5	ENSGALG00000037164	ZFHX4	1.22685
ENSGALG000000435982	1.73893e-06	0.293226	0.974	0.988	0.0187873	5	ENSGALG00000043598		0.98583
ENSGALG00000015705	1.77008e-06	0.298476	0.445	0.324	0.0191239	5	ENSGALG00000015705	NSD2	1.37346
ENSGALG000000155561	1.97795e-06	0.187647	0.253	0.163	0.0213698	5	ENSGALG00000015556	AFAP1	1.55215
ENSGALG00000009743	2.13097e-06	0.173259	0.336	0.276	0.023023	5	ENSGALG00000009743	RPAP3	1.21739
ENSGALG00000040433	2.19041e-06	0.305792	0.284	0.196	0.0236652	5	ENSGALG00000040433		1.44898
ENSGALG000000396293	2.34302e-06	0.154033	0.36	0.294	0.025314	5	ENSGALG00000039629	HOXD11	1.22449
ENSGALG000000311123	2.57807e-06	0.119521	0.463	0.384	0.0278534	5	ENSGALG00000031112	COL5A2	1.20573
ENSGALG000000104482	2.58266e-06	0.181389	0.468	0.403	0.027903	5	ENSGALG00000010448	LTBP1	1.16129
ENSGALG000000337812	3.83684e-06	0.247971	0.603	0.472	0.0414532	5	ENSGALG00000033781	FEN1	1.27754
ENSGALG000000113004	4.03054e-06	0.13643	0.768	0.702	0.043546	5	ENSGALG00000011300	TOP2B	1.09402
ENSGALG000000020851	4.2966e-06	0.324387	0.366	0.231	0.0464205	5	ENSGALG00000002085	FZR1	1.58442
ENSGALG000000402443	4.39748e-06	0.120925	0.392	0.346	0.0475103	5	ENSGALG00000040244	Sep	1.13295

## Sheet: Interdigit - Green - 6
	p_val	avg_logFC	pct.6	pct.rest	p_val_adj	cluster	gene	name	enrichment
ENSGALG000000149103	1.64181e-76	1.28966	0.721	0.286	1.77381e-72	6	ENSGALG00000014910	COLEC12	2.52098
ENSGALG000000104612	2.26727e-62	1.07755	0.594	0.184	2.44956e-58	6	ENSGALG00000010461	EBF3	3.22826
ENSGALG000000333651	1.28072e-53	1.14632	0.328	0.049	1.38369e-49	6	ENSGALG00000033365	ALDH6	6.69388
ENSGALG000000150894	7.86041e-52	1.7153	0.624	0.212	8.49239e-48	6	ENSGALG00000015089	GAP43	2.9434
ENSGALG00000010645	8.81888e-43	0.783668	0.228	0.03	9.52792e-39	6	ENSGALG00000010645	ENPP6	7.6
ENSGALG00000007543	3.9511e-38	0.737538	0.237	0.037	4.26877e-34	6	ENSGALG00000007543	APCDD1L	6.40541
ENSGALG00000042077	6.65896e-37	0.497523	0.192	0.039	7.19434e-33	6	ENSGALG00000042077	HIC1	4.92308
ENSGALG00000015001	4.27246e-31	0.73736	0.351	0.103	4.61597e-27	6	ENSGALG00000015001	LAMA4	3.40777
ENSGALG000000380892	7.23601e-31	0.614102	0.33	0.12	7.81779e-27	6	ENSGALG00000038089	EGFR	2.75
ENSGALG000000035785	1.61529e-30	0.919073	0.406	0.166	1.74516e-26	6	ENSGALG00000003578	FN1	2.44578
ENSGALG000000338803	2.28225e-30	0.934199	0.402	0.228	2.46575e-26	6	ENSGALG00000033880	CRISPLD1	1.76316
ENSGALG000000302374	6.61764e-28	0.565065	0.755	0.543	7.1497e-24	6	ENSGALG00000030237	PITX1	1.39042
ENSGALG000000078091	1.07416e-27	0.727794	0.372	0.123	1.16052e-23	6	ENSGALG00000007809	TSHZ2	3.02439
ENSGALG000000351844	1.33983e-26	0.727543	0.545	0.278	1.44756e-22	6	ENSGALG00000035184	SDC3	1.96043
ENSGALG000000005292	1.6412e-26	0.584932	0.755	0.62	1.77315e-22	6	ENSGALG00000000529	LIMD2	1.21774
ENSGALG000000035804	8.76754e-25	0.652393	0.677	0.464	9.47245e-21	6	ENSGALG00000003580	MMP2	1.45905
ENSGALG00000024486	1.83917e-24	0.449379	0.18	0.063	1.98704e-20	6	ENSGALG00000024486	C4orf48	2.85714
ENSGALG00000000242	6.53781e-24	0.726942	0.224	0.043	7.06345e-20	6	ENSGALG00000000242	EBF2	5.2093
ENSGALG000000353174	3.60693e-22	0.5564	0.772	0.606	3.89693e-18	6	ENSGALG00000035317	Id3	1.27393
ENSGALG000000426071	5.18779e-22	0.624143	0.239	0.068	5.60489e-18	6	ENSGALG00000042607	RSPO3	3.51471
ENSGALG000000109243	1.47664e-20	0.519221	0.786	0.604	1.59536e-16	6	ENSGALG00000010924	cNFI-A	1.30132
ENSGALG00000030008	1.65715e-20	0.784798	0.216	0.04	1.79038e-16	6	ENSGALG00000030008	HHEX	5.4
ENSGALG000000413461	2.49303e-19	0.685215	0.34	0.129	2.69347e-15	6	ENSGALG00000041346	SDF1	2.63566
ENSGALG00000040342	4.96693e-19	0.392077	0.159	0.044	5.36627e-15	6	ENSGALG00000040342	ADAMTS1	3.61364
ENSGALG00000026146	7.54647e-19	0.343113	0.152	0.053	8.1532e-15	6	ENSGALG00000026146	CRLF1	2.86792
ENSGALG00000003699	1.22626e-17	0.368878	0.182	0.063	1.32486e-13	6	ENSGALG00000003699	EBF1	2.88889
ENSGALG00000013672	1.27867e-17	0.358432	0.167	0.064	1.38148e-13	6	ENSGALG00000013672	TSHZ1	2.60938
ENSGALG000000104483	1.28268e-17	0.566506	0.63	0.392	1.38581e-13	6	ENSGALG00000010448	LTBP1	1.60714
ENSGALG000000019562	2.67329e-17	0.461024	0.638	0.478	2.88823e-13	6	ENSGALG00000001956	OLFML3	1.33473
ENSGALG000000164731	3.58809e-17	0.574452	0.342	0.132	3.87657e-13	6	ENSGALG00000016473	OSR1	2.59091
ENSGALG000000344531	2.75386e-16	0.355917	0.235	0.109	2.97527e-12	6	ENSGALG00000034453	SAMD11	2.15596
ENSGALG000000329221	3.39703e-16	0.397306	0.268	0.151	3.67015e-12	6	ENSGALG00000032922	GSTM2	1.77483
ENSGALG000000090522	4.86913e-15	0.558009	0.326	0.149	5.26061e-11	6	ENSGALG00000009052	LBH	2.18792
ENSGALG000000297243	1.24333e-14	0.407296	0.402	0.267	1.3433e-10	6	ENSGALG00000029724	MTURN	1.50562
ENSGALG000000406201	1.5846e-12	0.413841	0.264	0.136	1.712e-08	6	ENSGALG00000040620	LSAMP	1.94118
ENSGALG000000306474	4.113e-12	0.343443	0.86	0.767	4.44369e-08	6	ENSGALG00000030647	MFAP2	1.12125
ENSGALG000000166353	4.58883e-12	0.480247	0.237	0.095	4.95777e-08	6	ENSGALG00000016635	MXRA5	2.49474
ENSGALG00000026465	6.01875e-12	0.337098	0.154	0.058	6.50266e-08	6	ENSGALG00000026465	TMEM100	2.65517
ENSGALG000000309911	2.03469e-11	0.435108	0.29	0.126	2.19828e-07	6	ENSGALG00000030991	IRX1	2.30159
ENSGALG000000058483	2.08635e-11	0.402301	0.431	0.273	2.2541e-07	6	ENSGALG00000005848	IL11RA	1.57875
ENSGALG000000150155	5.69738e-11	0.683016	0.742	0.409	6.15545e-07	6	ENSGALG00000015015	CYTL1	1.81418
ENSGALG000000068082	6.06584e-11	0.399686	0.467	0.328	6.55353e-07	6	ENSGALG00000006808	TSPAN6	1.42378
ENSGALG000000011832	9.45909e-10	0.33972	0.899	0.856	1.02196e-05	6	ENSGALG00000001183	MYH10	1.05023
ENSGALG000000118551	9.66515e-10	0.296585	0.175	0.086	1.04422e-05	6	ENSGALG00000011855	RHOJ	2.03488
ENSGALG000000314253	1.28621e-09	0.467429	0.376	0.204	1.38962e-05	6	ENSGALG00000031425	PMP22	1.84314
ENSGALG000000083674	2.44498e-09	0.438561	0.879	0.752	2.64155e-05	6	ENSGALG00000008367	MDK	1.16888
ENSGALG000000346614	1.13706e-08	0.508011	0.704	0.62	0.000122848	6	ENSGALG00000034661	Id1	1.13548
ENSGALG000000410132	1.59381e-08	0.337752	0.262	0.154	0.000172196	6	ENSGALG00000041013	TNS1	1.7013
ENSGALG000000344083	2.89634e-08	0.372716	0.268	0.143	0.00031292	6	ENSGALG00000034408	SEPP1	1.87413
ENSGALG000000258624	5.682e-08	0.370388	0.467	0.337	0.000613883	6	ENSGALG00000025862	TMEM26	1.38576
ENSGALG000000123391	6.60669e-08	0.258915	0.19	0.099	0.000713787	6	ENSGALG00000012339	ATL1	1.91919
ENSGALG000000293671	7.65765e-08	0.278551	0.241	0.154	0.000827333	6	ENSGALG00000029367	CYBA	1.56494
ENSGALG00000029983	8.69685e-08	0.361954	0.152	0.052	0.000939608	6	ENSGALG00000029983	ANGPT1	2.92308
ENSGALG00000026315	9.06094e-08	0.280789	0.298	0.195	0.000978944	6	ENSGALG00000026315	RAB34	1.52821
ENSGALG000000334163	9.10828e-08	0.284897	0.224	0.138	0.000984059	6	ENSGALG00000033416	HIC2	1.62319
ENSGALG000000263133	1.18976e-07	0.372949	0.423	0.295	0.00128541	6	ENSGALG00000026313	RND3	1.4339
ENSGALG000000401411	1.46157e-07	0.338042	0.48	0.368	0.00157908	6	ENSGALG00000040141	H2AFY	1.30435
ENSGALG00000012792	1.67251e-07	0.287195	0.186	0.112	0.00180698	6	ENSGALG00000012792	HIPK2	1.66071
ENSGALG000000112982	2.84487e-07	0.32124	0.323	0.21	0.0030736	6	ENSGALG00000011298	RARB	1.5381
ENSGALG000000129524	5.6475e-07	0.305124	0.926	0.902	0.00610156	6	ENSGALG00000012952	BASP1	1.02661
ENSGALG000000377265	6.44443e-07	0.332743	0.626	0.535	0.00696256	6	ENSGALG00000037726	MARCKS	1.17009
ENSGALG000000377172	9.07094e-07	0.242952	0.214	0.137	0.00980024	6	ENSGALG00000037717		1.56204
ENSGALG000000309023	2.71937e-06	0.385166	0.512	0.408	0.0293801	6	ENSGALG00000030902	SNAI2	1.2549
ENSGALG000000320394	2.81695e-06	0.311418	0.558	0.452	0.0304344	6	ENSGALG00000032039	HOXD13	1.23451
ENSGALG000000151934	3.18482e-06	0.321903	0.805	0.673	0.0344088	6	ENSGALG00000015193	CCDC80	1.19614
ENSGALG000000416213	3.5334e-06	0.298467	0.277	0.186	0.0381749	6	ENSGALG00000041621	LY6E	1.48925
ENSGALG000000036482	3.58568e-06	0.294207	0.438	0.36	0.0387397	6	ENSGALG00000003648	SVIP	1.21667
ENSGALG00000007549	3.9949e-06	0.310377	0.518	0.415	0.0431609	6	ENSGALG00000007549	VAPB	1.24819
ENSGALG000000023621	4.51993e-06	0.293184	0.696	0.617	0.0488333	6	ENSGALG00000002362	MANF	1.12804

## Sheet: Smooth Muscle - Orange - 7
	p_val	avg_logFC	pct.7	pct.rest	p_val_adj	cluster	gene	name	enrichment
ENSGALG000000035214	5.27656e-47	1.80148	1	0.658	5.70079e-43	7	ENSGALG00000003521	TPM1	1.51976
ENSGALG00000034986	2.98753e-37	0.980519	0.469	0.005	3.22773e-33	7	ENSGALG00000034986		93.8
ENSGALG000000362881	1.54234e-33	1.07533	0.812	0.371	1.66635e-29	7	ENSGALG00000036288	OAZ2	2.18868
ENSGALG000000096213	1.91479e-33	0.765088	1	0.996	2.06874e-29	7	ENSGALG00000009621	ACTB	1.00402
ENSGALG000000350864	1.19845e-31	0.993692	1	0.819	1.29481e-27	7	ENSGALG00000035086	MYL6	1.221
ENSGALG000000148542	1.64032e-30	0.927913	0.969	0.639	1.7722e-26	7	ENSGALG00000014854	MYL12A	1.51643
ENSGALG000000334714	7.68716e-29	1.33092	0.938	0.678	8.30521e-25	7	ENSGALG00000033471	CALD1	1.38348
ENSGALG000000263835	7.70378e-26	1.01426	1	0.964	8.32316e-22	7	ENSGALG00000026383	TMSB4X	1.03734
ENSGALG000000430924	3.06247e-25	1.53898	1	0.515	3.30869e-21	7	ENSGALG00000043092	MYH9	1.94175
ENSGALG00000006343	4.5611e-24	1.9368	0.5	0.006	4.92782e-20	7	ENSGALG00000006343	ACTA2	83.3333
ENSGALG000000285674	6.68144e-23	1.31075	0.812	0.26	7.21863e-19	7	ENSGALG00000028567	MYL9	3.12308
ENSGALG000000071451	2.19235e-22	0.934952	0.906	0.593	2.36861e-18	7	ENSGALG00000007145	ITGB1	1.52782
ENSGALG000000086674	2.25894e-22	0.547372	1	0.945	2.44056e-18	7	ENSGALG00000008667	DSTN	1.0582
ENSGALG000000286274	1.1687e-21	1.77113	0.781	0.255	1.26266e-17	7	ENSGALG00000028627	TIMP3	3.06275
ENSGALG00000030988	8.36164e-20	0.469838	0.344	0.02	9.03392e-16	7	ENSGALG00000030988	RBPMS2	17.2
ENSGALG000000022103	1.24337e-19	0.543821	1	0.908	1.34334e-15	7	ENSGALG00000002210	PPIB	1.10132
ENSGALG000000065834	1.27574e-19	1.27355	0.688	0.273	1.37831e-15	7	ENSGALG00000006583	LSP1	2.52015
ENSGALG000000135373	2.0839e-19	0.606344	0.938	0.833	2.25145e-15	7	ENSGALG00000013537	TPM3	1.12605
ENSGALG000000328304	4.41056e-19	0.535069	0.969	0.877	4.76517e-15	7	ENSGALG00000032830	Sep	1.1049
ENSGALG00000010722	5.38927e-19	3.69964	0.219	0.032	5.82257e-15	7	ENSGALG00000010722		6.84375
ENSGALG00000039615	5.80804e-19	0.906212	0.906	0.502	6.27501e-15	7	ENSGALG00000039615	MSN	1.80478
ENSGALG000000315935	1.48229e-18	0.554617	1	0.967	1.60146e-14	7	ENSGALG00000031593	TMSB15B	1.03413
ENSGALG000000176444	5.80589e-18	0.996942	0.875	0.389	6.27269e-14	7	ENSGALG00000017644	COTL1	2.24936
ENSGALG00000033178	3.29421e-17	1.07588	0.719	0.102	3.55906e-13	7	ENSGALG00000033178	KLF6	7.04902
ENSGALG00000001143	1.48691e-16	1.04964	0.781	0.104	1.60645e-12	7	ENSGALG00000001143	ETS1	7.50962
ENSGALG000000114521	5.01491e-16	0.531663	0.969	0.666	5.41811e-12	7	ENSGALG00000011452	ARPC2	1.45495
ENSGALG000000121592	7.1741e-16	0.705857	0.844	0.503	7.7509e-12	7	ENSGALG00000012159	ACTR3	1.67793
ENSGALG00000040336	1.1778e-15	0.513025	0.312	0.003	1.2725e-11	7	ENSGALG00000040336		104
ENSGALG00000006080	1.75465e-15	0.905599	0.625	0.101	1.89572e-11	7	ENSGALG00000006080	GPC4	6.18812
ENSGALG000000293672	1.77862e-15	1.0663	0.625	0.158	1.92162e-11	7	ENSGALG00000029367	CYBA	3.9557
ENSGALG00000011902	2.03948e-15	1.10597	0.5	0.021	2.20346e-11	7	ENSGALG00000011902	TAGLN	23.8095
ENSGALG00000005036	2.32288e-15	0.587476	0.406	0.026	2.50964e-11	7	ENSGALG00000005036	SH2D3C	15.6154
ENSGALG000000110204	2.98449e-15	0.565213	1	0.747	3.22444e-11	7	ENSGALG00000011020	CYCS	1.33869
ENSGALG000000127981	4.54353e-15	0.348744	0.875	0.727	4.90883e-11	7	ENSGALG00000012798	SSR1	1.20358
ENSGALG00000008999	4.71678e-15	0.295508	0.219	0.004	5.09601e-11	7	ENSGALG00000008999	AFAP1L2	54.75
ENSGALG000000023752	5.61204e-15	0.736837	0.656	0.204	6.06325e-11	7	ENSGALG00000002375	NOTCH1	3.21569
ENSGALG000000100133	5.72689e-15	0.983104	0.656	0.234	6.18733e-11	7	ENSGALG00000010013	EDNRA	2.80342
ENSGALG000000086773	8.05202e-15	0.644806	0.969	0.73	8.6994e-11	7	ENSGALG00000008677	VIM	1.3274
ENSGALG00000043269	1.06911e-14	0.758787	0.375	0.016	1.15506e-10	7	ENSGALG00000043269	LFNGL	23.4375
ENSGALG000000038062	1.12075e-14	0.269481	0.969	0.921	1.21085e-10	7	ENSGALG00000003806	cRhoA RHOA rhoA	1.05212
ENSGALG00000018702	1.25676e-14	1.55017	0.75	0.053	1.3578e-10	7	ENSGALG00000018702		14.1509
ENSGALG000000097324	1.60285e-14	0.915608	0.844	0.337	1.73172e-10	7	ENSGALG00000009732	PCDH18	2.50445
ENSGALG000000071492	1.67138e-14	0.926756	0.531	0.103	1.80576e-10	7	ENSGALG00000007149	CYTH3	5.15534
ENSGALG000000049011	2.01106e-14	0.862463	0.812	0.334	2.17274e-10	7	ENSGALG00000004901	CORO1C	2.43114
ENSGALG00000043956	2.55224e-14	0.355545	0.188	0.009	2.75744e-10	7	ENSGALG00000043956		20.8889
ENSGALG00000000997	3.68936e-14	0.551455	0.375	0.053	3.98598e-10	7	ENSGALG00000000997	GJC1	7.07547
ENSGALG000000090703	1.19482e-13	0.413036	0.969	0.858	1.29088e-09	7	ENSGALG00000009070	HSPE1	1.12937
ENSGALG00000027777	1.45311e-13	0.781253	0.406	0.067	1.56994e-09	7	ENSGALG00000027777	CNN2	6.0597
ENSGALG000000149571	5.53267e-13	0.746245	0.719	0.314	5.9775e-09	7	ENSGALG00000014957	WDR1	2.28981
ENSGALG000000023622	6.8025e-13	0.540491	0.781	0.622	7.34942e-09	7	ENSGALG00000002362	MANF	1.25563
ENSGALG000000451991	7.95202e-13	0.644083	0.469	0.12	8.59137e-09	7	ENSGALG00000045199		3.90833
ENSGALG000000084431	1.23634e-12	0.511337	0.812	0.513	1.33574e-08	7	ENSGALG00000008443	ARHGDIA	1.58285
ENSGALG000000024954	1.35573e-12	0.228413	0.969	0.94	1.46473e-08	7	ENSGALG00000002495	CHCHD2	1.03085
ENSGALG000000043105	1.51629e-12	0.493207	0.75	0.469	1.6382e-08	7	ENSGALG00000004310	TTYH3	1.59915
ENSGALG000000264453	1.99673e-12	0.23943	1	0.939	2.15727e-08	7	ENSGALG00000026445	CALM	1.06496
ENSGALG000000193582	2.21708e-12	0.564158	0.906	0.675	2.39533e-08	7	ENSGALG00000019358	LLPH	1.34222
ENSGALG000000286833	2.58712e-12	0.399111	0.875	0.615	2.79512e-08	7	ENSGALG00000028683	SSR3	1.42276
ENSGALG000000424582	2.92227e-12	0.657385	0.719	0.209	3.15722e-08	7	ENSGALG00000042458	ACTN1	3.44019
ENSGALG000000287496	3.08186e-12	0.279127	1	0.961	3.32964e-08	7	ENSGALG00000028749	ACTB ACTC2L	1.04058
ENSGALG00000020316	4.22649e-12	1.26419	0.375	0.035	4.5663e-08	7	ENSGALG00000020316	IL13RA2	10.7143
ENSGALG000000287743	4.9439e-12	0.799151	0.719	0.294	5.34139e-08	7	ENSGALG00000028774	S100A10	2.44558
ENSGALG000000258422	5.7788e-12	0.527326	0.781	0.463	6.24341e-08	7	ENSGALG00000025842	TPM2	1.68683
ENSGALG00000009086	6.82307e-12	0.45894	0.844	0.421	7.37165e-08	7	ENSGALG00000009086	EHD3	2.00475
ENSGALG000000323292	9.92868e-12	0.759219	0.625	0.094	1.07269e-07	7	ENSGALG00000032329	NPM3	6.64894
ENSGALG000000121121	9.99111e-12	0.413704	1	0.768	1.07944e-07	7	ENSGALG00000012112	UP_DBI	1.30208
ENSGALG000000323351	1.36281e-11	0.50761	0.531	0.252	1.47238e-07	7	ENSGALG00000032335	MARCKSL1	2.10714
ENSGALG000000358365	1.38954e-11	0.292129	0.938	0.827	1.50125e-07	7	ENSGALG00000035836	LDHB	1.13422
ENSGALG000000378055	1.43482e-11	0.22727	1	0.981	1.55018e-07	7	ENSGALG00000037805	RPS19	1.01937
ENSGALG00000037888	1.74957e-11	0.280572	0.156	0.01	1.89023e-07	7	ENSGALG00000037888	TBXA2R	15.6
ENSGALG000000042121	2.00726e-11	0.839635	0.781	0.373	2.16864e-07	7	ENSGALG00000004212	ADAM10	2.09383
ENSGALG000000209271	2.037e-11	0.508892	0.75	0.507	2.20077e-07	7	ENSGALG00000020927	ARPC5	1.47929
ENSGALG000000035786	2.39995e-11	1.46301	0.688	0.18	2.59291e-07	7	ENSGALG00000003578	FN1	3.82222
ENSGALG000000042372	3.27268e-11	0.356121	0.844	0.532	3.5358e-07	7	ENSGALG00000004237	PRKAR1A	1.58647
ENSGALG000000430063	4.27909e-11	0.350407	0.906	0.71	4.62313e-07	7	ENSGALG00000043006	PDIA4	1.27606
ENSGALG000000054221	5.28379e-11	0.516593	0.344	0.028	5.7086e-07	7	ENSGALG00000005422	PDLIM1	12.2857
ENSGALG00000005670	7.96261e-11	0.808657	0.562	0.158	8.6028e-07	7	ENSGALG00000005670	SLMAP	3.55696
ENSGALG000000079052	7.98622e-11	0.65652	0.688	0.286	8.62831e-07	7	ENSGALG00000007905	LAMB1	2.40559
ENSGALG000000092293	1.2095e-10	0.389791	0.875	0.62	1.30674e-06	7	ENSGALG00000009229	ATP6V0C	1.41129
ENSGALG00000016342	1.27139e-10	1.41646	0.375	0.004	1.37361e-06	7	ENSGALG00000016342	MYOM2	93.75
ENSGALG000000086752	1.61677e-10	0.437558	0.969	0.636	1.74676e-06	7	ENSGALG00000008675	SLC25A5	1.52358
ENSGALG000000309024	1.62606e-10	1.0552	0.844	0.413	1.75679e-06	7	ENSGALG00000030902	SNAI2	2.04358
ENSGALG000000285172	1.63304e-10	0.262042	1	0.91	1.76433e-06	7	ENSGALG00000028517	EIF1	1.0989
ENSGALG00000036798	1.65524e-10	1.93503	0.844	0.097	1.78832e-06	7	ENSGALG00000036798	COL4A1	8.70103
ENSGALG000000378632	1.74147e-10	0.351552	0.875	0.776	1.88149e-06	7	ENSGALG00000037863	SEC61G	1.12758
ENSGALG000000373251	1.98191e-10	0.388688	0.688	0.475	2.14126e-06	7	ENSGALG00000037325	SERP1	1.44842
ENSGALG000000434373	2.01779e-10	0.219285	0.844	0.685	2.18002e-06	7	ENSGALG00000043437	CAPZA2	1.23212
ENSGALG000000369623	2.19135e-10	0.31872	0.75	0.503	2.36754e-06	7	ENSGALG00000036962	KPNB1	1.49105
ENSGALG000000055972	2.19699e-10	0.473142	0.906	0.634	2.37363e-06	7	ENSGALG00000005597	CNN3	1.42902
ENSGALG00000037007	2.28203e-10	0.304703	0.406	0.081	2.46551e-06	7	ENSGALG00000037007	TM9SF3L	5.01235
ENSGALG000000014461	2.49341e-10	0.553529	0.562	0.243	2.69388e-06	7	ENSGALG00000001446	GSN	2.31276
ENSGALG00000001476	3.31006e-10	0.529104	0.562	0.224	3.57619e-06	7	ENSGALG00000001476	RAP1A	2.50893
ENSGALG000000343005	3.35721e-10	0.487591	0.906	0.604	3.62713e-06	7	ENSGALG00000034300		1.5
ENSGALG000000304113	3.90119e-10	0.36108	0.906	0.743	4.21485e-06	7	ENSGALG00000030411	PSMA7	1.21938
ENSGALG000000330481	4.22551e-10	0.474983	0.531	0.202	4.56524e-06	7	ENSGALG00000033048	Mitochondrial pyruvate carrier	2.62871
ENSGALG00000016329	5.08609e-10	0.488883	0.469	0.131	5.49502e-06	7	ENSGALG00000016329	AGPAT5	3.58015
ENSGALG00000004357	5.28055e-10	0.698534	0.594	0.192	5.70511e-06	7	ENSGALG00000004357	ANXA6	3.09375
ENSGALG000000323162	5.90862e-10	0.531129	0.719	0.42	6.38367e-06	7	ENSGALG00000032316	CDV3	1.7119
ENSGALG000000021974	6.05881e-10	0.180442	1	0.998	6.54593e-06	7	ENSGALG00000002197	NPM1	1.002
ENSGALG000000164473	6.25803e-10	0.329271	0.969	0.792	6.76118e-06	7	ENSGALG00000016447	PDIA6	1.22348
ENSGALG000000124254	6.25873e-10	0.55782	0.781	0.34	6.76194e-06	7	ENSGALG00000012425	FERMT2	2.29706
ENSGALG000000160881	6.42872e-10	0.415336	0.875	0.576	6.94559e-06	7	ENSGALG00000016088	CCT7	1.5191
ENSGALG000000071903	8.96333e-10	0.318153	0.844	0.532	9.68398e-06	7	ENSGALG00000007190	ATP6V1G1	1.58647
ENSGALG000000115412	9.24134e-10	0.684023	0.469	0.15	9.98435e-06	7	ENSGALG00000011541	BIN1	3.12667
ENSGALG000000373281	9.46064e-10	0.419543	0.594	0.236	1.02213e-05	7	ENSGALG00000037328		2.51695
ENSGALG000000163772	9.98809e-10	0.456579	0.438	0.106	1.07911e-05	7	ENSGALG00000016377	PXDN	4.13208
ENSGALG000000157043	1.02175e-09	0.308307	0.969	0.932	1.1039e-05	7	ENSGALG00000015704	TXN	1.0397
ENSGALG000000173702	1.11622e-09	0.433965	0.688	0.407	1.20597e-05	7	ENSGALG00000017370	ARPP19	1.69042
ENSGALG000000286002	1.28245e-09	0.0945095	1	0.999	1.38556e-05	7	ENSGALG00000028600	PPIA	1.001
ENSGALG000000377731	1.31032e-09	0.499681	0.375	0.107	1.41567e-05	7	ENSGALG00000037773	ST3GAL1	3.50467
ENSGALG000000154372	1.36146e-09	0.473559	0.656	0.354	1.47092e-05	7	ENSGALG00000015437	MPC2	1.85311
ENSGALG00000041577	1.45687e-09	0.62961	0.438	0.031	1.57401e-05	7	ENSGALG00000041577	ITGA4	14.129
ENSGALG000000314244	1.81364e-09	0.7485	0.719	0.337	1.95946e-05	7	ENSGALG00000031424	SDC2	2.13353
ENSGALG000000332125	1.96026e-09	0.391932	1	0.963	2.11786e-05	7	ENSGALG00000033212	HSP90AA1	1.03842
ENSGALG000000301203	2.70011e-09	0.236815	0.938	0.882	2.9172e-05	7	ENSGALG00000030120	ITGB1BP3	1.06349
ENSGALG000000109532	2.95862e-09	0.444955	0.469	0.163	3.19649e-05	7	ENSGALG00000010953	KANK4	2.8773
ENSGALG000000329303	3.0149e-09	0.173098	1	0.974	3.2573e-05	7	ENSGALG00000032930	NCL	1.02669
ENSGALG00000016314	3.73232e-09	0.631479	0.594	0.167	4.03239e-05	7	ENSGALG00000016314	ELOVL5	3.55689
ENSGALG000000100235	5.04116e-09	0.0803002	1	0.986	5.44647e-05	7	ENSGALG00000010023	CALM	1.0142
ENSGALG000000045093	5.14741e-09	0.106085	0.969	0.969	5.56126e-05	7	ENSGALG00000004509	UBB	1
ENSGALG000000080944	5.18904e-09	0.265217	1	0.862	5.60624e-05	7	ENSGALG00000008094	HSPD1	1.16009
ENSGALG000000066911	5.33506e-09	0.373582	0.719	0.4	5.764e-05	7	ENSGALG00000006691	ARPC4	1.7975
ENSGALG000000392842	5.51072e-09	0.203957	0.688	0.486	5.95378e-05	7	ENSGALG00000039284	RCN2	1.41564
ENSGALG00000040465	6.29672e-09	1.23534	0.625	0.073	6.80298e-05	7	ENSGALG00000040465	Sip1	8.56164
ENSGALG000000029324	6.59754e-09	0.109378	1	0.992	7.12798e-05	7	ENSGALG00000002932	NME2	1.00806
ENSGALG000000382903	6.94238e-09	0.329	0.969	0.731	7.50055e-05	7	ENSGALG00000038290	P4HB	1.32558
ENSGALG000000016551	7.01179e-09	0.209466	0.812	0.626	7.57554e-05	7	ENSGALG00000001655	SPCS1	1.29712
ENSGALG00000035634	7.4697e-09	0.174543	0.156	0.013	8.07027e-05	7	ENSGALG00000035634	METRN	12
ENSGALG000000033371	7.67277e-09	0.329536	0.875	0.638	8.28966e-05	7	ENSGALG00000003337	EIF3I	1.37147
ENSGALG000000385151	7.7266e-09	1.19282	0.5	0.035	8.34782e-05	7	ENSGALG00000038515	LFNG	14.2857
ENSGALG000000040341	7.87587e-09	0.338504	0.938	0.674	8.50909e-05	7	ENSGALG00000004034	CAPZB	1.39169
ENSGALG00000039377	7.95518e-09	0.447047	0.375	0.063	8.59478e-05	7	ENSGALG00000039377		5.95238
ENSGALG000000093094	8.43655e-09	0.311292	0.875	0.799	9.11485e-05	7	ENSGALG00000009309	EIF5A2	1.09512
ENSGALG000000058232	8.97567e-09	0.354754	0.906	0.653	9.69732e-05	7	ENSGALG00000005823	HDLBP	1.38744
ENSGALG00000041385	9.12366e-09	0.52519	0.188	0.012	9.8572e-05	7	ENSGALG00000041385		15.6667
ENSGALG000000153773	9.50882e-09	0.609674	0.594	0.154	0.000102733	7	ENSGALG00000015377	PHLDB2	3.85714
ENSGALG000000003491	1.13537e-08	0.343607	0.781	0.57	0.000122666	7	ENSGALG00000000349	PSMC5	1.37018
ENSGALG00000016736	1.15346e-08	0.319457	0.5	0.192	0.00012462	7	ENSGALG00000016736	CYFIP1	2.60417
ENSGALG00000003189	1.15847e-08	0.464929	0.688	0.323	0.000125161	7	ENSGALG00000003189	NFYC	2.13003
ENSGALG000000337893	1.23035e-08	0.336975	1	0.909	0.000132927	7	ENSGALG00000033789	HSP90B1	1.10011
ENSGALG000000024483	1.28897e-08	0.318959	0.875	0.675	0.000139261	7	ENSGALG00000002448	CCT6	1.2963
ENSGALG000000141212	1.3385e-08	0.107739	0.781	0.715	0.000144612	7	ENSGALG00000014121	COX5A	1.09231
ENSGALG000000019925	1.39817e-08	0.147176	0.75	0.772	0.000151058	7	ENSGALG00000001992	PKM	0.971503
ENSGALG000000411242	1.43857e-08	0.366517	0.875	0.593	0.000155424	7	ENSGALG00000041124	NOLC1	1.47555
ENSGALG000000330013	1.45451e-08	0.154885	0.906	0.854	0.000157145	7	ENSGALG00000033001	ATP5J2	1.06089
ENSGALG000000088362	1.55279e-08	0.419468	0.406	0.146	0.000167764	7	ENSGALG00000008836	ATP6AP1	2.78082
ENSGALG00000023066	1.76201e-08	0.389901	0.781	0.531	0.000190368	7	ENSGALG00000023066	DNAJA1	1.47081
ENSGALG000000325881	1.78103e-08	0.621745	0.531	0.101	0.000192422	7	ENSGALG00000032588	ARPC1B	5.25743
ENSGALG000000099754	1.79717e-08	0.240041	0.875	0.738	0.000194166	7	ENSGALG00000009975	CCT2	1.18564
ENSGALG000000064032	2.0903e-08	0.412523	0.812	0.403	0.000225836	7	ENSGALG00000006403	MESDC2	2.01489
ENSGALG000000076501	2.20035e-08	0.485972	0.5	0.097	0.000237726	7	ENSGALG00000007650	SLC9A3R1	5.15464
ENSGALG000000331964	2.2148e-08	0.336472	0.969	0.753	0.000239287	7	ENSGALG00000033196	EIF2B	1.28685
ENSGALG00000012211	2.34678e-08	0.619767	0.438	0.059	0.000253546	7	ENSGALG00000012211	PDLIM5	7.42373
ENSGALG00000032518	2.44495e-08	0.567989	0.406	0.028	0.000264153	7	ENSGALG00000032518	NCALD	14.5
ENSGALG000000377266	2.54969e-08	0.359234	0.844	0.54	0.000275468	7	ENSGALG00000037726	MARCKS	1.56296
ENSGALG000000119313	2.75969e-08	0.244566	0.906	0.717	0.000298157	7	ENSGALG00000011931	SNU13	1.2636
ENSGALG000000321483	2.78251e-08	0.166882	0.938	0.766	0.000300622	7	ENSGALG00000032148	CANX	1.22454
ENSGALG000000085173	2.78723e-08	0.404594	0.75	0.461	0.000301132	7	ENSGALG00000008517	MCTS1	1.6269
ENSGALG00000002563	2.79044e-08	0.373325	0.562	0.117	0.000301479	7	ENSGALG00000002563	TPM4	4.80342
ENSGALG00000029378	2.86244e-08	0.627617	0.469	0.06	0.000309258	7	ENSGALG00000029378	ITGA9	7.81667
ENSGALG00000030269	2.87036e-08	0.454032	0.719	0.357	0.000310113	7	ENSGALG00000030269	CNIH4	2.01401
ENSGALG000000292612	2.97733e-08	0.31041	0.75	0.547	0.000321671	7	ENSGALG00000029261	RTN4	1.37112
ENSGALG000000074701	3.05327e-08	0.369545	0.688	0.328	0.000329876	7	ENSGALG00000007470	POLR1D	2.09756
ENSGALG000000319662	3.09119e-08	0.536108	0.562	0.189	0.000333972	7	ENSGALG00000031966	TIMM9	2.97354
ENSGALG000000437442	3.45697e-08	0.148717	0.75	0.6	0.000373491	7	ENSGALG00000043744	NDFIP1	1.25
ENSGALG00000002655	3.507e-08	0.457737	0.406	0.051	0.000378896	7	ENSGALG00000002655	ITGAV	7.96078
ENSGALG000000073151	3.73254e-08	0.290562	0.656	0.412	0.000403263	7	ENSGALG00000007315	PSMD6	1.59223
ENSGALG000000050022	3.75291e-08	0.203041	0.969	0.762	0.000405465	7	ENSGALG00000005002	VDAC2	1.27165
ENSGALG000000159063	3.86294e-08	0.253956	0.938	0.802	0.000417352	7	ENSGALG00000015906	COX7A2	1.16958
ENSGALG000000092863	3.90722e-08	0.138736	1	0.964	0.000422137	7	ENSGALG00000009286	ATP5G3	1.03734
ENSGALG000000150011	4.07731e-08	0.944108	0.625	0.118	0.000440513	7	ENSGALG00000015001	LAMA4	5.29661
ENSGALG000000114642	4.22097e-08	0.314838	0.938	0.791	0.000456034	7	ENSGALG00000011464	EIF5	1.18584
ENSGALG000000285372	4.3296e-08	0.317783	0.844	0.656	0.00046777	7	ENSGALG00000028537	NDUFB1	1.28659
ENSGALG00000009879	4.39713e-08	0.450676	0.531	0.201	0.000475066	7	ENSGALG00000009879	TMBIM4	2.64179
ENSGALG000000395002	4.41694e-08	0.32452	1	0.646	0.000477206	7	ENSGALG00000039500	GSPT1	1.54799
ENSGALG00000036440	4.62367e-08	0.327814	0.281	0.045	0.000499542	7	ENSGALG00000036440		6.24444
ENSGALG000000050015	4.65953e-08	0.145236	0.906	0.869	0.000503415	7	ENSGALG00000005001	CNBP	1.04258
ENSGALG000000276825	4.78292e-08	0.0752641	1	0.985	0.000516747	7	ENSGALG00000027682	C12orf66	1.01523
ENSGALG000000101851	4.79152e-08	0.526821	0.688	0.311	0.000517676	7	ENSGALG00000010185	HSPA4L	2.21222
ENSGALG00000005079	4.90322e-08	0.441292	0.438	0.12	0.000529744	7	ENSGALG00000005079	VCL	3.65
ENSGALG000000084542	5.02563e-08	0.345099	0.812	0.566	0.00054297	7	ENSGALG00000008454	NOP58	1.43463
ENSGALG000000065125	5.48559e-08	0.35619	1	0.938	0.000592663	7	ENSGALG00000006512	HSPA8	1.0661
ENSGALG000000038152	5.53616e-08	0.13899	0.719	0.514	0.000598127	7	ENSGALG00000003815	RPN2	1.39883
ENSGALG000000004243	5.80357e-08	0.253594	0.594	0.324	0.000627018	7	ENSGALG00000000424	CMTM3	1.83333
ENSGALG000000068993	5.88472e-08	0.159504	1	0.938	0.000635785	7	ENSGALG00000006899	ATP5L	1.0661
ENSGALG000000045543	6.44209e-08	0.309833	0.812	0.533	0.000696004	7	ENSGALG00000004554	CACYBP	1.52345
ENSGALG000000164333	7.09068e-08	0.165656	0.906	0.8	0.000766077	7	ENSGALG00000016433	YWHAQ	1.1325
ENSGALG000000429811	7.12446e-08	0.467082	0.625	0.26	0.000769726	7	ENSGALG00000042981	CARHSP1	2.40385
ENSGALG00000003977	7.21921e-08	0.428856	0.438	0.082	0.000779964	7	ENSGALG00000003977	TWF2	5.34146
ENSGALG000000092281	7.57545e-08	0.231236	0.812	0.693	0.000818451	7	ENSGALG00000009228	PARP1	1.17172
ENSGALG00000042642	7.9636e-08	0.337161	0.281	0.032	0.000860388	7	ENSGALG00000042642	RARRES2	8.78125
ENSGALG000000071533	8.19461e-08	0.274766	0.969	0.859	0.000885345	7	ENSGALG00000007153	DYL1	1.12806
ENSGALG000000390613	8.299e-08	0.499523	0.781	0.383	0.000896624	7	ENSGALG00000039061	PHPT1	2.03916
ENSGALG000000076115	8.60668e-08	0.0719699	1	0.982	0.000929866	7	ENSGALG00000007611		1.01833
ENSGALG000000170901	8.60888e-08	0.137353	0.75	0.626	0.000930103	7	ENSGALG00000017090	POMP	1.19808
ENSGALG000000012503	8.61314e-08	0.265294	0.594	0.409	0.000930564	7	ENSGALG00000001250	APLP2	1.45232
ENSGALG00000000857	8.92897e-08	0.399257	0.562	0.258	0.000964686	7	ENSGALG00000000857	NMT1	2.17829
ENSGALG000000046931	9.94018e-08	0.457125	0.625	0.284	0.00107394	7	ENSGALG00000004693	ARPC1A	2.2007
ENSGALG000000048185	9.96148e-08	0.0160448	1	0.99	0.00107624	7	ENSGALG00000004818	RPL6	1.0101
ENSGALG000000042701	1.23746e-07	1.18826	0.594	0.115	0.00133695	7	ENSGALG00000004270	ALDH1A2	5.16522
ENSGALG000000284093	1.26063e-07	0.209404	0.969	0.862	0.00136199	7	ENSGALG00000028409	SNRPG	1.12413
ENSGALG000000088582	1.27329e-07	0.270162	0.812	0.624	0.00137566	7	ENSGALG00000008858	MDH1	1.30128
ENSGALG00000005809	1.30431e-07	0.459118	0.469	0.155	0.00140918	7	ENSGALG00000005809	Sep	3.02581
ENSGALG000000015971	1.37266e-07	0.268104	0.875	0.68	0.00148302	7	ENSGALG00000001597	PSMB3	1.28676
ENSGALG000000014655	1.37645e-07	0.0178092	0.969	0.989	0.00148712	7	ENSGALG00000001465	RPL38	0.979778
ENSGALG000000071301	1.45114e-07	0.354548	0.781	0.479	0.00156781	7	ENSGALG00000007130	cRac1A	1.63048
ENSGALG000000379001	1.47805e-07	0.369012	0.344	0.127	0.00159688	7	ENSGALG00000037900		2.70866
ENSGALG00000007700	1.63942e-07	0.477148	0.688	0.286	0.00177123	7	ENSGALG00000007700	CTTN	2.40559
ENSGALG000000167811	1.66664e-07	0.293818	0.625	0.268	0.00180064	7	ENSGALG00000016781	MAP4K4	2.33209
ENSGALG000000312751	1.6773e-07	0.834242	0.531	0.122	0.00181215	7	ENSGALG00000031275	TUBB6	4.35246
ENSGALG000000404211	1.8068e-07	0.494255	0.531	0.245	0.00195206	7	ENSGALG00000040421	LYPLA1	2.16735
ENSGALG000000060965	1.84414e-07	0.00149057	0.969	0.952	0.00199241	7	ENSGALG00000006096	RPS13	1.01786
ENSGALG00000005902	1.88935e-07	0.0351181	0.656	0.627	0.00204126	7	ENSGALG00000005902	RAB7A	1.04625
ENSGALG000000006521	1.89708e-07	0.398039	0.344	0.088	0.00204961	7	ENSGALG00000000652	ACOT7	3.90909
ENSGALG000000088122	1.92421e-07	0.289098	0.844	0.667	0.00207892	7	ENSGALG00000008812	CCT4	1.26537
ENSGALG000000132394	1.93322e-07	0.7919	0.688	0.198	0.00208865	7	ENSGALG00000013239	NES	3.47475
ENSGALG000000102383	2.02128e-07	0.273055	0.969	0.838	0.0021838	7	ENSGALG00000010238	NAP1L1	1.15632
ENSGALG000000382921	2.12624e-07	0.258	0.844	0.7	0.00229719	7	ENSGALG00000038292	TMEM258	1.20571
ENSGALG000000260774	2.19843e-07	0.265632	0.75	0.451	0.00237519	7	ENSGALG00000026077	ALDOC	1.66297
ENSGALG00000013112	2.22094e-07	0.690792	0.312	0.024	0.0023995	7	ENSGALG00000013112	RERGL	13
ENSGALG000000377163	2.24709e-07	0.0634304	1	0.966	0.00242776	7	ENSGALG00000037716	UBA52	1.0352
ENSGALG000000035843	2.44652e-07	0.278403	0.625	0.329	0.00264322	7	ENSGALG00000003584	KPNA2	1.8997
ENSGALG000000169964	2.53514e-07	0.335309	0.75	0.513	0.00273897	7	ENSGALG00000016996	ITM2B	1.46199
ENSGALG000000000862	2.7515e-07	0.230788	0.719	0.378	0.00297272	7	ENSGALG00000000086	TIMM17A	1.90212
ENSGALG000000115143	2.91209e-07	0.175941	0.719	0.578	0.00314622	7	ENSGALG00000011514	SLC25A3	1.24394
ENSGALG000000032482	2.94402e-07	0.251844	0.844	0.621	0.00318072	7	ENSGALG00000003248	SUB1 RPO2TC1 RCJMB04_12p22	1.3591
ENSGALG000000313872	3.13091e-07	0.00610703	1	0.895	0.00338264	7	ENSGALG00000031387	YWHAZ	1.11732
ENSGALG000000173803	3.13306e-07	0.217743	0.938	0.762	0.00338496	7	ENSGALG00000017380	UQCRH	1.23097
ENSGALG000000367392	3.27632e-07	0.258991	0.844	0.529	0.00353973	7	ENSGALG00000036739	UBE2L5P	1.59546
ENSGALG000000093253	3.63127e-07	0.318639	0.812	0.509	0.00392322	7	ENSGALG00000009325	OLA1	1.59528
ENSGALG00000009172	3.9514e-07	0.351812	0.25	0.026	0.00426909	7	ENSGALG00000009172	OSBPL6	9.61538
ENSGALG000000059082	4.14887e-07	0.153713	0.594	0.374	0.00448244	7	ENSGALG00000005908	TMEM9B	1.58824
ENSGALG000000038202	4.21534e-07	0.179568	0.812	0.614	0.00455426	7	ENSGALG00000003820	ARPC3	1.32248
ENSGALG000000090455	4.28639e-07	0.25719	0.844	0.664	0.00463102	7	ENSGALG00000009045	EBNA1BP2	1.27108
ENSGALG00000004796	4.55526e-07	0.112675	0.688	0.519	0.0049215	7	ENSGALG00000004796	CDC42	1.32563
ENSGALG000000150004	4.60506e-07	0.334897	0.656	0.476	0.00497531	7	ENSGALG00000015000	LYAR	1.37815
ENSGALG000000065463	4.63158e-07	0.408725	0.781	0.533	0.00500396	7	ENSGALG00000006546	CD81	1.46529
ENSGALG000000243984	4.65726e-07	0.0201033	1	0.973	0.0050317	7	ENSGALG00000024398	RPS28	1.02775
ENSGALG00000042148	4.8856e-07	0.503789	0.531	0.133	0.0052784	7	ENSGALG00000042148	FKBP5	3.99248
ENSGALG000000130396	4.96257e-07	0.217544	0.625	0.488	0.00536156	7	ENSGALG00000013039	BID	1.28074
ENSGALG000000071401	5.34214e-07	0.694553	0.531	0.055	0.00577165	7	ENSGALG00000007140	NRP1	9.65455
ENSGALG000000047013	5.4939e-07	0.10438	0.969	0.88	0.00593561	7	ENSGALG00000004701	SET	1.10114
ENSGALG000000103182	5.59394e-07	0.182911	0.906	0.618	0.00604369	7	ENSGALG00000010318	TMED10	1.46602
ENSGALG000000171632	5.67118e-07	0.307465	0.969	0.742	0.00612714	7	ENSGALG00000017163	ACAT1	1.30593
ENSGALG000000080186	5.92742e-07	0.633644	0.531	0.312	0.00640399	7	ENSGALG00000008018	SNAI1	1.70192
ENSGALG00000007007	5.98123e-07	0.59746	0.219	0.023	0.00646213	7	ENSGALG00000007007	KNDC1	9.52174
ENSGALG000000342184	6.18719e-07	0.225302	0.812	0.765	0.00668464	7	ENSGALG00000034218	PA2G4	1.06144
ENSGALG000000281351	6.32425e-07	0.415884	0.438	0.144	0.00683272	7	ENSGALG00000028135	Glutaredoxin-like protein	3.04167
ENSGALG000000081872	6.36543e-07	0.145866	0.781	0.599	0.00687721	7	ENSGALG00000008187	EIF3J	1.30384
ENSGALG00000042264	6.4324e-07	0.376251	0.281	0.049	0.00694956	7	ENSGALG00000042264		5.73469
ENSGALG000000041433	6.44179e-07	0.11867	0.875	0.78	0.00695971	7	ENSGALG00000004143	YWHAB	1.12179
ENSGALG00000003122	6.70324e-07	0.467113	0.375	0.087	0.00724218	7	ENSGALG00000003122	ZFAND2A	4.31034
ENSGALG00000014718	7.19222e-07	0.266176	0.25	0.053	0.00777048	7	ENSGALG00000014718	MAP3K1	4.71698
ENSGALG000000036012	7.31959e-07	0.497504	0.531	0.272	0.00790808	7	ENSGALG00000003601	ATP2B4	1.95221
ENSGALG000000302803	7.59383e-07	0.0687666	1	0.951	0.00820437	7	ENSGALG00000030280	PABPC1	1.05152
ENSGALG000000001372	7.61973e-07	0.0851033	0.969	0.846	0.00823235	7	ENSGALG00000000137	SNRPE	1.14539
ENSGALG00000007443	7.7328e-07	0.221527	0.188	0.039	0.00835452	7	ENSGALG00000007443	TMLHE	4.82051
ENSGALG00000031325	8.1078e-07	0.288279	0.156	0.012	0.00875966	7	ENSGALG00000031325	TGFB1	13
ENSGALG000000007642	8.41438e-07	0.223418	0.844	0.632	0.00909089	7	ENSGALG00000000764	SSR2	1.33544
ENSGALG00000011974	8.47887e-07	0.0421906	0.688	0.654	0.00916057	7	ENSGALG00000011974	RPL7L1	1.05199
ENSGALG00000008648	8.56191e-07	0.245122	0.5	0.245	0.00925028	7	ENSGALG00000008648	UBE2A	2.04082
ENSGALG000000081281	8.59738e-07	0.404513	0.594	0.225	0.00928861	7	ENSGALG00000008128	MOB4	2.64
ENSGALG00000014496	9.03903e-07	0.471192	0.281	0.086	0.00976576	7	ENSGALG00000014496	Prom1	3.26744
ENSGALG00000007253	9.82074e-07	0.359584	0.281	0.043	0.0106103	7	ENSGALG00000007253	IL1RAP	6.53488
ENSGALG000000112142	9.94924e-07	0.272518	0.688	0.353	0.0107492	7	ENSGALG00000011214	SERPINH1	1.94901
ENSGALG000000350571	1.0006e-06	0.454337	0.562	0.268	0.0108105	7	ENSGALG00000035057	SLC35B1	2.09701
ENSGALG000000317972	1.00803e-06	0.225294	0.406	0.195	0.0108907	7	ENSGALG00000031797	JAGN1	2.08205
ENSGALG00000015590	1.01731e-06	0.186638	0.188	0.029	0.010991	7	ENSGALG00000015590	MANEA	6.48276
ENSGALG000000375461	1.10097e-06	0.2901	0.781	0.478	0.0118949	7	ENSGALG00000037546	SRPK1	1.63389
ENSGALG000000020551	1.11756e-06	0.522517	0.5	0.123	0.0120741	7	ENSGALG00000002055	hairy1	4.06504
ENSGALG000000271513	1.19523e-06	0.22572	0.969	0.811	0.0129133	7	ENSGALG00000027151	FKBP12	1.19482
ENSGALG000000143311	1.20214e-06	0.172998	0.781	0.631	0.0129879	7	ENSGALG00000014331	FKBP4	1.23772
ENSGALG000000089851	1.22336e-06	0.15247	0.594	0.373	0.0132172	7	ENSGALG00000008985	SRI	1.59249
ENSGALG000000281861	1.22883e-06	0.542165	0.438	0.057	0.0132763	7	ENSGALG00000028186	RERG	7.68421
ENSGALG000000235104	1.2636e-06	0.272061	0.812	0.528	0.0136519	7	ENSGALG00000023510	ERP29	1.53788
ENSGALG000000046182	1.29453e-06	0.229461	0.75	0.569	0.0139861	7	ENSGALG00000004618	TAX1BP3	1.3181
ENSGALG00000041255	1.29894e-06	0.536051	0.281	0.035	0.0140338	7	ENSGALG00000041255	ADAM12	8.02857
ENSGALG000000402444	1.30723e-06	0.207945	0.594	0.348	0.0141234	7	ENSGALG00000040244	Sep	1.7069
ENSGALG000000015474	1.36645e-06	0.155151	0.75	0.573	0.0147631	7	ENSGALG00000001547	CAPZA1	1.3089
ENSGALG000000039912	1.45202e-06	0.203555	0.656	0.457	0.0156876	7	ENSGALG00000003991		1.43545
ENSGALG000000397793	1.46446e-06	0.208779	0.969	0.791	0.015822	7	ENSGALG00000039779	SDOS	1.22503
ENSGALG00000033150	1.4667e-06	0.223918	0.281	0.06	0.0158462	7	ENSGALG00000033150	MIDN	4.68333
ENSGALG000000009461	1.47174e-06	0.316522	0.844	0.545	0.0159007	7	ENSGALG00000000946	PFDN1	1.54862
ENSGALG000000011031	1.47908e-06	0.290238	0.969	0.724	0.01598	7	ENSGALG00000001103	cpsmb7	1.3384
ENSGALG000000135692	1.4856e-06	0.12373	0.906	0.788	0.0160504	7	ENSGALG00000013569	SEC61B	1.14975
ENSGALG000000108391	1.50558e-06	0.17561	0.719	0.55	0.0162663	7	ENSGALG00000010839	SPC22	1.30727
ENSGALG000000059073	1.50862e-06	0.223965	0.938	0.717	0.0162991	7	ENSGALG00000005907	RPN1	1.30823
ENSGALG000000153041	1.54271e-06	0.411735	0.594	0.292	0.0166674	7	ENSGALG00000015304	SNX3	2.03425
ENSGALG000000039322	1.62643e-06	0.571576	0.281	0.082	0.0175719	7	ENSGALG00000003932	SDC4	3.42683
ENSGALG000000024471	1.6782e-06	0.229192	0.719	0.45	0.0181312	7	ENSGALG00000002447	CTNNA1	1.59778
ENSGALG000000004191	1.68986e-06	0.406396	0.625	0.275	0.0182573	7	ENSGALG00000000419	LAMTOR5	2.27273
ENSGALG000000021074	1.69596e-06	0.279413	0.969	0.769	0.0183231	7	ENSGALG00000002107	RANBP1 RCJMB04_20p3	1.26008
ENSGALG000000055872	1.71007e-06	0.143158	1	0.904	0.0184756	7	ENSGALG00000005587	EIF4G2	1.10619
ENSGALG000000284843	1.73582e-06	0.257022	0.688	0.454	0.0187538	7	ENSGALG00000028484	TMED7	1.51542
ENSGALG000000096772	1.76998e-06	0.212024	0.812	0.623	0.0191229	7	ENSGALG00000009677	UBP	1.30337
ENSGALG00000005772	1.87398e-06	0.413637	0.219	0.035	0.0202465	7	ENSGALG00000005772	BOK	6.25714
ENSGALG000000374012	1.87527e-06	0.204413	0.375	0.176	0.0202604	7	ENSGALG00000037401	IDH3A	2.13068
ENSGALG000000048341	1.91329e-06	0.344759	0.656	0.335	0.0206712	7	ENSGALG00000004834	COPS3	1.95821
ENSGALG000000067432	1.92918e-06	0.231783	0.625	0.382	0.0208428	7	ENSGALG00000006743	YWHAH	1.63613
ENSGALG000000274161	1.95551e-06	0.0217861	0.938	0.9	0.0211273	7	ENSGALG00000027416	ROMO1	1.04222
ENSGALG000000019492	2.0675e-06	0.134121	0.812	0.696	0.0223373	7	ENSGALG00000001949	MDH2	1.16667
ENSGALG000000008123	2.07532e-06	0.184729	0.75	0.523	0.0224217	7	ENSGALG00000000812	OAZ1	1.43403
ENSGALG000000114092	2.18135e-06	0.242349	0.969	0.801	0.0235673	7	ENSGALG00000011409	SNRPF	1.20974
ENSGALG000000336902	2.2319e-06	0.253334	0.781	0.501	0.0241135	7	ENSGALG00000033690	RSL1D1	1.55888
ENSGALG000000170773	2.25425e-06	0.434287	0.531	0.221	0.024355	7	ENSGALG00000017077	HSPH1	2.40271
ENSGALG000000030921	2.28123e-06	0.198251	0.688	0.512	0.0246464	7	ENSGALG00000003092	ERLIN2	1.34375
ENSGALG000000275613	2.37271e-06	0.102758	0.844	0.709	0.0256347	7	ENSGALG00000027561	GNG5	1.19041
ENSGALG00000035645	2.41106e-06	0.342147	0.75	0.433	0.0260491	7	ENSGALG00000035645	GNAI2	1.7321
ENSGALG00000000379	2.42011e-06	0.305078	0.25	0.029	0.0261468	7	ENSGALG00000000379	ITGB3	8.62069
ENSGALG000000026243	2.49221e-06	0.331477	0.781	0.494	0.0269258	7	ENSGALG00000002624	BMS1	1.58097
ENSGALG000000016632	2.51058e-06	0.281113	0.688	0.362	0.0271243	7	ENSGALG00000001663	MAK16	1.90055
ENSGALG00000003948	2.55e-06	0.328223	0.406	0.141	0.0275502	7	ENSGALG00000003948	ALAS1	2.87943
ENSGALG00000036057	2.57281e-06	0.194318	0.156	0.034	0.0277966	7	ENSGALG00000036057		4.58824
ENSGALG000000162711	2.59495e-06	0.452669	0.594	0.404	0.0280358	7	ENSGALG00000016271	PTP4A1	1.4703
ENSGALG00000026428	2.68811e-06	0.314596	0.656	0.356	0.0290423	7	ENSGALG00000026428	CHMP6	1.8427
ENSGALG00000006751	2.69248e-06	0.327323	0.312	0.033	0.0290895	7	ENSGALG00000006751	THY1	9.45455
ENSGALG00000016772	2.74916e-06	0.220623	0.5	0.381	0.0297019	7	ENSGALG00000016772	PDCL3	1.31234
ENSGALG000000060223	2.75466e-06	0.0918857	0.844	0.717	0.0297613	7	ENSGALG00000006022	PSMA1	1.17713
ENSGALG000000080152	2.84866e-06	0.286677	0.531	0.274	0.0307769	7	ENSGALG00000008015	UBE2V1	1.93796
ENSGALG000000344084	2.88245e-06	0.888741	0.562	0.15	0.031142	7	ENSGALG00000034408	SEPP1	3.74667
ENSGALG00000002922	2.95326e-06	0.263568	0.375	0.071	0.031907	7	ENSGALG00000002922	NOTCH2	5.28169
ENSGALG000000009073	3.08022e-06	0.214132	0.812	0.548	0.0332787	7	ENSGALG00000000907	KARS	1.48175
ENSGALG000000449301	3.28802e-06	0.223984	0.781	0.538	0.0355237	7	ENSGALG00000044930		1.45167
ENSGALG00000010410	3.28963e-06	0.300961	0.719	0.472	0.0355412	7	ENSGALG00000010410	PFN2	1.52331
ENSGALG00000002913	3.4125e-06	0.221144	0.25	0.099	0.0368687	7	ENSGALG00000002913	BNAS1	2.52525
ENSGALG000000021392	3.49188e-06	0.177917	0.938	0.758	0.0377263	7	ENSGALG00000002139	CSDE1	1.23747
ENSGALG000000346452	3.54901e-06	0.1667	0.844	0.794	0.0383435	7	ENSGALG00000034645	USMG5	1.06297
ENSGALG00000041687	3.56336e-06	0.452822	0.406	0.115	0.0384986	7	ENSGALG00000041687	SREBF2	3.53043
ENSGALG00000035819	3.65578e-06	0.544443	0.25	0.017	0.0394971	7	ENSGALG00000035819	TMEM51	14.7059
ENSGALG000000157832	3.83454e-06	0.283626	0.594	0.297	0.0414284	7	ENSGALG00000015783	IMMT	2
ENSGALG00000001146	3.8475e-06	0.204576	0.25	0.072	0.0415684	7	ENSGALG00000001146	UBXN6	3.47222
ENSGALG00000042661	3.88815e-06	0.329707	0.312	0.108	0.0420076	7	ENSGALG00000042661	MVB12A	2.88889
ENSGALG00000001664	3.93998e-06	0.343228	0.312	0.05	0.0425676	7	ENSGALG00000001664	PTPN9	6.24
ENSGALG000000025952	3.94044e-06	0.273576	0.75	0.511	0.0425726	7	ENSGALG00000002595	Glutathione peroxidase 5	1.46771
ENSGALG000000027643	3.95975e-06	0.292035	0.594	0.317	0.0427811	7	ENSGALG00000002764	ATP1B3	1.87382
ENSGALG00000003204	3.99487e-06	0.469481	0.312	0.104	0.0431606	7	ENSGALG00000003204	MED22	3
ENSGALG000000416191	4.02243e-06	0.162122	0.75	0.497	0.0434584	7	ENSGALG00000041619	MTPN	1.50905
ENSGALG00000036901	4.08862e-06	0.406884	0.25	0.036	0.0441734	7	ENSGALG00000036901	TSPAN18	6.94444
ENSGALG000000116503	4.16478e-06	0.122413	0.75	0.556	0.0449962	7	ENSGALG00000011650	NIFK	1.34892
ENSGALG000000006502	4.19162e-06	0.299225	0.625	0.356	0.0452863	7	ENSGALG00000000650	NIP7	1.75562
ENSGALG000000279631	4.31243e-06	0.116671	0.969	0.906	0.0465915	7	ENSGALG00000027963	COX7C	1.06954
ENSGALG000000081951	4.46707e-06	0.349347	0.531	0.232	0.0482622	7	ENSGALG00000008195	NPHP1	2.28879
ENSGALG00000010243	4.47106e-06	0.111332	0.969	0.919	0.0483053	7	ENSGALG00000010243	PRDX1	1.05441
ENSGALG000000057824	4.48095e-06	0.227261	0.781	0.577	0.0484122	7	ENSGALG00000005782	DNTTIP2	1.35355
ENSGALG000000169211	4.61027e-06	0.119917	0.719	0.5	0.0498094	7	ENSGALG00000016921	UCHL3	1.438

## Sheet: Distal - Yellow - 8
	p_val	avg_logFC	pct.8	pct.rest	p_val_adj	cluster	gene	name	enrichment
ENSGALG000000228196	0	1.68822	0.846	0.316	0	8	ENSGALG00000022819	PCP4	2.67722
ENSGALG000000166805	0	1.47159	0.723	0.108	0	8	ENSGALG00000016680	TFAP2B	6.69444
ENSGALG000000388486	1.17734e-283	1.30263	0.773	0.183	1.272e-279	8	ENSGALG00000038848	MSX2	4.22404
ENSGALG000000060876	2.50733e-228	0.97032	0.546	0.094	2.70891e-224	8	ENSGALG00000006087	GPC3	5.80851
ENSGALG000000112715	3.64493e-226	1.25938	0.691	0.152	3.93798e-222	8	ENSGALG00000011271	LUM	4.54605
ENSGALG00000034159	1.90045e-191	0.794377	0.349	0.037	2.05324e-187	8	ENSGALG00000034159		9.43243
ENSGALG00000001124	2.25685e-166	0.693426	0.364	0.059	2.4383e-162	8	ENSGALG00000001124	LHX2	6.16949
ENSGALG000000341684	7.72533e-134	0.735102	0.906	0.571	8.34645e-130	8	ENSGALG00000034168	WNT5A	1.58669
ENSGALG000000127751	3.58036e-129	0.644395	0.327	0.05	3.86822e-125	8	ENSGALG00000012775	TFAP2A	6.54
ENSGALG000000085693	2.61233e-112	0.633434	0.684	0.424	2.82236e-108	8	ENSGALG00000008569	CHP1	1.61321
ENSGALG00000014858	2.06084e-111	0.641123	0.223	0.019	2.22653e-107	8	ENSGALG00000014858	PACAP	11.7368
ENSGALG00000011581	1.816e-110	0.633644	0.327	0.066	1.96201e-106	8	ENSGALG00000011581	KIF26A	4.95455
ENSGALG00000027184	2.37856e-110	0.552228	0.228	0.024	2.5698e-106	8	ENSGALG00000027184	OLFML1	9.5
ENSGALG00000005503	4.67714e-108	0.533552	0.255	0.043	5.05318e-104	8	ENSGALG00000005503	WFDC1	5.93023
ENSGALG00000001157	2.13216e-78	0.50102	0.288	0.081	2.30358e-74	8	ENSGALG00000001157	DENND1A	3.55556
ENSGALG000000075553	3.35559e-72	0.528337	0.695	0.45	3.62538e-68	8	ENSGALG00000007555	CCND1	1.54444
ENSGALG000000400231	9.70612e-68	0.438337	0.257	0.073	1.04865e-63	8	ENSGALG00000040023	MAPK11	3.52055
ENSGALG000000120173	5.56481e-66	0.499052	0.435	0.223	6.01222e-62	8	ENSGALG00000012017	DAAM1	1.95067
ENSGALG000000318434	1.08141e-63	0.53132	0.439	0.187	1.16836e-59	8	ENSGALG00000031843	ARHGAP18	2.34759
ENSGALG000000150135	6.56312e-59	0.741809	0.919	0.475	7.0908e-55	8	ENSGALG00000015013	MSX1	1.93474
ENSGALG00000037015	3.64694e-58	0.380959	0.194	0.041	3.94015e-54	8	ENSGALG00000037015	DACH1	4.73171
ENSGALG00000005499	1.05051e-57	0.408678	0.216	0.061	1.13497e-53	8	ENSGALG00000005499	IL17RD	3.54098
ENSGALG000000059741	3.27289e-56	0.446767	0.23	0.06	3.53603e-52	8	ENSGALG00000005974	COL6A1	3.83333
ENSGALG00000001434	1.01849e-55	0.337689	0.156	0.028	1.10037e-51	8	ENSGALG00000001434	STOM	5.57143
ENSGALG00000008193	1.21957e-53	0.337919	0.167	0.034	1.31762e-49	8	ENSGALG00000008193	RELN	4.91176
ENSGALG000000357695	3.00083e-51	0.531614	0.594	0.326	3.24209e-47	8	ENSGALG00000035769	EPB41L2	1.82209
ENSGALG00000009279	4.19909e-48	0.357268	0.211	0.063	4.5367e-44	8	ENSGALG00000009279	SFMBT2	3.34921
ENSGALG00000008907	2.64151e-47	0.440991	0.273	0.09	2.85389e-43	8	ENSGALG00000008907	PLCB4	3.03333
ENSGALG00000009403	1.03536e-46	0.348688	0.177	0.046	1.1186e-42	8	ENSGALG00000009403	GRK5	3.84783
ENSGALG000000168441	2.65268e-46	0.412725	0.275	0.114	2.86595e-42	8	ENSGALG00000016844	RAB20	2.41228
ENSGALG000000091042	2.98573e-46	0.510606	0.369	0.163	3.22578e-42	8	ENSGALG00000009104	ANKRD26	2.2638
ENSGALG000000272345	1.58365e-44	0.345429	0.681	0.469	1.71097e-40	8	ENSGALG00000027234	HOXA13	1.45203
ENSGALG000000361892	4.53729e-44	0.485541	0.247	0.087	4.90208e-40	8	ENSGALG00000036189	angiopoietin-2B	2.83908
ENSGALG000000112071	3.68102e-42	0.322546	0.209	0.07	3.97698e-38	8	ENSGALG00000011207	DUSP6	2.98571
ENSGALG000000165826	7.85811e-42	0.429612	0.573	0.367	8.4899e-38	8	ENSGALG00000016582	PBK	1.56131
ENSGALG000000164634	4.65713e-41	0.437228	0.374	0.175	5.03156e-37	8	ENSGALG00000016463	FAM49A	2.13714
ENSGALG000000095563	7.6945e-41	0.430191	0.324	0.135	8.31314e-37	8	ENSGALG00000009556	PRICKLE1	2.4
ENSGALG000000264213	1.72482e-40	0.31953	0.849	0.695	1.8635e-36	8	ENSGALG00000026421	PSMB2	1.22158
ENSGALG000000416405	2.90924e-40	0.381279	0.619	0.385	3.14315e-36	8	ENSGALG00000041640	TWIST1	1.60779
ENSGALG000000292924	1.82249e-39	0.467088	0.799	0.59	1.96901e-35	8	ENSGALG00000029292	PCNA	1.35424
ENSGALG000000294494	2.03938e-39	0.443868	0.638	0.392	2.20335e-35	8	ENSGALG00000029449	RFC2	1.62755
ENSGALG000000148042	1.36282e-38	0.425724	0.406	0.184	1.47239e-34	8	ENSGALG00000014804	THBS4	2.20652
ENSGALG000000090312	2.06933e-38	0.340485	0.387	0.207	2.2357e-34	8	ENSGALG00000009031	SESTD1	1.86957
ENSGALG000000301204	2.52203e-38	0.266096	0.921	0.875	2.7248e-34	8	ENSGALG00000030120	ITGB1BP3	1.05257
ENSGALG000000063265	3.28765e-36	0.2673	0.986	0.941	3.55198e-32	8	ENSGALG00000006326	MIF	1.04782
ENSGALG000000091292	2.52551e-35	0.430472	0.297	0.107	2.72856e-31	8	ENSGALG00000009129	DLX5	2.7757
ENSGALG000000040393	3.5785e-34	0.25806	0.851	0.745	3.86621e-30	8	ENSGALG00000004039	MINOS1	1.14228
ENSGALG000000043046	1.03967e-33	0.273777	0.948	0.852	1.12326e-29	8	ENSGALG00000004304	TCF12	1.11268
ENSGALG000000025151	1.61527e-33	0.310398	0.211	0.086	1.74514e-29	8	ENSGALG00000002515	OLFM1	2.45349
ENSGALG000000315193	6.70978e-32	0.340851	0.376	0.191	7.24925e-28	8	ENSGALG00000031519	KHDRBS3	1.96859
ENSGALG000000306182	9.32295e-32	0.336462	0.406	0.239	1.00725e-27	8	ENSGALG00000030618		1.69874
ENSGALG000000092123	9.55257e-32	0.305435	0.648	0.483	1.03206e-27	8	ENSGALG00000009212	MND1	1.34161
ENSGALG000000013293	9.57476e-32	0.294973	0.376	0.228	1.03446e-27	8	ENSGALG00000001329	EPB41	1.64912
ENSGALG000000072602	1.36245e-31	0.377467	0.432	0.264	1.472e-27	8	ENSGALG00000007260	ZEB1	1.63636
ENSGALG000000332126	3.97846e-31	0.283651	0.989	0.958	4.29833e-27	8	ENSGALG00000033212	HSP90AA1	1.03236
ENSGALG000000129465	1.56352e-30	0.368708	0.472	0.296	1.68922e-26	8	ENSGALG00000012946	FAM60A	1.59459
ENSGALG000000108841	1.7344e-30	0.321562	0.44	0.284	1.87385e-26	8	ENSGALG00000010884	DDX24	1.5493
ENSGALG000000047014	4.44595e-30	0.227946	0.944	0.867	4.8034e-26	8	ENSGALG00000004701	SET	1.08881
ENSGALG000000007611	1.57015e-29	0.25585	0.16	0.06	1.69639e-25	8	ENSGALG00000000761	TSKU	2.66667
ENSGALG000000097382	1.66521e-29	0.279247	0.303	0.171	1.79909e-25	8	ENSGALG00000009738	CTBP2	1.77193
ENSGALG000000359783	2.96678e-29	0.345935	0.361	0.192	3.20531e-25	8	ENSGALG00000035978	CDCA7L	1.88021
ENSGALG000000011184	5.1153e-29	0.246027	0.651	0.53	5.52657e-25	8	ENSGALG00000001118	NEK6	1.2283
ENSGALG00000009422	7.01339e-29	0.264091	0.213	0.099	7.57727e-25	8	ENSGALG00000009422	RGS10	2.15152
ENSGALG000000123483	8.88493e-29	0.350564	0.588	0.398	9.59928e-25	8	ENSGALG00000012348	MCM6	1.47739
ENSGALG000000164803	6.55434e-28	0.330078	0.51	0.306	7.08131e-24	8	ENSGALG00000016480	SDC1	1.66667
ENSGALG00000010256	1.46643e-27	0.276582	0.22	0.094	1.58433e-23	8	ENSGALG00000010256	TIPARP	2.34043
ENSGALG000000410801	2.17905e-27	0.37286	0.244	0.097	2.35425e-23	8	ENSGALG00000041080	CHD7	2.51546
ENSGALG00000002223	2.37155e-27	0.262754	0.156	0.048	2.56223e-23	8	ENSGALG00000002223	LHX9	3.25
ENSGALG000000437443	2.73232e-27	0.293203	0.732	0.575	2.952e-23	8	ENSGALG00000043744	NDFIP1	1.27304
ENSGALG000000136263	4.49857e-27	0.353879	0.405	0.254	4.86026e-23	8	ENSGALG00000013626	GMNN	1.59449
ENSGALG000000021975	5.32441e-27	0.182181	0.999	0.998	5.75249e-23	8	ENSGALG00000002197	NPM1	1.001
ENSGALG000000037675	5.40691e-27	0.339379	0.453	0.274	5.84162e-23	8	ENSGALG00000003767	NKD1	1.65328
ENSGALG000000130397	9.28985e-27	0.315646	0.629	0.462	1.00368e-22	8	ENSGALG00000013039	BID	1.36147
ENSGALG00000009693	3.4055e-26	0.24902	0.158	0.052	3.6793e-22	8	ENSGALG00000009693	CPXM2	3.03846
ENSGALG00000005979	8.19796e-26	0.229446	0.169	0.073	8.85707e-22	8	ENSGALG00000005979	OXSR1	2.31507
ENSGALG00000016567	1.04351e-25	0.220599	0.164	0.067	1.1274e-21	8	ENSGALG00000016567	EPHX2	2.44776
ENSGALG000000379914	1.32737e-25	0.230199	0.856	0.744	1.43409e-21	8	ENSGALG00000037991	H1FX	1.15054
ENSGALG00000016351	1.61639e-25	0.259153	0.188	0.087	1.74635e-21	8	ENSGALG00000016351	ACOT9	2.16092
ENSGALG000000090704	1.92322e-25	0.247198	0.926	0.846	2.07784e-21	8	ENSGALG00000009070	HSPE1	1.09456
ENSGALG000000005293	2.09998e-25	0.238278	0.779	0.6	2.26882e-21	8	ENSGALG00000000529	LIMD2	1.29833
ENSGALG00000016904	5.15199e-25	0.30254	0.19	0.074	5.56621e-21	8	ENSGALG00000016904	SLITRK6	2.56757
ENSGALG000000124663	1.88854e-24	0.207974	0.885	0.792	2.04038e-20	8	ENSGALG00000012466	FKBP3	1.11742
ENSGALG00000042339	1.91475e-24	0.230936	0.164	0.064	2.0687e-20	8	ENSGALG00000042339		2.5625
ENSGALG00000003011	1.93208e-24	0.229776	0.211	0.1	2.08741e-20	8	ENSGALG00000003011	TOM1L1	2.11
ENSGALG000000342714	1.99459e-24	0.367298	0.663	0.436	2.15496e-20	8	ENSGALG00000034271	UHRF1	1.52064
ENSGALG000000271514	2.74349e-24	0.223833	0.892	0.797	2.96407e-20	8	ENSGALG00000027151	FKBP12	1.1192
ENSGALG000000052944	7.03846e-24	0.282131	0.476	0.299	7.60436e-20	8	ENSGALG00000005294	PPFIBP2	1.59197
ENSGALG00000023546	7.18468e-24	0.279582	0.187	0.085	7.76232e-20	8	ENSGALG00000023546	NLRP1L	2.2
ENSGALG000000053094	1.11195e-23	0.276476	0.727	0.55	1.20135e-19	8	ENSGALG00000005309	TKT	1.32182
ENSGALG000000433292	1.14094e-23	0.124226	1	0.998	1.23267e-19	8	ENSGALG00000043329	PTMA	1.002
ENSGALG000000130414	1.50614e-23	0.226994	0.878	0.764	1.62724e-19	8	ENSGALG00000013041	CCT5	1.14921
ENSGALG000000342185	1.90545e-23	0.234313	0.845	0.749	2.05865e-19	8	ENSGALG00000034218	PA2G4	1.12817
ENSGALG000000093692	2.0442e-23	0.235183	0.773	0.635	2.20855e-19	8	ENSGALG00000009369	PRDX3	1.21732
ENSGALG000000089573	3.79527e-23	0.353847	0.501	0.322	4.10041e-19	8	ENSGALG00000008957	MSH6	1.5559
ENSGALG00000042051	5.14456e-23	0.259845	0.203	0.094	5.55818e-19	8	ENSGALG00000042051	SETD2	2.15957
ENSGALG00000029696	6.91039e-23	0.230434	0.151	0.057	7.46599e-19	8	ENSGALG00000029696		2.64912
ENSGALG000000328472	7.06913e-23	0.192315	0.944	0.878	7.63748e-19	8	ENSGALG00000032847	HDGF	1.07517
ENSGALG000000299216	1.00964e-22	0.358025	0.523	0.332	1.09082e-18	8	ENSGALG00000029921	CSRP2	1.5753
ENSGALG000000317963	1.06884e-22	0.24131	0.348	0.211	1.15477e-18	8	ENSGALG00000031796	SP3	1.64929
ENSGALG000000102554	1.13949e-22	0.254625	0.97	0.889	1.2311e-18	8	ENSGALG00000010255	NASP	1.09111
ENSGALG000000032653	1.40815e-22	0.251996	0.47	0.322	1.52137e-18	8	ENSGALG00000003265	PTP4A2	1.45963
ENSGALG000000097481	1.88549e-22	0.248775	0.205	0.098	2.03708e-18	8	ENSGALG00000009748	ASNS	2.09184
ENSGALG000000392001	2.03674e-22	0.263308	0.221	0.112	2.20049e-18	8	ENSGALG00000039200	AXIN2	1.97321
ENSGALG000000379535	2.20755e-22	0.266645	0.995	0.96	2.38504e-18	8	ENSGALG00000037953	TUBA1A	1.03646
ENSGALG000000143813	5.0378e-22	0.171782	0.938	0.887	5.44284e-18	8	ENSGALG00000014381	HNRNPAB	1.0575
ENSGALG000000400212	9.82334e-22	0.254491	0.305	0.167	1.06131e-17	8	ENSGALG00000040021	HOXA11	1.82635
ENSGALG000000093095	1.20143e-21	0.204473	0.867	0.786	1.29802e-17	8	ENSGALG00000009309	EIF5A2	1.10305
ENSGALG000000151053	2.09362e-21	0.243762	0.715	0.574	2.26195e-17	8	ENSGALG00000015105	PSIP1	1.24564
ENSGALG000000080945	2.44355e-21	0.224817	0.935	0.849	2.64001e-17	8	ENSGALG00000008094	HSPD1	1.1013
ENSGALG000000365392	3.14895e-21	0.215406	0.238	0.128	3.40213e-17	8	ENSGALG00000036539	EFNB1	1.85937
ENSGALG00000016462	4.47175e-21	0.211879	0.205	0.106	4.83128e-17	8	ENSGALG00000016462	MYCN	1.93396
ENSGALG000000378074	5.92977e-21	0.288225	0.447	0.301	6.40653e-17	8	ENSGALG00000037807	NOP2	1.48505
ENSGALG000000329304	6.1235e-21	0.149637	0.983	0.972	6.61583e-17	8	ENSGALG00000032930	NCL	1.01132
ENSGALG000000022223	8.07934e-21	0.259244	0.426	0.282	8.72892e-17	8	ENSGALG00000002222	NOC2L	1.51064
ENSGALG000000127813	1.58962e-20	0.231162	0.485	0.354	1.71743e-16	8	ENSGALG00000012781	EEF1E1	1.37006
ENSGALG000000099755	3.9806e-20	0.219292	0.829	0.721	4.30064e-16	8	ENSGALG00000009975	CCT2	1.14979
ENSGALG000000408332	4.66564e-20	0.319046	0.296	0.17	5.04075e-16	8	ENSGALG00000040833	CDCA7	1.74118
ENSGALG000000097336	5.43187e-20	0.178232	0.927	0.854	5.86859e-16	8	ENSGALG00000009733	SEM1	1.08548
ENSGALG000000098751	8.61819e-20	0.226299	0.536	0.4	9.31109e-16	8	ENSGALG00000009875	HMGI-C	1.34
ENSGALG00000007877	1.01872e-19	0.200825	0.16	0.071	1.10063e-15	8	ENSGALG00000007877	PIP4K2A	2.25352
ENSGALG000000379445	1.14196e-19	0.245502	0.573	0.419	1.23378e-15	8	ENSGALG00000037944	LNPK	1.36754
ENSGALG000000157704	2.78471e-19	0.161184	0.85	0.766	3.0086e-15	8	ENSGALG00000015770	APP	1.10966
ENSGALG000000126845	3.70003e-19	0.230193	0.7	0.573	3.99751e-15	8	ENSGALG00000012684	DEK	1.22164
ENSGALG000000213404	4.14683e-19	0.251901	0.438	0.286	4.48024e-15	8	ENSGALG00000021340	CA9	1.53147
ENSGALG000000259964	4.20875e-19	0.361103	0.581	0.402	4.54713e-15	8	ENSGALG00000025996	MKI67	1.44527
ENSGALG000000151325	4.25937e-19	0.293195	0.39	0.237	4.60182e-15	8	ENSGALG00000015132	CDH2	1.64557
ENSGALG000000156562	4.27221e-19	0.243851	0.484	0.331	4.6157e-15	8	ENSGALG00000015656	AKAP2	1.46224
ENSGALG000000114643	4.75729e-19	0.195987	0.869	0.777	5.13978e-15	8	ENSGALG00000011464	EIF5	1.1184
ENSGALG000000363904	5.99317e-19	0.404392	0.317	0.143	6.47502e-15	8	ENSGALG00000036390	PPP1R17	2.21678
ENSGALG00000011744	6.58264e-19	0.228688	0.181	0.094	7.11189e-15	8	ENSGALG00000011744	KALRN	1.92553
ENSGALG000000048484	8.59635e-19	0.0972846	1	1	9.2875e-15	8	ENSGALG00000004848	YBX1	1
ENSGALG000000092282	8.94249e-19	0.18232	0.78	0.676	9.66147e-15	8	ENSGALG00000009228	PARP1	1.15385
ENSGALG000000150005	1.01891e-18	0.261578	0.612	0.45	1.10083e-14	8	ENSGALG00000015000	LYAR	1.36
ENSGALG000000414731	1.6765e-18	0.244707	0.313	0.184	1.81129e-14	8	ENSGALG00000041473	DDX31	1.70109
ENSGALG000000039473	2.45921e-18	0.147556	0.947	0.912	2.65693e-14	8	ENSGALG00000003947	HNRNPH3	1.03838
ENSGALG000000025694	2.81297e-18	0.179723	0.947	0.876	3.03914e-14	8	ENSGALG00000002569	RAN	1.08105
ENSGALG000000071313	4.22034e-18	0.144594	0.978	0.938	4.55966e-14	8	ENSGALG00000007131	HMGN5	1.04264
ENSGALG000000054514	5.46092e-18	0.258036	0.356	0.231	5.89998e-14	8	ENSGALG00000005451	HELLS	1.54113
ENSGALG000000077116	5.49811e-18	0.0937688	1	0.998	5.94016e-14	8	ENSGALG00000007711	RPL4	1.002
ENSGALG000000092864	6.13269e-18	0.149353	0.98	0.961	6.62576e-14	8	ENSGALG00000009286	ATP5G3	1.01977
ENSGALG000000021075	7.88675e-18	0.222448	0.862	0.752	8.52085e-14	8	ENSGALG00000002107	RANBP1 RCJMB04_20p3	1.14628
ENSGALG000000230661	8.07601e-18	0.251462	0.644	0.51	8.72532e-14	8	ENSGALG00000023066	DNAJA1	1.26275
ENSGALG000000156522	1.09908e-17	0.230649	0.244	0.144	1.18745e-13	8	ENSGALG00000015652	MFSD10	1.69444
ENSGALG000000163122	1.13012e-17	0.273769	0.415	0.278	1.22098e-13	8	ENSGALG00000016312	POLA1	1.49281
ENSGALG000000008844	1.29046e-17	0.211689	0.321	0.18	1.39422e-13	8	ENSGALG00000000884	CXXC5	1.78333
ENSGALG000000313873	2.87268e-17	0.141788	0.93	0.889	3.10365e-13	8	ENSGALG00000031387	YWHAZ	1.04612
ENSGALG000000063673	3.01978e-17	0.201584	0.448	0.329	3.26257e-13	8	ENSGALG00000006367	PCBD2	1.3617
ENSGALG000000371674	3.69769e-17	0.433211	0.711	0.644	3.99498e-13	8	ENSGALG00000037167	HIST1H103	1.10404
ENSGALG000000297291	3.76146e-17	0.235359	0.229	0.123	4.06388e-13	8	ENSGALG00000029729	RARRES2L	1.86179
ENSGALG000000170645	5.16535e-17	0.201322	0.258	0.158	5.58064e-13	8	ENSGALG00000017064	RFC3	1.63291
ENSGALG00000035099	5.2269e-17	0.223672	0.205	0.114	5.64714e-13	8	ENSGALG00000035099	Lrrn1	1.79825
ENSGALG000000120073	5.27466e-17	0.179123	0.81	0.705	5.69875e-13	8	ENSGALG00000012007	ST13	1.14894
ENSGALG000000039225	5.96449e-17	0.294497	0.691	0.48	6.44404e-13	8	ENSGALG00000003922	TOP2A	1.43958
ENSGALG000000327304	7.54567e-17	0.19149	0.805	0.694	8.15234e-13	8	ENSGALG00000032730	NOP56	1.15994
ENSGALG000000013283	1.22376e-16	0.205954	0.725	0.615	1.32215e-12	8	ENSGALG00000001328	BSG	1.17886
ENSGALG000000286483	1.79937e-16	0.24341	0.564	0.411	1.94404e-12	8	ENSGALG00000028648	CCDC59	1.37226
ENSGALG00000024083	3.31279e-16	0.27983	0.196	0.065	3.57914e-12	8	ENSGALG00000024083	C8orf4	3.01538
ENSGALG000000385284	4.68469e-16	0.202457	0.574	0.471	5.06134e-12	8	ENSGALG00000038528	SRSF7L	1.21868
ENSGALG000000173681	5.42918e-16	0.199242	0.44	0.319	5.86569e-12	8	ENSGALG00000017368	TRNT1	1.37931
ENSGALG000000398912	5.79206e-16	0.180964	0.715	0.598	6.25774e-12	8	ENSGALG00000039891	ANP32E	1.19565
ENSGALG000000279503	6.03711e-16	0.220338	0.528	0.386	6.52249e-12	8	ENSGALG00000027950	TXNDC17	1.36788
ENSGALG000000087033	9.81419e-16	0.215398	0.444	0.326	1.06033e-11	8	ENSGALG00000008703	RFC4	1.36196
ENSGALG00000034198	1.10176e-15	0.246172	0.222	0.114	1.19034e-11	8	ENSGALG00000034198	MCM10	1.94737
ENSGALG000000116863	1.18173e-15	0.219061	0.241	0.136	1.27674e-11	8	ENSGALG00000011686	SEMA5B	1.77206
ENSGALG000000089392	1.25708e-15	0.153663	0.856	0.778	1.35815e-11	8	ENSGALG00000008939	FUBP1	1.10026
ENSGALG000000380323	1.33227e-15	0.252171	0.604	0.469	1.43939e-11	8	ENSGALG00000038032	DUT	1.28785
ENSGALG000000065126	1.54041e-15	0.168674	0.971	0.932	1.66426e-11	8	ENSGALG00000006512	HSPA8	1.04185
ENSGALG000000405866	1.59952e-15	0.250928	0.496	0.344	1.72812e-11	8	ENSGALG00000040586	TUBA3E	1.44186
ENSGALG000000016134	2.38686e-15	0.21307	0.713	0.575	2.57877e-11	8	ENSGALG00000001613	GNL3	1.24
ENSGALG000000094513	2.57431e-15	0.195104	0.701	0.557	2.78128e-11	8	ENSGALG00000009451	PPID	1.25853
ENSGALG000000354214	2.59622e-15	0.164356	0.887	0.798	2.80496e-11	8	ENSGALG00000035421	SNRPB	1.11153
ENSGALG000000319603	4.2884e-15	0.224112	0.271	0.146	4.63318e-11	8	ENSGALG00000031960	Lef-1	1.85616
ENSGALG000000286851	4.79707e-15	0.199587	0.202	0.101	5.18276e-11	8	ENSGALG00000028685	SEMA5A	2
ENSGALG000000337814	4.80557e-15	0.242098	0.609	0.459	5.19194e-11	8	ENSGALG00000033781	FEN1	1.3268
ENSGALG000000173573	4.83929e-15	0.150921	0.738	0.643	5.22837e-11	8	ENSGALG00000017357	SRSF2	1.14774
ENSGALG000000037863	5.23237e-15	0.19159	0.681	0.563	5.65306e-11	8	ENSGALG00000003786	BRD7	1.20959
ENSGALG000000115045	5.66396e-15	0.22958	0.643	0.491	6.11935e-11	8	ENSGALG00000011504	TMPO	1.30957
ENSGALG00000010623	6.34631e-15	0.259477	0.216	0.111	6.85655e-11	8	ENSGALG00000010623	ORC1	1.94595
ENSGALG000000067433	6.73035e-15	0.172806	0.485	0.363	7.27147e-11	8	ENSGALG00000006743	YWHAH	1.33609
ENSGALG000000124842	6.97877e-15	0.26743	0.425	0.293	7.53986e-11	8	ENSGALG00000012484	RIF1	1.45051
ENSGALG000000321484	8.65087e-15	0.18084	0.849	0.751	9.3464e-11	8	ENSGALG00000032148	CANX	1.13049
ENSGALG000000109573	9.92331e-15	0.228624	0.517	0.396	1.07211e-10	8	ENSGALG00000010957	USP1	1.30556
ENSGALG000000086845	1.03201e-14	0.111316	0.91	0.882	1.11499e-10	8	ENSGALG00000008684	EIF4A2	1.03175
ENSGALG00000007351	1.23669e-14	0.180201	0.196	0.112	1.33612e-10	8	ENSGALG00000007351	MTPAP	1.75
ENSGALG000000397794	1.26287e-14	0.170306	0.871	0.776	1.3644e-10	8	ENSGALG00000039779	SDOS	1.12242
ENSGALG000000308243	1.29798e-14	0.171721	0.668	0.555	1.40234e-10	8	ENSGALG00000030824	SF3B5	1.2036
ENSGALG000000001373	1.53104e-14	0.158023	0.92	0.832	1.65413e-10	8	ENSGALG00000000137	SNRPE	1.10577
ENSGALG000000172422	1.55164e-14	0.253091	0.254	0.14	1.67639e-10	8	ENSGALG00000017242	FZD4	1.81429
ENSGALG000000119314	1.67314e-14	0.172103	0.804	0.701	1.80766e-10	8	ENSGALG00000011931	SNU13	1.14693
ENSGALG00000001954	1.68054e-14	0.185398	0.21	0.127	1.81566e-10	8	ENSGALG00000001954	APTX	1.65354
ENSGALG000000157123	2.14614e-14	0.338726	0.341	0.2	2.31869e-10	8	ENSGALG00000015712	SLBP	1.705
ENSGALG000000024484	2.4516e-14	0.168931	0.751	0.661	2.64871e-10	8	ENSGALG00000002448	CCT6	1.13616
ENSGALG00000009848	3.67962e-14	0.219598	0.202	0.113	3.97546e-10	8	ENSGALG00000009848	LPGAT1	1.78761
ENSGALG000000027015	3.95249e-14	0.224908	0.672	0.542	4.27027e-10	8	ENSGALG00000002701	DNAJC9	1.23985
ENSGALG000000327833	4.46365e-14	0.20733	0.472	0.363	4.82252e-10	8	ENSGALG00000032783	SUMO3	1.30028
ENSGALG000000331791	4.67154e-14	0.19747	0.252	0.155	5.04714e-10	8	ENSGALG00000033179	ChALK5	1.62581
ENSGALG000000347864	4.79578e-14	0.19137	0.507	0.387	5.18136e-10	8	ENSGALG00000034786	SSBL	1.31008
ENSGALG000000088733	5.46187e-14	0.180936	0.669	0.544	5.90101e-10	8	ENSGALG00000008873	POLE3	1.22978
ENSGALG000000088123	6.34171e-14	0.168379	0.767	0.648	6.85158e-10	8	ENSGALG00000008812	CCT4	1.18364
ENSGALG000000284094	6.94097e-14	0.152698	0.919	0.851	7.49903e-10	8	ENSGALG00000028409	SNRPG	1.07991
ENSGALG000000065964	7.2405e-14	0.138009	0.853	0.77	7.82264e-10	8	ENSGALG00000006596	SNRPD3	1.10779
ENSGALG000000100134	7.71545e-14	0.21354	0.338	0.216	8.33577e-10	8	ENSGALG00000010013	EDNRA	1.56481
ENSGALG000000158744	8.05243e-14	0.222002	0.335	0.214	8.69985e-10	8	ENSGALG00000015874	TTK	1.56542
ENSGALG000000159176	8.42235e-14	0.0881308	0.997	0.998	9.09951e-10	8	ENSGALG00000015917	EEF1A1	0.998998
ENSGALG000000107004	1.0199e-13	0.184447	0.493	0.361	1.10191e-09	8	ENSGALG00000010700	RPA3	1.36565
ENSGALG000000201643	1.16242e-13	0.206805	0.492	0.361	1.25588e-09	8	ENSGALG00000020164	GAR1	1.36288
ENSGALG000000138211	1.28115e-13	0.219694	0.239	0.142	1.38415e-09	8	ENSGALG00000013821	GEMIN6	1.6831
ENSGALG000000300223	1.46893e-13	0.223937	0.46	0.319	1.58703e-09	8	ENSGALG00000030022	FANCL	1.44201
ENSGALG000000374835	1.56186e-13	0.119662	0.973	0.946	1.68743e-09	8	ENSGALG00000037483	ANP32B	1.02854
ENSGALG000000108631	1.56501e-13	0.214993	0.271	0.172	1.69083e-09	8	ENSGALG00000010863	TWISTNB	1.57558
ENSGALG000000071913	1.84128e-13	0.238677	0.341	0.22	1.98932e-09	8	ENSGALG00000007191	TK1	1.55
ENSGALG000000088673	2.00207e-13	0.163253	0.461	0.347	2.16303e-09	8	ENSGALG00000008867	COMMD5	1.32853
ENSGALG000000064462	2.30878e-13	0.177402	0.694	0.594	2.49441e-09	8	ENSGALG00000006446	NAP1L4	1.16835
ENSGALG000000152675	2.41662e-13	0.23795	0.407	0.284	2.61092e-09	8	ENSGALG00000015267	CMSS1	1.4331
ENSGALG000000075375	3.0003e-13	0.282027	0.563	0.394	3.24153e-09	8	ENSGALG00000007537	INCENP	1.42893
ENSGALG000000035223	3.00885e-13	0.14676	0.809	0.725	3.25077e-09	8	ENSGALG00000003522	RBBP4	1.11586
ENSGALG000000266393	3.45293e-13	0.207197	0.274	0.164	3.73055e-09	8	ENSGALG00000026639	SMCO4	1.67073
ENSGALG00000030552	3.52672e-13	0.184964	0.172	0.097	3.81027e-09	8	ENSGALG00000030552	GGCT	1.7732
ENSGALG000000304114	3.62679e-13	0.166575	0.82	0.729	3.91838e-09	8	ENSGALG00000030411	PSMA7	1.12483
ENSGALG000000265311	3.86012e-13	0.159192	0.232	0.146	4.17048e-09	8	ENSGALG00000026531	CHST14	1.58904
ENSGALG000000096773	3.86973e-13	0.183453	0.715	0.606	4.18086e-09	8	ENSGALG00000009677	UBP	1.17987
ENSGALG000000297431	3.96612e-13	0.171544	0.376	0.277	4.285e-09	8	ENSGALG00000029743	MED6	1.3574
ENSGALG000000140237	4.04692e-13	0.169442	0.936	0.846	4.37229e-09	8	ENSGALG00000014023	H2AFZ	1.10638
ENSGALG000000056743	4.28472e-13	0.157631	0.642	0.533	4.62921e-09	8	ENSGALG00000005674	USP10	1.2045
ENSGALG000000405941	4.33772e-13	0.140448	0.238	0.144	4.68647e-09	8	ENSGALG00000040594	GNPDA1	1.65278
ENSGALG000000085384	4.5092e-13	0.242345	0.289	0.179	4.87174e-09	8	ENSGALG00000008538	GINS1	1.61453
ENSGALG000000027814	5.03234e-13	0.257535	0.38	0.26	5.43694e-09	8	ENSGALG00000002781	BRCA1	1.46154
ENSGALG000000148015	5.51188e-13	0.217996	0.376	0.259	5.95504e-09	8	ENSGALG00000014801	NDC80	1.45174
ENSGALG000000079002	7.12318e-13	0.189629	0.497	0.395	7.69589e-09	8	ENSGALG00000007900	COMMD3	1.25823
ENSGALG000000032991	7.20174e-13	0.219464	0.349	0.242	7.78076e-09	8	ENSGALG00000003299	NSD3	1.44215
ENSGALG000000322075	7.58429e-13	0.123093	0.991	0.976	8.19407e-09	8	ENSGALG00000032207	HMGN2	1.01537
ENSGALG000000139202	8.38105e-13	0.187433	0.219	0.136	9.05488e-09	8	ENSGALG00000013920	SUV39H2	1.61029
ENSGALG000000008141	8.40816e-13	0.112216	0.925	0.872	9.08417e-09	8	ENSGALG00000000814	HNRNPR	1.06078
ENSGALG000000057682	8.81762e-13	0.186513	0.285	0.179	9.52656e-09	8	ENSGALG00000005768	ETV5	1.59218
ENSGALG00000016872	9.25105e-13	0.186494	0.207	0.123	9.99483e-09	8	ENSGALG00000016872	PCCA	1.68293
ENSGALG000000063503	9.83141e-13	0.177423	0.349	0.249	1.06219e-08	8	ENSGALG00000006350	DDT	1.40161
ENSGALG000000389335	1.1735e-12	0.202424	0.43	0.296	1.26785e-08	8	ENSGALG00000038933	FABP7	1.4527
ENSGALG000000067032	1.19825e-12	0.182081	0.53	0.429	1.29459e-08	8	ENSGALG00000006703	GTPBP4	1.23543
ENSGALG000000147885	1.20198e-12	0.207653	0.411	0.291	1.29862e-08	8	ENSGALG00000014788	CENPH	1.41237
ENSGALG000000016346	1.2567e-12	0.0788662	0.997	0.994	1.35774e-08	8	ENSGALG00000001634	RPL23	1.00302
ENSGALG00000011572	1.39021e-12	0.173845	0.159	0.083	1.50198e-08	8	ENSGALG00000011572	ASPG	1.91566
ENSGALG000000082891	1.4854e-12	0.198995	0.505	0.392	1.60482e-08	8	ENSGALG00000008289	RBM19	1.28827
ENSGALG000000093055	1.63784e-12	0.193431	0.685	0.554	1.76953e-08	8	ENSGALG00000009305	LBR	1.23646
ENSGALG000000094215	2.08044e-12	0.126231	0.646	0.551	2.24771e-08	8	ENSGALG00000009421	SRSF5	1.17241
ENSGALG000000130183	2.28455e-12	0.193294	0.366	0.254	2.46822e-08	8	ENSGALG00000013018	TPRKB	1.44094
ENSGALG000000090911	2.40215e-12	0.191172	0.247	0.154	2.59528e-08	8	ENSGALG00000009091	TRUB1	1.6039
ENSGALG000000398804	2.45068e-12	0.173987	0.366	0.269	2.64771e-08	8	ENSGALG00000039880	RHEB	1.36059
ENSGALG000000171285	2.47326e-12	0.214748	0.243	0.148	2.67211e-08	8	ENSGALG00000017128	SKA3	1.64189
ENSGALG000000061231	2.58808e-12	0.17845	0.169	0.089	2.79616e-08	8	ENSGALG00000006123	RTEL1	1.89888
ENSGALG000000427821	3.20762e-12	0.209126	0.216	0.127	3.46552e-08	8	ENSGALG00000042782		1.70079
ENSGALG000000231992	3.44809e-12	0.117913	0.841	0.775	3.72532e-08	8	ENSGALG00000023199	HNRNPDL	1.08516
ENSGALG000000143312	3.7038e-12	0.165105	0.72	0.614	4.00159e-08	8	ENSGALG00000014331	FKBP4	1.17264
ENSGALG000000193583	4.13724e-12	0.162052	0.737	0.664	4.46988e-08	8	ENSGALG00000019358	LLPH	1.10994
ENSGALG000000298976	5.16963e-12	0.0743972	0.993	0.985	5.58526e-08	8	ENSGALG00000029897	RPL30	1.00812
ENSGALG000000020552	5.43254e-12	0.184194	0.195	0.111	5.86932e-08	8	ENSGALG00000002055	hairy1	1.75676
ENSGALG000000096683	5.80468e-12	0.183685	0.653	0.551	6.27137e-08	8	ENSGALG00000009668	HPF1	1.18512
ENSGALG000000398672	6.48458e-12	0.160265	0.39	0.301	7.00594e-08	8	ENSGALG00000039867		1.29568
ENSGALG000000325293	7.05358e-12	0.153948	0.53	0.435	7.62069e-08	8	ENSGALG00000032529	WDR43	1.21839
ENSGALG000000107482	7.12373e-12	0.189436	0.204	0.114	7.69648e-08	8	ENSGALG00000010748	EXO1	1.78947
ENSGALG000000119674	7.3613e-12	0.192246	0.526	0.382	7.95315e-08	8	ENSGALG00000011967	MAD2L1	1.37696
ENSGALG000000338343	7.44529e-12	0.169624	0.198	0.125	8.0439e-08	8	ENSGALG00000033834	TRIP13	1.584
ENSGALG000000026611	7.71985e-12	0.0716408	0.995	0.99	8.34052e-08	8	ENSGALG00000002661	YWHAE	1.00505
ENSGALG000000303132	8.86067e-12	0.188986	0.342	0.247	9.57307e-08	8	ENSGALG00000030313	RAD51A	1.38462
ENSGALG000000016404	9.01314e-12	0.203151	0.332	0.202	9.73779e-08	8	ENSGALG00000001640	RNF122	1.64356
ENSGALG000000034751	1.0002e-11	0.183801	0.377	0.285	1.08062e-07	8	ENSGALG00000003475	ACLY	1.32281
ENSGALG000000090201	1.01457e-11	0.222673	0.177	0.096	1.09614e-07	8	ENSGALG00000009020	JAG1	1.84375
ENSGALG00000039315	1.25373e-11	0.156363	0.254	0.167	1.35453e-07	8	ENSGALG00000039315	MARS	1.52096
ENSGALG000000165462	1.33664e-11	0.153447	0.213	0.142	1.4441e-07	8	ENSGALG00000016546	RBBP7	1.5
ENSGALG000000286003	1.3832e-11	0.0785707	0.999	0.999	1.49441e-07	8	ENSGALG00000028600	PPIA	1
ENSGALG000000014755	1.47397e-11	0.0761669	0.998	0.993	1.59248e-07	8	ENSGALG00000001475	STMN1	1.00504
ENSGALG000000076996	1.64345e-11	0.0620992	0.995	0.993	1.77558e-07	8	ENSGALG00000007699	RPS25	1.00201
ENSGALG000000271425	2.13132e-11	0.0539543	0.998	0.999	2.30268e-07	8	ENSGALG00000027142	RPL32	0.998999
ENSGALG000000311204	2.36664e-11	0.0712984	0.992	0.981	2.55692e-07	8	ENSGALG00000031120	HNRNPH1	1.01121
ENSGALG000000119533	2.8463e-11	0.160732	0.53	0.433	3.07514e-07	8	ENSGALG00000011953	PHF5A	1.22402
ENSGALG000000095535	3.10219e-11	0.198923	0.474	0.337	3.35161e-07	8	ENSGALG00000009553	SMC4	1.40653
ENSGALG000000040342	3.18629e-11	0.145568	0.755	0.659	3.44246e-07	8	ENSGALG00000004034	CAPZB	1.14568
ENSGALG000000461023	3.46372e-11	0.10391	0.927	0.881	3.7422e-07	8	ENSGALG00000046102		1.05221
ENSGALG000000393021	3.48582e-11	0.155555	0.305	0.219	3.76608e-07	8	ENSGALG00000039302	RIOX2	1.39269
ENSGALG000000289833	3.96874e-11	0.159975	0.454	0.352	4.28783e-07	8	ENSGALG00000028983	HOXA9	1.28977
ENSGALG000000405833	4.44575e-11	0.179995	0.442	0.326	4.80319e-07	8	ENSGALG00000040583		1.35583
ENSGALG000000073314	4.52532e-11	0.190384	0.45	0.316	4.88916e-07	8	ENSGALG00000007331	SVIL	1.42405
ENSGALG000000003773	4.65501e-11	0.090452	0.952	0.917	5.02928e-07	8	ENSGALG00000000377	HNRNPM	1.03817
ENSGALG000000310313	4.73053e-11	0.199633	0.547	0.435	5.11087e-07	8	ENSGALG00000031031	C11orf31	1.25747
ENSGALG000000085865	4.8711e-11	0.172746	0.709	0.576	5.26274e-07	8	ENSGALG00000008586	TUBB	1.2309
ENSGALG000000456604	6.26552e-11	0.125675	0.878	0.819	6.76927e-07	8	ENSGALG00000045660		1.07204
ENSGALG000000413343	6.50958e-11	0.108716	0.85	0.803	7.03295e-07	8	ENSGALG00000041334	SNRPD1	1.05853
ENSGALG000000150101	6.76714e-11	0.179341	0.169	0.096	7.31122e-07	8	ENSGALG00000015010	NSG1	1.76042
ENSGALG000000153603	8.46726e-11	0.154641	0.221	0.151	9.14803e-07	8	ENSGALG00000015360	KIAA1524	1.46358
ENSGALG000000428755	9.28364e-11	0.0715017	0.996	0.987	1.003e-06	8	ENSGALG00000042875	HMGB1	1.00912
ENSGALG000000173842	9.59934e-11	0.123225	0.795	0.698	1.03711e-06	8	ENSGALG00000017384	ERH	1.13897
ENSGALG000000307752	1.01655e-10	0.165177	0.262	0.173	1.09828e-06	8	ENSGALG00000030775	RP4-613B23.5	1.51445
ENSGALG000000106713	1.05783e-10	0.126493	0.74	0.682	1.14288e-06	8	ENSGALG00000010671	HNRNPU	1.08504
ENSGALG000000054811	1.21393e-10	0.164336	0.185	0.103	1.31153e-06	8	ENSGALG00000005481	ARHGEF3	1.79612
ENSGALG000000300841	1.21692e-10	0.132055	0.37	0.279	1.31476e-06	8	ENSGALG00000030084	EXOSC7	1.32616
ENSGALG00000031299	1.31356e-10	0.155107	0.215	0.138	1.41917e-06	8	ENSGALG00000031299		1.55797
ENSGALG000000325491	1.42145e-10	0.162518	0.265	0.179	1.53573e-06	8	ENSGALG00000032549	TYW3	1.48045
ENSGALG000000157632	1.49155e-10	0.147097	0.286	0.207	1.61147e-06	8	ENSGALG00000015763	GABPA	1.38164
ENSGALG000000092504	1.71619e-10	0.069705	0.987	0.985	1.85418e-06	8	ENSGALG00000009250	HNRNPA3	1.00203
ENSGALG000000348116	1.85025e-10	0.074453	0.996	0.988	1.99901e-06	8	ENSGALG00000034811	RPLP2	1.0081
ENSGALG000000150021	2.18139e-10	0.161618	0.246	0.16	2.35678e-06	8	ENSGALG00000015002	MRPS27	1.5375
ENSGALG000000145684	2.37154e-10	0.177194	0.283	0.198	2.56221e-06	8	ENSGALG00000014568	EMG1	1.42929
ENSGALG000000156914	2.6175e-10	0.221397	0.633	0.461	2.82795e-06	8	ENSGALG00000015691	SMC2	1.3731
ENSGALG000000350795	2.78565e-10	0.0605	0.999	0.994	3.00961e-06	8	ENSGALG00000035079	RPSA	1.00503
ENSGALG000000309153	3.34229e-10	0.134313	0.665	0.568	3.611e-06	8	ENSGALG00000030915		1.17077
ENSGALG000000032501	3.50863e-10	0.151918	0.343	0.259	3.79073e-06	8	ENSGALG00000003250	ITPA	1.32432
ENSGALG000000075282	3.74398e-10	0.139606	0.547	0.455	4.045e-06	8	ENSGALG00000007528	TCERG1	1.2022
ENSGALG000000059314	4.01505e-10	0.174153	0.551	0.432	4.33786e-06	8	ENSGALG00000005931	RUVBL1	1.27546
ENSGALG000000120061	4.1039e-10	0.155531	0.199	0.128	4.43386e-06	8	ENSGALG00000012006	RTN1	1.55469
ENSGALG000000294763	4.38073e-10	0.141082	0.649	0.582	4.73294e-06	8	ENSGALG00000029476	XPO1	1.11512
ENSGALG000000032943	4.46531e-10	0.213885	0.288	0.184	4.82432e-06	8	ENSGALG00000003294	ATAD5	1.56522
ENSGALG000000062674	4.69421e-10	0.216903	0.566	0.427	5.07162e-06	8	ENSGALG00000006267	TPX2	1.32553
ENSGALG000000012833	4.92938e-10	0.12092	0.763	0.688	5.32571e-06	8	ENSGALG00000001283	SRRM1	1.10901
ENSGALG000000125462	5.0498e-10	0.201084	0.373	0.247	5.4558e-06	8	ENSGALG00000012546	MCM5	1.51012
ENSGALG000000063341	5.19239e-10	0.126041	0.38	0.294	5.60986e-06	8	ENSGALG00000006334	LAP3	1.29252
ENSGALG00000005450	5.35916e-10	0.169513	0.347	0.25	5.79004e-06	8	ENSGALG00000005450	CCDC66	1.388
ENSGALG000000101204	5.37146e-10	0.220406	0.327	0.214	5.80333e-06	8	ENSGALG00000010120	KIF2C	1.52804
ENSGALG000000093461	5.43691e-10	0.131477	0.654	0.58	5.87404e-06	8	ENSGALG00000009346	HN1L	1.12759
ENSGALG000000023463	5.49945e-10	0.243321	0.27	0.154	5.94161e-06	8	ENSGALG00000002346	CLSPN	1.75325
ENSGALG000000377142	6.20526e-10	0.153327	0.345	0.249	6.70417e-06	8	ENSGALG00000037714	BBIP1	1.38554
ENSGALG000000039373	6.42068e-10	0.145133	0.278	0.209	6.93691e-06	8	ENSGALG00000003937	GEMIN5	1.33014
ENSGALG00000008265	6.43351e-10	0.151982	0.315	0.231	6.95076e-06	8	ENSGALG00000008265	PDCD11	1.36364
ENSGALG000000087981	6.66753e-10	0.147247	0.242	0.173	7.2036e-06	8	ENSGALG00000008798	ZMYND19	1.39884
ENSGALG000000145732	6.85514e-10	0.14818	0.221	0.148	7.40629e-06	8	ENSGALG00000014573	NAT10	1.49324
ENSGALG000000430392	7.48787e-10	0.112355	0.8	0.734	8.08989e-06	8	ENSGALG00000043039	HSBP1	1.08992
ENSGALG000000142981	7.80351e-10	0.196732	0.479	0.369	8.43091e-06	8	ENSGALG00000014298	RFC1	1.2981
ENSGALG000000414612	8.4494e-10	0.147861	0.23	0.151	9.12873e-06	8	ENSGALG00000041461	DNMT3B	1.52318
ENSGALG000000063282	8.46477e-10	0.167135	0.284	0.212	9.14534e-06	8	ENSGALG00000006328	CHCHD4	1.33962
ENSGALG000000015872	9.83222e-10	0.154302	0.461	0.373	1.06227e-05	8	ENSGALG00000001587	MRPL40	1.23592
ENSGALG000000156643	1.07256e-09	0.126801	0.601	0.493	1.1588e-05	8	ENSGALG00000015664	ADD1	1.21907
ENSGALG000000022841	1.10428e-09	0.155294	0.313	0.237	1.19307e-05	8	ENSGALG00000002284	TRAPPC3	1.32068
ENSGALG000000054905	1.17385e-09	0.0847353	0.954	0.924	1.26822e-05	8	ENSGALG00000005490	RPS2	1.03247
ENSGALG000000311393	1.2993e-09	0.158382	0.603	0.494	1.40377e-05	8	ENSGALG00000031139	LSM3	1.22065
ENSGALG000000336903	1.30799e-09	0.150756	0.586	0.486	1.41316e-05	8	ENSGALG00000033690	RSL1D1	1.20576
ENSGALG000000345024	1.40314e-09	0.10011	0.621	0.53	1.51596e-05	8	ENSGALG00000034502	SCD5	1.1717
ENSGALG000000014462	1.51003e-09	0.139205	0.323	0.229	1.63144e-05	8	ENSGALG00000001446	GSN	1.41048
ENSGALG000000298373	1.59181e-09	0.0998618	0.856	0.806	1.71979e-05	8	ENSGALG00000029837	OST4	1.06203
ENSGALG000000117973	1.63482e-09	0.180558	0.325	0.223	1.76626e-05	8	ENSGALG00000011797	MTHFD1	1.4574
ENSGALG00000017211	1.65608e-09	0.160556	0.342	0.249	1.78923e-05	8	ENSGALG00000017211	MRE11	1.37349
ENSGALG000000411243	1.70731e-09	0.151766	0.678	0.578	1.84458e-05	8	ENSGALG00000041124	NOLC1	1.17301
ENSGALG000000006322	1.83136e-09	0.179384	0.277	0.187	1.9786e-05	8	ENSGALG00000000632	CHTF8	1.48128
ENSGALG000000016633	1.93855e-09	0.148102	0.444	0.348	2.09441e-05	8	ENSGALG00000001663	MAK16	1.27586
ENSGALG000000428223	1.95011e-09	0.165779	0.517	0.441	2.1069e-05	8	ENSGALG00000042822	TAX1BP1	1.17234
ENSGALG000000043422	1.99885e-09	0.186467	0.369	0.266	2.15956e-05	8	ENSGALG00000004342	ORC6	1.38722
ENSGALG000000116376	2.02189e-09	0.126179	0.784	0.708	2.18445e-05	8	ENSGALG00000011637	TCP1	1.10734
ENSGALG000000042453	2.11442e-09	0.169737	0.436	0.337	2.28442e-05	8	ENSGALG00000004245	NUDT1	1.29377
ENSGALG000000085872	2.54562e-09	0.120497	0.478	0.38	2.75029e-05	8	ENSGALG00000008587	NDUFAF1	1.25789
ENSGALG000000355611	2.57601e-09	0.152104	0.172	0.109	2.78312e-05	8	ENSGALG00000035561	Copine 4	1.57798
ENSGALG000000024783	2.6495e-09	0.10831	0.927	0.881	2.86252e-05	8	ENSGALG00000002478	MATR3	1.05221
ENSGALG000000148972	2.77507e-09	0.175338	0.299	0.216	2.99819e-05	8	ENSGALG00000014897	TYMS	1.38426
ENSGALG000000111165	2.97171e-09	0.172199	0.358	0.268	3.21064e-05	8	ENSGALG00000011116	VRK1	1.33582
ENSGALG000000115701	3.00346e-09	0.101776	0.85	0.778	3.24494e-05	8	ENSGALG00000011570	ILF2	1.09254
ENSGALG000000170255	3.0185e-09	0.210254	0.563	0.414	3.26119e-05	8	ENSGALG00000017025	CKAP2	1.3599
ENSGALG000000145553	3.04181e-09	0.0843962	0.789	0.714	3.28637e-05	8	ENSGALG00000014555	C12orf57	1.10504
ENSGALG000000029325	3.04502e-09	0.0479951	0.995	0.992	3.28984e-05	8	ENSGALG00000002932	NME2	1.00302
ENSGALG000000107454	3.2341e-09	0.153524	0.884	0.755	3.49413e-05	8	ENSGALG00000010745	HMGB2	1.17086
ENSGALG000000267573	3.41872e-09	0.149089	0.326	0.236	3.69358e-05	8	ENSGALG00000026757	DHFR	1.38136
ENSGALG000000422823	3.78018e-09	0.132849	0.739	0.651	4.08411e-05	8	ENSGALG00000042282	SNRPD2	1.13518
ENSGALG000000088583	3.88777e-09	0.122951	0.707	0.609	4.20034e-05	8	ENSGALG00000008858	MDH1	1.16092
ENSGALG000000127242	4.28743e-09	0.158968	0.419	0.338	4.63214e-05	8	ENSGALG00000012724	PAK1IP1	1.23964
ENSGALG000000041955	4.35845e-09	0.186378	0.534	0.399	4.70887e-05	8	ENSGALG00000004195	KIF4A	1.33835
ENSGALG000000151801	4.41894e-09	0.145486	0.164	0.097	4.77422e-05	8	ENSGALG00000015180	PSAT1	1.69072
ENSGALG000000050016	4.55785e-09	0.104012	0.91	0.861	4.9243e-05	8	ENSGALG00000005001	CNBP	1.05691
ENSGALG000000366454	4.9109e-09	0.191969	0.447	0.314	5.30573e-05	8	ENSGALG00000036645	KIF15	1.42357
ENSGALG000000055251	5.04826e-09	0.0863167	0.751	0.685	5.45414e-05	8	ENSGALG00000005525	SRSF1	1.09635
ENSGALG000000346302	5.50679e-09	0.15266	0.5	0.398	5.94954e-05	8	ENSGALG00000034630	PPIL1	1.25628
ENSGALG000000326422	5.71606e-09	0.119421	0.661	0.585	6.17563e-05	8	ENSGALG00000032642	SMARCC1	1.12991
ENSGALG000000050544	5.75262e-09	0.13564	0.571	0.486	6.21513e-05	8	ENSGALG00000005054	DKC1	1.1749
ENSGALG000000433994	5.77531e-09	0.146799	0.498	0.388	6.23964e-05	8	ENSGALG00000043399	EZH2	1.28351
ENSGALG000000093283	5.9408e-09	0.100758	0.744	0.674	6.41844e-05	8	ENSGALG00000009328	EIF3A EIF3S10	1.10386
ENSGALG000000020602	5.96449e-09	0.107026	0.547	0.465	6.44403e-05	8	ENSGALG00000002060	TAF15	1.17634
ENSGALG000000157421	6.38377e-09	0.13272	0.321	0.243	6.89703e-05	8	ENSGALG00000015742	MRPL39	1.32099
ENSGALG000000093254	7.01679e-09	0.137922	0.595	0.494	7.58094e-05	8	ENSGALG00000009325	OLA1	1.20445
ENSGALG000000038822	7.01859e-09	0.0766995	0.861	0.805	7.58289e-05	8	ENSGALG00000003882	SMARCE1	1.06957
ENSGALG000000398822	7.1141e-09	0.155461	0.298	0.207	7.68607e-05	8	ENSGALG00000039882	SLC25A32	1.43961
ENSGALG000000007196	7.34358e-09	0.0439342	0.996	0.993	7.93401e-05	8	ENSGALG00000000719	RPL22	1.00302
ENSGALG000000045544	7.47829e-09	0.15883	0.63	0.516	8.07954e-05	8	ENSGALG00000004554	CACYBP	1.22093
ENSGALG000000117453	8.04619e-09	0.118355	0.533	0.438	8.6931e-05	8	ENSGALG00000011745	WBP11	1.21689
ENSGALG000000368374	8.64394e-09	0.138555	0.6	0.507	9.33892e-05	8	ENSGALG00000036837	PTGES3	1.18343
ENSGALG000000026446	9.60444e-09	0.0530594	0.991	0.983	0.000103766	8	ENSGALG00000002644	RPL10A	1.00814
ENSGALG000000039913	9.60613e-09	0.118614	0.54	0.442	0.000103785	8	ENSGALG00000003991		1.22172
ENSGALG00000005420	9.76628e-09	0.173466	0.262	0.178	0.000105515	8	ENSGALG00000005420	AATF	1.47191
ENSGALG00000001630	1.01985e-08	0.117486	0.254	0.183	0.000110185	8	ENSGALG00000001630	DHX33	1.38798
ENSGALG000000212852	1.02328e-08	0.143286	0.214	0.144	0.000110555	8	ENSGALG00000021285	UNG UNG1	1.48611
ENSGALG000000362382	1.15046e-08	0.130715	0.456	0.371	0.000124295	8	ENSGALG00000036238	LUC7L2	1.22911
ENSGALG000000037954	1.16264e-08	0.141286	0.592	0.5	0.000125611	8	ENSGALG00000003795	DENR	1.184
ENSGALG00000010490	1.23614e-08	0.127524	0.159	0.098	0.000133553	8	ENSGALG00000010490	DPYSL4	1.62245
ENSGALG00000008738	1.27244e-08	0.141491	0.195	0.124	0.000137475	8	ENSGALG00000008738		1.57258
ENSGALG00000015892	1.28918e-08	0.145854	0.151	0.097	0.000139283	8	ENSGALG00000015892	IRAK1BP1	1.5567
ENSGALG000000112814	1.32643e-08	0.150774	0.255	0.166	0.000143308	8	ENSGALG00000011281	SGO1	1.53614
ENSGALG000000257961	1.35195e-08	0.152247	0.312	0.232	0.000146065	8	ENSGALG00000025796	ADI1	1.34483
ENSGALG000000354931	1.39442e-08	0.136752	0.168	0.103	0.000150653	8	ENSGALG00000035493	POC1B	1.63107
ENSGALG000000048452	1.40471e-08	0.123317	0.453	0.391	0.000151765	8	ENSGALG00000004845	TIMM10	1.15857
ENSGALG000000166763	1.41954e-08	0.159947	0.265	0.179	0.000153367	8	ENSGALG00000016676	MCM3	1.48045
ENSGALG000000169843	1.42489e-08	0.0812713	0.819	0.783	0.000153945	8	ENSGALG00000016984	ZC3H13	1.04598
ENSGALG000000113314	1.46449e-08	0.150146	0.37	0.281	0.000158224	8	ENSGALG00000011331	CTH	1.31673
ENSGALG000000158891	1.49937e-08	0.180695	0.413	0.314	0.000161992	8	ENSGALG00000015889	PHIP	1.31529
ENSGALG000000147371	1.51546e-08	0.101771	0.472	0.376	0.00016373	8	ENSGALG00000014737	KIF2A	1.25532
ENSGALG000000115531	1.60926e-08	0.106311	0.294	0.22	0.000173864	8	ENSGALG00000011553	UTP3	1.33636
ENSGALG000000049632	1.73059e-08	0.135526	0.415	0.328	0.000186973	8	ENSGALG00000004963	TIMM8A	1.26524
ENSGALG000000054871	1.76806e-08	0.128881	0.461	0.375	0.000191022	8	ENSGALG00000005487	CCDC12	1.22933
ENSGALG000000358366	1.93764e-08	0.106817	0.882	0.816	0.000209342	8	ENSGALG00000035836	LDHB	1.08088
ENSGALG000000078223	1.95323e-08	0.12556	0.556	0.452	0.000211027	8	ENSGALG00000007822	MRPL58	1.23009
ENSGALG000000101245	2.00272e-08	0.0326279	1	0.999	0.000216374	8	ENSGALG00000010124	RPS8	1.001
ENSGALG000000082334	2.2317e-08	0.189386	0.275	0.186	0.000241113	8	ENSGALG00000008233	BUB1	1.47849
ENSGALG000000138671	2.25037e-08	0.135681	0.442	0.362	0.00024313	8	ENSGALG00000013867	PTPN2	1.22099
ENSGALG000000034841	2.35383e-08	0.176502	0.208	0.125	0.000254308	8	ENSGALG00000003484	BARD1	1.664
ENSGALG000000106382	2.42613e-08	0.151613	0.392	0.29	0.000262119	8	ENSGALG00000010638	CASP3	1.35172
ENSGALG000000055752	2.43145e-08	0.111525	0.209	0.139	0.000262694	8	ENSGALG00000005575	AKAP1	1.5036
ENSGALG000000425394	2.43156e-08	0.137958	0.495	0.397	0.000262706	8	ENSGALG00000042539	NNF1	1.24685
ENSGALG000000367906	2.46938e-08	0.0589496	0.986	0.976	0.000266792	8	ENSGALG00000036790	RPS27A	1.01025
ENSGALG000000138722	2.50492e-08	0.131955	0.379	0.301	0.000270632	8	ENSGALG00000013872	SEH1L	1.25914
ENSGALG000000084604	2.5806e-08	0.169965	0.25	0.16	0.000278808	8	ENSGALG00000008460	ZFYVE19	1.5625
ENSGALG000000352994	2.60902e-08	0.137395	0.488	0.4	0.000281878	8	ENSGALG00000035299	TOMM20	1.22
ENSGALG000000001024	2.76289e-08	0.149956	0.32	0.236	0.000298502	8	ENSGALG00000000102	UBE2T	1.35593
ENSGALG000000079372	3.05889e-08	0.120859	0.566	0.468	0.000330483	8	ENSGALG00000007937	SF3A1	1.2094
ENSGALG000000163283	3.18054e-08	0.119561	0.393	0.31	0.000343626	8	ENSGALG00000016328	GSTA2	1.26774
ENSGALG000000108572	3.23372e-08	0.159676	0.367	0.268	0.000349371	8	ENSGALG00000010857	Dab1	1.3694
ENSGALG00000004079	3.50222e-08	0.133699	0.312	0.243	0.00037838	8	ENSGALG00000004079	ENOX2	1.28395
ENSGALG000000089632	3.52847e-08	0.14073	0.273	0.202	0.000381216	8	ENSGALG00000008963	DBF4	1.35149
ENSGALG000000173503	3.85874e-08	0.141698	0.393	0.292	0.000416898	8	ENSGALG00000017350	RRM1	1.34589
ENSGALG00000002964	4.01366e-08	0.120147	0.177	0.117	0.000433635	8	ENSGALG00000002964	DHX37	1.51282
ENSGALG000000429812	4.06191e-08	0.138937	0.325	0.249	0.000438848	8	ENSGALG00000042981	CARHSP1	1.30522
ENSGALG000000358691	4.27384e-08	0.145095	0.265	0.184	0.000461746	8	ENSGALG00000035869	ATAD3A	1.44022
ENSGALG000000034386	4.35038e-08	0.17505	0.458	0.341	0.000470015	8	ENSGALG00000003438	NUF2	1.34311
ENSGALG000000112905	4.50574e-08	0.047156	0.998	0.99	0.0004868	8	ENSGALG00000011290	RPL15	1.00808
ENSGALG000000030856	4.69214e-08	0.198711	0.599	0.429	0.000506939	8	ENSGALG00000003085	CDK1	1.39627
ENSGALG000000060941	4.71762e-08	0.123135	0.569	0.504	0.000509692	8	ENSGALG00000006094	PHF6	1.12897
ENSGALG000000121726	4.89582e-08	0.0304146	1	0.998	0.000528944	8	ENSGALG00000012172	RPL3	1.002
ENSGALG000000085174	4.92436e-08	0.112006	0.534	0.448	0.000532027	8	ENSGALG00000008517	MCTS1	1.19196
ENSGALG000000369624	4.95812e-08	0.140845	0.599	0.485	0.000535676	8	ENSGALG00000036962	KPNB1	1.23505
ENSGALG000000164191	4.9905e-08	0.124064	0.168	0.105	0.000539174	8	ENSGALG00000016419	ASAP2	1.6
ENSGALG000000158302	5.01431e-08	0.0830521	0.596	0.519	0.000541746	8	ENSGALG00000015830	SYNCRIP	1.14836
ENSGALG000000164613	5.2237e-08	0.112158	0.677	0.595	0.000564368	8	ENSGALG00000016461	DDX1	1.13782
ENSGALG00000004920	5.23225e-08	0.109592	0.161	0.1	0.000565292	8	ENSGALG00000004920	TRUB2	1.61
ENSGALG000000386725	5.32781e-08	0.12909	0.629	0.549	0.000575616	8	ENSGALG00000038672	ATPIF1	1.14572
ENSGALG000000163925	5.90436e-08	0.0692258	0.952	0.931	0.000637908	8	ENSGALG00000016392	RPS7	1.02256
ENSGALG000000137263	5.95347e-08	0.128894	0.439	0.355	0.000643213	8	ENSGALG00000013726	AIRC	1.23662
ENSGALG000000320794	6.02967e-08	0.0295707	1	0.997	0.000651446	8	ENSGALG00000032079	MT-CYB	1.00301
ENSGALG000000041861	6.24167e-08	0.0959314	0.494	0.436	0.00067435	8	ENSGALG00000004186	NSRP1	1.13303
ENSGALG00000040373	6.35708e-08	0.134474	0.336	0.262	0.000686819	8	ENSGALG00000040373	EXOSC2	1.28244
ENSGALG000000136075	6.63351e-08	0.135688	0.22	0.153	0.000716684	8	ENSGALG00000013607	FBXO5	1.43791
ENSGALG000000332051	6.66308e-08	0.166036	0.424	0.324	0.00071988	8	ENSGALG00000033205	PHF20L1	1.30864
ENSGALG000000368563	6.66372e-08	0.122139	0.439	0.352	0.000719948	8	ENSGALG00000036856	CBX5	1.24716
ENSGALG000000170335	6.66683e-08	0.132499	0.48	0.392	0.000720285	8	ENSGALG00000017033	MRPS31	1.22449
ENSGALG000000005333	7.19342e-08	0.105966	0.795	0.732	0.000777177	8	ENSGALG00000000533	SRSF3	1.08607
ENSGALG00000006052	7.23412e-08	0.11095	0.193	0.129	0.000781574	8	ENSGALG00000006052	WDR48	1.49612
ENSGALG000000068433	7.31428e-08	0.127028	0.542	0.443	0.000790234	8	ENSGALG00000006843	NCBP2	1.22348
ENSGALG00000042163	8.04074e-08	0.127535	0.168	0.111	0.000868721	8	ENSGALG00000042163		1.51351
ENSGALG000000334472	8.69933e-08	0.0696303	0.946	0.9	0.000939876	8	ENSGALG00000033447	H2AFV	1.05111
ENSGALG00000008403	8.91644e-08	0.141671	0.298	0.22	0.000963333	8	ENSGALG00000008403	PHF21A	1.35455
ENSGALG000000402445	9.04906e-08	0.118983	0.423	0.335	0.000977661	8	ENSGALG00000040244	Sep	1.26269
ENSGALG000000032773	9.59049e-08	0.157576	0.263	0.18	0.00103616	8	ENSGALG00000003277	SUZ12	1.46111
ENSGALG000000015403	9.82865e-08	0.101557	0.59	0.5	0.00106189	8	ENSGALG00000001540	SF3A3	1.18
ENSGALG000000322705	1.02842e-07	0.180078	0.279	0.188	0.0011111	8	ENSGALG00000032270	NCAPH	1.48404
ENSGALG000000269786	1.03817e-07	0.012515	0.998	0.997	0.00112164	8	ENSGALG00000026978	RPL29	1.001
ENSGALG000000299153	1.06993e-07	0.0845337	0.546	0.469	0.00115595	8	ENSGALG00000029915	RBM34	1.16418
ENSGALG00000012488	1.07293e-07	0.11883	0.297	0.225	0.0011592	8	ENSGALG00000012488	TST	1.32
ENSGALG00000030994	1.07315e-07	0.121126	0.463	0.389	0.00115943	8	ENSGALG00000030994	MRPL24	1.19023
ENSGALG000000047831	1.1183e-07	0.112406	0.19	0.126	0.00120821	8	ENSGALG00000004783	C9orf16	1.50794
ENSGALG000000075203	1.12088e-07	0.116533	0.595	0.508	0.001211	8	ENSGALG00000007520	SSRP1	1.17126
ENSGALG00000006777	1.12687e-07	0.143615	0.484	0.378	0.00121747	8	ENSGALG00000006777	MRPS11	1.28042
ENSGALG000000244813	1.13972e-07	0.174682	0.464	0.34	0.00123135	8	ENSGALG00000024481	CENPS	1.36471
ENSGALG000000046183	1.15969e-07	0.114654	0.647	0.554	0.00125293	8	ENSGALG00000004618	TAX1BP3	1.16787
ENSGALG000000095253	1.183e-07	0.135667	0.303	0.228	0.00127812	8	ENSGALG00000009525	HAT1	1.32895
ENSGALG000000364741	1.4111e-07	0.0971005	0.174	0.122	0.00152456	8	ENSGALG00000036474	FAM32A	1.42623
ENSGALG000000339563	1.42114e-07	0.120929	0.199	0.139	0.0015354	8	ENSGALG00000033956	SFXN1	1.43165
ENSGALG000000367745	1.50215e-07	0.0628687	0.988	0.976	0.00162292	8	ENSGALG00000036774		1.0123
ENSGALG000000257593	1.55315e-07	0.160912	0.378	0.293	0.00167802	8	ENSGALG00000025759	TFDP2	1.2901
ENSGALG000000085042	1.63709e-07	0.126863	0.243	0.18	0.00176871	8	ENSGALG00000008504	HNRNPLL	1.35
ENSGALG000000001225	1.73687e-07	0.0458473	0.971	0.955	0.00187652	8	ENSGALG00000000122	GNB2L1	1.01675
ENSGALG000000099672	1.74159e-07	0.12922	0.495	0.398	0.00188162	8	ENSGALG00000009967	LRPPRC	1.24372
ENSGALG000000323983	1.81443e-07	0.192723	0.426	0.336	0.00196031	8	ENSGALG00000032398	ASPM	1.26786
ENSGALG000000069742	2.01761e-07	0.124345	0.335	0.261	0.00217982	8	ENSGALG00000006974	DDX27	1.28352
ENSGALG000000260312	2.10696e-07	0.124585	0.334	0.259	0.00227636	8	ENSGALG00000026031	ZNHIT3	1.28958
ENSGALG000000070581	2.11762e-07	0.11584	0.235	0.173	0.00228787	8	ENSGALG00000007058	LSG1	1.35838
ENSGALG000000308084	2.17963e-07	0.0976581	0.367	0.294	0.00235487	8	ENSGALG00000030808	POLR2J	1.2483
ENSGALG000000270681	2.23056e-07	0.0769927	0.754	0.683	0.0024099	8	ENSGALG00000027068	HDGFRP2	1.10395
ENSGALG000000379321	2.26284e-07	0.112152	0.23	0.164	0.00244477	8	ENSGALG00000037932		1.40244
ENSGALG000000053386	2.28289e-07	0.0184664	1	0.997	0.00246644	8	ENSGALG00000005338	RPS21	1.00301
ENSGALG00000030351	2.29452e-07	0.124967	0.593	0.515	0.002479	8	ENSGALG00000030351	ILF3	1.15146
ENSGALG000000329933	2.33672e-07	0.118758	0.439	0.369	0.00252459	8	ENSGALG00000032993	FTSJ3	1.1897
ENSGALG000000172995	2.4253e-07	0.0264237	0.996	0.996	0.0026203	8	ENSGALG00000017299	cRPS11	1
ENSGALG000000077685	2.42782e-07	0.131592	0.318	0.218	0.00262302	8	ENSGALG00000007768	AURKA	1.45872
ENSGALG000000099442	2.48146e-07	0.119679	0.263	0.191	0.00268097	8	ENSGALG00000009944	KAT7	1.37696
ENSGALG000000276294	2.49956e-07	0.117488	0.392	0.313	0.00270053	8	ENSGALG00000027629	GNG2	1.2524
ENSGALG00000008382	2.56314e-07	0.127123	0.188	0.131	0.00276922	8	ENSGALG00000008382	GNAI1	1.43511
ENSGALG000000356964	2.60105e-07	0.116316	0.56	0.465	0.00281018	8	ENSGALG00000035696	UP_RRP1B	1.2043
ENSGALG000000041083	2.67353e-07	0.123459	0.567	0.469	0.00288848	8	ENSGALG00000004108	CCAR1	1.20896
ENSGALG000000331205	2.68974e-07	0.0851142	0.797	0.728	0.00290599	8	ENSGALG00000033120	SRSF7	1.09478
ENSGALG000000013133	2.69385e-07	0.0966701	0.645	0.569	0.00291043	8	ENSGALG00000001313	EIF4H	1.13357
ENSGALG000000027891	2.74626e-07	0.119228	0.219	0.148	0.00296706	8	ENSGALG00000002789	MAP2	1.47973
ENSGALG000000105704	2.88342e-07	0.127416	0.536	0.438	0.00311525	8	ENSGALG00000010570	BTF3L4	1.22374
ENSGALG000000137281	2.91645e-07	0.117295	0.159	0.098	0.00315093	8	ENSGALG00000013728	PPAT	1.62245
ENSGALG000000125261	3.26988e-07	0.130549	0.431	0.364	0.00353277	8	ENSGALG00000012526	PRPF40A	1.18407
ENSGALG000000011012	3.37079e-07	0.112487	0.585	0.502	0.0036418	8	ENSGALG00000001101	MBD3	1.16534
ENSGALG000000084543	3.38852e-07	0.12959	0.659	0.549	0.00366095	8	ENSGALG00000008454	NOP58	1.20036
ENSGALG000000023633	3.41353e-07	0.0778816	0.645	0.579	0.00368798	8	ENSGALG00000002363	HSPA9	1.11399
ENSGALG000000106011	3.50985e-07	0.0767785	0.273	0.216	0.00379204	8	ENSGALG00000010601	UFSP2	1.26389
ENSGALG000000374535	3.70724e-07	0.172648	0.282	0.189	0.0040053	8	ENSGALG00000037453	TERF1	1.49206
ENSGALG000000149993	3.74864e-07	0.169851	0.209	0.135	0.00405004	8	ENSGALG00000014999	MAP1B	1.54815
ENSGALG000000330993	3.90601e-07	0.114098	0.568	0.479	0.00422006	8	ENSGALG00000033099	PAPOLA	1.1858
ENSGALG00000005414	3.97674e-07	0.116269	0.157	0.103	0.00429647	8	ENSGALG00000005414	MSRB1	1.52427
ENSGALG000000117832	4.06174e-07	0.152565	0.207	0.135	0.0043883	8	ENSGALG00000011783	HIST1H111L	1.53333
ENSGALG00000008529	4.27136e-07	0.0966474	0.178	0.125	0.00461478	8	ENSGALG00000008529	FASTKD2	1.424
ENSGALG000000021393	4.37825e-07	0.06916	0.806	0.749	0.00473026	8	ENSGALG00000002139	CSDE1	1.0761
ENSGALG000000082986	4.40593e-07	0.0898102	0.459	0.331	0.00476017	8	ENSGALG00000008298	LRRC17	1.38671
ENSGALG000000147536	4.51927e-07	0.167988	0.474	0.353	0.00488262	8	ENSGALG00000014753	CENPK	1.34278
ENSGALG000000362405	4.5556e-07	0.164001	0.797	0.643	0.00492187	8	ENSGALG00000036240	AKAP12	1.2395
ENSGALG00000004379	4.56751e-07	0.109002	0.432	0.348	0.00493474	8	ENSGALG00000004379	BCL7A	1.24138
ENSGALG000000392093	4.71757e-07	0.168958	0.326	0.216	0.00509686	8	ENSGALG00000039209	WIF1	1.50926
ENSGALG000000153634	4.76752e-07	0.156822	0.228	0.157	0.00515082	8	ENSGALG00000015363	HJURP	1.45223
ENSGALG000000026244	4.82358e-07	0.130263	0.572	0.48	0.00521139	8	ENSGALG00000002624	BMS1	1.19167
ENSGALG000000295233	4.89404e-07	0.0934684	0.529	0.428	0.00528752	8	ENSGALG00000029523	RAD21	1.23598
ENSGALG000000412033	5.02467e-07	0.114301	0.264	0.2	0.00542865	8	ENSGALG00000041203	CRMP1A	1.32
ENSGALG000000098394	5.08074e-07	0.104678	0.797	0.724	0.00548923	8	ENSGALG00000009839	PPIG	1.10083
ENSGALG000000019622	5.16552e-07	0.103666	0.706	0.63	0.00558083	8	ENSGALG00000001962	PTBP1	1.12063
ENSGALG000000007341	5.18904e-07	0.149893	0.429	0.346	0.00560623	8	ENSGALG00000000734	RPA2	1.23988
ENSGALG000000095654	5.3438e-07	0.114315	0.68	0.602	0.00577344	8	ENSGALG00000009565	EIF2S1	1.12957
ENSGALG000000085844	5.69661e-07	0.125242	0.378	0.277	0.00615462	8	ENSGALG00000008584	NUSAP1	1.36462
ENSGALG000000094703	5.78893e-07	0.109474	0.162	0.102	0.00625436	8	ENSGALG00000009470	SERPINI1	1.58824
ENSGALG000000424181	5.93088e-07	0.122484	0.199	0.138	0.00640772	8	ENSGALG00000042418	CHEK1	1.44203
ENSGALG000000053023	6.14886e-07	0.119331	0.236	0.156	0.00664323	8	ENSGALG00000005302	SASS6	1.51282
ENSGALG000000106894	6.17003e-07	0.0742854	0.806	0.745	0.0066661	8	ENSGALG00000010689	MAGOH	1.08188
ENSGALG00000036218	6.19482e-07	0.0993442	0.185	0.124	0.00669288	8	ENSGALG00000036218	RAB4A	1.49194
ENSGALG000000370874	6.43458e-07	0.0893589	0.535	0.47	0.00695192	8	ENSGALG00000037087	RPF2	1.1383
ENSGALG000000087961	6.54899e-07	0.127456	0.338	0.271	0.00707553	8	ENSGALG00000008796	RPF1	1.24723
ENSGALG000000110361	6.68845e-07	0.114918	0.742	0.664	0.0072262	8	ENSGALG00000011036	HNRNPA2B1	1.11747
ENSGALG00000016731	6.89511e-07	0.0945874	0.51	0.437	0.00744948	8	ENSGALG00000016731	MRPL19	1.16705
ENSGALG000000074702	6.99771e-07	0.094008	0.403	0.316	0.00756033	8	ENSGALG00000007470	POLR1D	1.27532
ENSGALG000000007083	7.04482e-07	0.0873004	0.852	0.793	0.00761122	8	ENSGALG00000000708	NUCKS1	1.0744
ENSGALG000000197413	7.06405e-07	0.130176	0.277	0.211	0.007632	8	ENSGALG00000019741	PSMC3IP	1.3128
ENSGALG000000164423	8.01718e-07	0.236483	0.406	0.28	0.00866176	8	ENSGALG00000016442	RRM2	1.45
ENSGALG000000173881	8.40191e-07	0.0997533	0.355	0.276	0.00907742	8	ENSGALG00000017388	YY2	1.28623
ENSGALG000000025142	8.48882e-07	0.10609	0.66	0.588	0.00917132	8	ENSGALG00000002514	SFPQ	1.12245
ENSGALG000000101954	8.73286e-07	0.131762	0.203	0.139	0.00943498	8	ENSGALG00000010195	PLK4	1.46043
ENSGALG000000121603	9.14971e-07	0.106089	0.234	0.172	0.00988535	8	ENSGALG00000012160	KIF18A	1.36047
ENSGALG000000162782	9.17742e-07	0.171656	0.211	0.148	0.00991528	8	ENSGALG00000016278	PRIM2	1.42568
ENSGALG000000109251	9.52905e-07	0.111451	0.19	0.144	0.0102952	8	ENSGALG00000010925	FAM126A	1.31944
ENSGALG000000134382	9.62513e-07	0.098627	0.373	0.288	0.010399	8	ENSGALG00000013438	TEX10	1.29514
ENSGALG000000079741	9.97398e-07	0.137298	0.314	0.237	0.0107759	8	ENSGALG00000007974	NUP85	1.32489
ENSGALG000000071241	1.0017e-06	0.133813	0.437	0.36	0.0108224	8	ENSGALG00000007124	POP5	1.21389
ENSGALG000000065302	1.01266e-06	0.144325	0.412	0.322	0.0109408	8	ENSGALG00000006530	TSSC4	1.2795
ENSGALG000000009052	1.01286e-06	0.0833302	0.844	0.792	0.010943	8	ENSGALG00000000905	PSMB4	1.06566
ENSGALG000000384201	1.05116e-06	0.107588	0.24	0.168	0.0113568	8	ENSGALG00000038420	HSF2	1.42857
ENSGALG000000064573	1.07502e-06	0.0602306	0.755	0.706	0.0116145	8	ENSGALG00000006457	RBMX	1.06941
ENSGALG000000090456	1.11087e-06	0.0857173	0.735	0.651	0.0120018	8	ENSGALG00000009045	EBNA1BP2	1.12903
ENSGALG000000041971	1.13091e-06	0.0990584	0.206	0.152	0.0122183	8	ENSGALG00000004197	SUPV3L1	1.35526
ENSGALG000000089382	1.13176e-06	0.108381	0.229	0.172	0.0122275	8	ENSGALG00000008938	DCLRE1A	1.3314
ENSGALG000000041601	1.14489e-06	0.0939535	0.676	0.598	0.0123694	8	ENSGALG00000004160	G3BP1	1.13043
ENSGALG00000033077	1.15324e-06	0.118791	0.318	0.243	0.0124596	8	ENSGALG00000033077	TRMT1L	1.30864
ENSGALG000000158214	1.18663e-06	0.071365	0.736	0.677	0.0128203	8	ENSGALG00000015821	CCT8	1.08715
ENSGALG00000009519	1.25514e-06	0.105773	0.306	0.23	0.0135605	8	ENSGALG00000009519	ARG2	1.33043
ENSGALG000000170151	1.31403e-06	0.118521	0.444	0.364	0.0141967	8	ENSGALG00000017015	RNASEH2B	1.21978
ENSGALG000000013633	1.35774e-06	0.129292	0.315	0.226	0.014669	8	ENSGALG00000001363	MYBBP1A	1.39381
ENSGALG00000017111	1.36317e-06	0.100285	0.19	0.137	0.0147277	8	ENSGALG00000017111	NUP58	1.38686
ENSGALG000000126312	1.37227e-06	0.10615	0.306	0.236	0.014826	8	ENSGALG00000012631	PWP1	1.29661
ENSGALG000000085854	1.40168e-06	0.108209	0.677	0.595	0.0151437	8	ENSGALG00000008585	SMC3	1.13782
ENSGALG000000399674	1.40678e-06	0.0775763	0.786	0.736	0.0151988	8	ENSGALG00000039967	RP11-529K1.3	1.06793
ENSGALG000000102384	1.40694e-06	0.078361	0.861	0.835	0.0152005	8	ENSGALG00000010238	NAP1L1	1.03114
ENSGALG000000273693	1.48061e-06	0.0810369	0.399	0.339	0.0159965	8	ENSGALG00000027369	DGCR6	1.17699
ENSGALG000000147911	1.57031e-06	0.136267	0.337	0.268	0.0169657	8	ENSGALG00000014791	WDR3	1.25746
ENSGALG000000356775	1.63732e-06	0.0297237	0.979	0.976	0.0176896	8	ENSGALG00000035677	RPL35	1.00307
ENSGALG00000006427	1.6566e-06	0.14149	0.315	0.232	0.0178979	8	ENSGALG00000006427	CARS	1.35776
ENSGALG000000027263	1.69056e-06	0.124887	0.431	0.351	0.0182648	8	ENSGALG00000002726	KIF1B	1.22792
ENSGALG00000037962	1.84258e-06	0.127649	0.215	0.172	0.0199072	8	ENSGALG00000037962	C1H21ORF59	1.25
ENSGALG000000066573	1.85301e-06	0.0782241	0.808	0.748	0.0200199	8	ENSGALG00000006657	MAPRE1	1.08021
ENSGALG00000015215	1.93907e-06	0.102356	0.168	0.109	0.0209497	8	ENSGALG00000015215	MAPRE2	1.54128
ENSGALG000000056871	2.03184e-06	0.0915093	0.155	0.103	0.021952	8	ENSGALG00000005687	CUEDC2	1.50485
ENSGALG000000153281	2.08692e-06	0.135499	0.271	0.203	0.0225471	8	ENSGALG00000015328	TRMT10C	1.33498
ENSGALG000000384111	2.09663e-06	0.115246	0.153	0.094	0.022652	8	ENSGALG00000038411	CENPL	1.62766
ENSGALG000000071904	2.12412e-06	0.118984	0.612	0.518	0.022949	8	ENSGALG00000007190	ATP6V1G1	1.18147
ENSGALG000000303673	2.14984e-06	0.13341	0.196	0.141	0.0232269	8	ENSGALG00000030367		1.39007
ENSGALG00000039363	2.15043e-06	0.11322	0.282	0.219	0.0232333	8	ENSGALG00000039363	TXNRD3	1.28767
ENSGALG00000004813	2.16955e-06	0.127506	0.163	0.106	0.0234398	8	ENSGALG00000004813	IARS	1.53774
ENSGALG000000073262	2.27929e-06	0.124445	0.196	0.143	0.0246254	8	ENSGALG00000007326	PMM2	1.37063
ENSGALG000000042241	2.31267e-06	0.132073	0.209	0.142	0.0249861	8	ENSGALG00000004224	MAD1L1	1.47183
ENSGALG000000044424	2.37081e-06	0.151448	0.513	0.417	0.0256142	8	ENSGALG00000004442	PPA1	1.23022
ENSGALG000000162325	2.54188e-06	0.0150554	0.999	0.998	0.0274625	8	ENSGALG00000016232	RPL8	1.001
ENSGALG000000074942	2.58429e-06	0.114392	0.459	0.378	0.0279207	8	ENSGALG00000007494	LARS	1.21429
ENSGALG000000168861	2.60722e-06	0.101982	0.38	0.306	0.0281684	8	ENSGALG00000016886	FARP1	1.24183
ENSGALG000000127593	2.61986e-06	0.119934	0.362	0.289	0.0283049	8	ENSGALG00000012759	NUP37	1.2526
ENSGALG000000041434	2.64431e-06	0.096666	0.819	0.772	0.0285691	8	ENSGALG00000004143	YWHAB	1.06088
ENSGALG00000005465	2.66584e-06	0.069419	0.649	0.596	0.0288017	8	ENSGALG00000005465	NDUFB10	1.08893
ENSGALG00000034831	2.68373e-06	0.0829583	0.321	0.249	0.028995	8	ENSGALG00000034831	YTHDF2	1.28916
ENSGALG000000141941	2.70907e-06	0.0834741	0.397	0.333	0.0292688	8	ENSGALG00000014194	SAMM50	1.19219
ENSGALG000000037275	2.72288e-06	0.126572	0.23	0.164	0.029418	8	ENSGALG00000003727	HAUS8	1.40244
ENSGALG000000373151	2.86796e-06	0.131322	0.288	0.209	0.0309854	8	ENSGALG00000037315	KLHDC4	1.37799
ENSGALG000000092691	2.86924e-06	0.105604	0.215	0.159	0.0309993	8	ENSGALG00000009269	PTGR2	1.3522
ENSGALG000000123871	2.90958e-06	0.126868	0.241	0.18	0.0314351	8	ENSGALG00000012387	NUP43	1.33889
ENSGALG000000433796	3.01968e-06	0.029447	1	0.997	0.0326247	8	ENSGALG00000043379	RPL14	1.00301
ENSGALG000000427963	3.17973e-06	0.0911844	0.485	0.416	0.0343538	8	ENSGALG00000042796	DNAJC7	1.16587
ENSGALG000000402973	3.25916e-06	0.0670285	0.441	0.329	0.0352119	8	ENSGALG00000040297	NBL1	1.34043
ENSGALG000000199211	3.31734e-06	0.138398	0.229	0.169	0.0358406	8	ENSGALG00000019921	NDUFAF4	1.35503
ENSGALG000000421481	3.38642e-06	0.091405	0.176	0.127	0.0365868	8	ENSGALG00000042148	FKBP5	1.38583
ENSGALG000000009901	3.39692e-06	0.0468218	0.691	0.644	0.0367003	8	ENSGALG00000000990	SRSF6	1.07298
ENSGALG000000369902	3.41135e-06	0.12901	0.224	0.156	0.0368562	8	ENSGALG00000036990	DECR1	1.4359
ENSGALG000000399644	3.41456e-06	0.11948	0.397	0.302	0.0368909	8	ENSGALG00000039964	KIFC1	1.31457
ENSGALG000000167042	3.59132e-06	0.0506891	0.728	0.702	0.0388006	8	ENSGALG00000016704	CDC5L	1.03704
ENSGALG000000294084	3.61773e-06	0.0830996	0.574	0.515	0.039086	8	ENSGALG00000029408	BAZ1B	1.11456
ENSGALG000000095491	3.62876e-06	0.100263	0.392	0.319	0.0392051	8	ENSGALG00000009549	KPNA4	1.22884
ENSGALG000000416252	3.74346e-06	0.116759	0.633	0.549	0.0404444	8	ENSGALG00000041625	LSM5	1.15301
ENSGALG000000004705	3.80244e-06	0.0874938	0.823	0.72	0.0410816	8	ENSGALG00000000470	LMNB2	1.14306
ENSGALG000000085321	3.80643e-06	0.0993319	0.292	0.227	0.0411247	8	ENSGALG00000008532	NELFB	1.28634
ENSGALG000000058071	3.83016e-06	0.0981217	0.503	0.426	0.0413811	8	ENSGALG00000005807	IPO7	1.18075
ENSGALG00000004714	3.86566e-06	0.120085	0.178	0.122	0.0417646	8	ENSGALG00000004714	CPSF4	1.45902
ENSGALG000000371955	3.92372e-06	0.0836495	0.71	0.658	0.0423919	8	ENSGALG00000037195	TALDO1	1.07903
ENSGALG000000116504	4.03927e-06	0.0527447	0.603	0.548	0.0436402	8	ENSGALG00000011650	NIFK	1.10036
ENSGALG00000033569	4.12204e-06	0.0995509	0.621	0.561	0.0445345	8	ENSGALG00000033569		1.10695
ENSGALG000000377164	4.19228e-06	0.0539079	0.981	0.963	0.0452933	8	ENSGALG00000037716	UBA52	1.01869
ENSGALG00000012823	4.23984e-06	0.104896	0.151	0.103	0.0458072	8	ENSGALG00000012823	TRIM24	1.46602
ENSGALG000000048315	4.30596e-06	0.00984248	0.995	0.995	0.0465216	8	ENSGALG00000004831	RPS4	1
ENSGALG000000130952	4.35754e-06	0.102723	0.236	0.179	0.0470789	8	ENSGALG00000013095	DERA	1.31844
ENSGALG000000082492	4.37721e-06	0.090548	0.623	0.529	0.0472914	8	ENSGALG00000008249	DNAJC2	1.17769
ENSGALG000000164104	4.49529e-06	0.0997034	0.542	0.459	0.0485671	8	ENSGALG00000016410	EIF1AY	1.18083
ENSGALG000000004561	4.52715e-06	0.0891577	0.685	0.626	0.0489114	8	ENSGALG00000000456	MRPS21	1.09425
ENSGALG000000025311	4.54968e-06	0.110239	0.391	0.303	0.0491547	8	ENSGALG00000002531	SF3B3	1.29043
ENSGALG000000144254	4.55008e-06	0.121611	0.207	0.149	0.049159	8	ENSGALG00000014425	NCAPG	1.38926
ENSGALG00000009788	4.6086e-06	0.114907	0.157	0.107	0.0497913	8	ENSGALG00000009788	SMYD2	1.46729

## Sheet: nsCT - Darkmaroon - 9
	p_val	avg_logFC	pct.9	pct.rest	p_val_adj	cluster	gene	name	enrichment
ENSGALG000000128346	6.13737e-45	1.08051	0.958	0.638	6.63081e-41	9	ENSGALG00000012834	AKR1D1	1.50157
ENSGALG000000070006	2.50829e-40	0.975676	0.508	0.148	2.70995e-36	9	ENSGALG00000007000	NR2F2	3.43243
ENSGALG000000025464	2.0677e-34	0.837775	0.9	0.645	2.23394e-30	9	ENSGALG00000002546	COL5A1	1.39535
ENSGALG00000002132	2.9398e-29	0.509088	0.166	0.016	3.17616e-25	9	ENSGALG00000002132	KCNIP1	10.375
ENSGALG000000007136	1.33201e-25	0.829104	0.653	0.318	1.4391e-21	9	ENSGALG00000000713	ZFHX3	2.05346
ENSGALG000000036557	5.91108e-24	0.771932	0.767	0.45	6.38633e-20	9	ENSGALG00000003655	GAS2	1.70444
ENSGALG000000063007	2.51677e-23	0.84453	0.695	0.414	2.71912e-19	9	ENSGALG00000006300	LDHA	1.67874
ENSGALG000000402974	2.60051e-23	0.743391	0.637	0.333	2.8096e-19	9	ENSGALG00000040297	NBL1	1.91291
ENSGALG00000007357	8.19598e-21	0.461539	0.154	0.03	8.85494e-17	9	ENSGALG00000007357	BCL6	5.13333
ENSGALG000000045315	1.22893e-20	0.604353	0.52	0.344	1.32774e-16	9	ENSGALG00000004531	PLOD1	1.51163
ENSGALG000000065635	4.2922e-19	0.877889	0.52	0.204	4.63729e-15	9	ENSGALG00000006563	SEMA3D	2.54902
ENSGALG000000432401	1.35598e-17	0.699071	0.275	0.081	1.465e-13	9	ENSGALG00000043240	ARPP21	3.39506
ENSGALG000000078395	6.57655e-16	0.548795	0.471	0.268	7.1053e-12	9	ENSGALG00000007839	NCAM1	1.75746
ENSGALG000000092748	2.89479e-15	0.601674	0.946	0.76	3.12753e-11	9	ENSGALG00000009274	HOXD12	1.24474
ENSGALG000000144426	3.63081e-15	0.453318	1	0.999	3.92273e-11	9	ENSGALG00000014442	GAPDH	1.001
ENSGALG000000337703	6.66057e-15	0.48795	0.356	0.198	7.19608e-11	9	ENSGALG00000033770	TCF4Z	1.79798
ENSGALG00000026154	7.34289e-15	0.400408	0.193	0.073	7.93326e-11	9	ENSGALG00000026154	CARD19	2.64384
ENSGALG000000014491	1.03105e-14	0.482674	0.215	0.073	1.11394e-10	9	ENSGALG00000001449	STRA6	2.94521
ENSGALG000000298991	1.03468e-13	0.57825	0.251	0.081	1.11787e-09	9	ENSGALG00000029899	GNG11	3.09877
ENSGALG000000380922	1.23784e-12	0.466809	0.486	0.319	1.33737e-08	9	ENSGALG00000038092		1.52351
ENSGALG000000075823	6.12195e-12	0.50835	0.429	0.265	6.61415e-08	9	ENSGALG00000007582	DPYSL3	1.61887
ENSGALG000000009721	2.19843e-11	0.349066	0.199	0.076	2.37519e-07	9	ENSGALG00000000972	PBX3	2.61842
ENSGALG000000418265	4.37851e-11	0.513067	0.535	0.374	4.73054e-07	9	ENSGALG00000041826	S100A6	1.43048
ENSGALG000000043047	7.94086e-11	0.436769	0.94	0.864	8.57931e-07	9	ENSGALG00000004304	TCF12	1.08796
ENSGALG000000107941	9.33779e-11	0.435613	0.181	0.064	1.00886e-06	9	ENSGALG00000010794	MEOX2	2.82812
ENSGALG000000033248	3.45205e-10	0.469695	0.816	0.662	3.72959e-06	9	ENSGALG00000003324	PRRX1	1.23263
ENSGALG000000128851	8.88257e-10	0.390422	0.23	0.122	9.59672e-06	9	ENSGALG00000012885	BCL2	1.88525
ENSGALG000000084441	1.15556e-09	0.39631	0.251	0.126	1.24847e-05	9	ENSGALG00000008444	TUBAL3	1.99206
ENSGALG000000106525	1.26282e-09	0.449167	0.725	0.636	1.36435e-05	9	ENSGALG00000010652	SCP2	1.13994
ENSGALG000000210475	1.34664e-09	0.443454	0.622	0.461	1.4549e-05	9	ENSGALG00000021047	KIFAP3	1.34924
ENSGALG00000009400	1.51514e-09	0.348774	0.163	0.058	1.63696e-05	9	ENSGALG00000009400	SLC8A3	2.81034
ENSGALG000000092361	2.50002e-09	0.383626	0.251	0.152	2.70102e-05	9	ENSGALG00000009236	AGPS	1.65132
ENSGALG000000424201	3.18053e-09	0.355168	0.26	0.139	3.43624e-05	9	ENSGALG00000042420		1.8705
ENSGALG000000023773	6.73924e-09	0.426619	0.849	0.771	7.28107e-05	9	ENSGALG00000002377	ENO1	1.10117
ENSGALG000000281413	1.12076e-08	0.438332	0.317	0.186	0.000121087	9	ENSGALG00000028141	C15orf61	1.7043
ENSGALG000000163972	1.13038e-08	0.368777	0.571	0.468	0.000122126	9	ENSGALG00000016397		1.22009
ENSGALG00000010109	1.45052e-08	0.365577	0.326	0.205	0.000156714	9	ENSGALG00000010109	RNF220	1.59024
ENSGALG00000005237	2.63857e-08	0.401485	0.305	0.173	0.000285071	9	ENSGALG00000005237	FGD3	1.76301
ENSGALG000000372002	3.82845e-08	0.408622	0.245	0.144	0.000413625	9	ENSGALG00000037200		1.70139
ENSGALG000000350991	1.89709e-07	0.330864	0.218	0.124	0.00204962	9	ENSGALG00000035099	Lrrn1	1.75806
ENSGALG000000314872	2.43528e-07	0.34647	0.218	0.086	0.00263108	9	ENSGALG00000031487	FSTL4	2.53488
ENSGALG000000063461	3.13412e-07	1.03534	0.438	0.116	0.0033861	9	ENSGALG00000006346	CXCL14	3.77586
ENSGALG000000288213	3.72658e-07	0.376358	0.224	0.113	0.0040262	9	ENSGALG00000028821	GLIPR2	1.9823
ENSGALG000000351875	4.53884e-07	0.35096	0.332	0.211	0.00490376	9	ENSGALG00000035187	FHL3	1.57346
ENSGALG000000306183	4.68867e-07	0.391369	0.393	0.26	0.00506564	9	ENSGALG00000030618		1.51154
ENSGALG000000014756	5.52892e-07	0.332967	1	0.994	0.00597344	9	ENSGALG00000001475	STMN1	1.00604
ENSGALG000000163796	6.13749e-07	0.443847	0.61	0.455	0.00663095	9	ENSGALG00000016379	SMS	1.34066
ENSGALG000000059762	6.4272e-07	0.413854	0.523	0.379	0.00694395	9	ENSGALG00000005976	TCEA2	1.37995
ENSGALG000000037483	6.77857e-07	0.418127	0.329	0.222	0.00732356	9	ENSGALG00000003748	ANO5	1.48198
ENSGALG000000325774	1.93129e-06	0.361025	0.598	0.466	0.0208657	9	ENSGALG00000032577	MECOM	1.28326
ENSGALG00000006221	2.44855e-06	0.250804	0.157	0.071	0.0264541	9	ENSGALG00000006221	KIF1A	2.21127

## Sheet: Endothelium - Brown - 10
	p_val	avg_logFC	pct.10	pct.rest	p_val_adj	cluster	gene	name	enrichment
ENSGALG00000024449	0	2.69803	0.938	0.006	0	10	ENSGALG00000024449	RAMP2	156.333
ENSGALG00000032349	0	2.65294	0.969	0.007	0	10	ENSGALG00000032349	CDH5	138.429
ENSGALG00000008359	2.22334e-227	2.04271	0.859	0.006	2.40209e-223	10	ENSGALG00000008359	CD93	143.167
ENSGALG00000038747	1.64681e-156	1.65544	0.75	0.026	1.77921e-152	10	ENSGALG00000038747	TM4SF18	28.8462
ENSGALG00000029892	3.05948e-130	1.36332	0.688	0.007	3.30547e-126	10	ENSGALG00000029892	LMO2	98.2857
ENSGALG00000034118	2.46982e-115	1.24784	0.672	0.015	2.6684e-111	10	ENSGALG00000034118	SOX18	44.8
ENSGALG00000001177	1.75989e-113	1.57612	0.703	0.002	1.90139e-109	10	ENSGALG00000001177	CD34	351.5
ENSGALG00000045684	3.37097e-113	1.12352	0.594	0.003	3.64199e-109	10	ENSGALG00000045684	PLVAP	198
ENSGALG00000032740	4.00424e-103	1.18693	0.578	0.003	4.32618e-99	10	ENSGALG00000032740	HOXB7	192.667
ENSGALG00000010433	7.71997e-103	1.03215	0.531	0.014	8.34066e-99	10	ENSGALG00000010433	FAAH	37.9286
ENSGALG00000009594	3.14394e-101	1.90733	0.766	0.019	3.39671e-97	10	ENSGALG00000009594	RARRES1	40.3158
ENSGALG00000036726	1.56602e-100	1.04209	0.562	0.004	1.69193e-96	10	ENSGALG00000036726		140.5
ENSGALG000000263837	7.02704e-94	1.68303	1	0.963	7.59201e-90	10	ENSGALG00000026383	TMSB4X	1.03842
ENSGALG000000271516	9.57554e-94	1.25226	0.984	0.81	1.03454e-89	10	ENSGALG00000027151	FKBP12	1.21481
ENSGALG000000434991	1.06106e-87	1.21268	0.578	0.012	1.14637e-83	10	ENSGALG00000043499	EGFL7	48.1667
ENSGALG00000008043	3.02321e-86	0.960054	0.516	0.004	3.26628e-82	10	ENSGALG00000008043	CORO2B	129
ENSGALG000000065464	4.70731e-86	1.34001	1	0.529	5.08578e-82	10	ENSGALG00000006546	CD81	1.89036
ENSGALG00000008473	5.11262e-85	1.46743	0.719	0.018	5.52367e-81	10	ENSGALG00000008473	PLXND1	39.9444
ENSGALG00000016215	1.93952e-81	1.22957	0.609	0.001	2.09546e-77	10	ENSGALG00000016215	CXorf36	609
ENSGALG000000100051	3.8788e-80	0.916562	0.438	0.005	4.19066e-76	10	ENSGALG00000010005	EPAS1	87.6
ENSGALG00000002012	7.00112e-80	1.56529	0.656	0.001	7.56401e-76	10	ENSGALG00000002012		656
ENSGALG00000013073	1.82626e-75	1.21784	0.531	0.013	1.97309e-71	10	ENSGALG00000013073	UPP1	40.8462
ENSGALG00000007608	4.74681e-75	0.753248	0.406	0.005	5.12846e-71	10	ENSGALG00000007608	ARHGEF9	81.2
ENSGALG00000034927	3.86235e-71	0.817244	0.422	0.002	4.17288e-67	10	ENSGALG00000034927		211
ENSGALG00000007646	1.70967e-70	0.818822	0.484	0.002	1.84713e-66	10	ENSGALG00000007646	VEGFRKDRL	242
ENSGALG000000264456	7.40567e-68	0.828641	1	0.939	8.00108e-64	10	ENSGALG00000026445	CALM	1.06496
ENSGALG00000029502	9.57148e-68	0.817677	0.391	0.007	1.0341e-63	10	ENSGALG00000029502	CLIC2	55.8571
ENSGALG00000006547	1.2465e-65	0.706197	0.359	0.008	1.34672e-61	10	ENSGALG00000006547	PROCR	44.875
ENSGALG000000396152	1.61703e-65	1.4325	0.969	0.5	1.74703e-61	10	ENSGALG00000039615	MSN	1.938
ENSGALG000000430927	5.73344e-65	1.80799	0.984	0.513	6.19441e-61	10	ENSGALG00000043092	MYH9	1.91813
ENSGALG00000017272	3.23942e-64	1.0287	0.453	0.001	3.49987e-60	10	ENSGALG00000017272	VWF	453
ENSGALG000000148545	1.1258e-63	1.07257	0.953	0.637	1.21631e-59	10	ENSGALG00000014854	MYL12A	1.49608
ENSGALG00000001840	2.68423e-62	0.660019	0.375	0.002	2.90004e-58	10	ENSGALG00000001840	TEK	187.5
ENSGALG00000010435	7.79495e-62	0.967644	0.375	0.002	8.42167e-58	10	ENSGALG00000010435	RASGRP3	187.5
ENSGALG00000011244	7.94452e-62	0.907464	0.422	0.004	8.58326e-58	10	ENSGALG00000011244	DLK1	105.5
ENSGALG00000045584	4.09132e-61	0.951892	0.5	0.01	4.42026e-57	10	ENSGALG00000045584	VSIG10L	50
ENSGALG00000012178	4.98488e-61	0.749554	0.375	0.005	5.38567e-57	10	ENSGALG00000012178	PDGFB	75
ENSGALG00000046614	4.21921e-60	0.893049	0.391	0.002	4.55843e-56	10	ENSGALG00000046614	S100A13	195.5
ENSGALG00000013907	1.66564e-59	0.692064	0.375	0.001	1.79956e-55	10	ENSGALG00000013907	KDR	375
ENSGALG00000017091	4.4095e-54	0.890242	0.422	0.001	4.76402e-50	10	ENSGALG00000017091	FLT1	422
ENSGALG000000240831	4.67698e-54	1.6545	0.672	0.081	5.05301e-50	10	ENSGALG00000024083	C8orf4	8.2963
ENSGALG00000037246	1.64234e-52	1.17883	0.453	0.009	1.77439e-48	10	ENSGALG00000037246	RAMP3	50.3333
ENSGALG000000437012	2.80093e-52	1.22824	0.859	0.392	3.02612e-48	10	ENSGALG00000043701	ELK3	2.19133
ENSGALG00000046125	3.40647e-51	1.55766	0.734	0.083	3.68035e-47	10	ENSGALG00000046125		8.84337
ENSGALG000000258423	3.53653e-51	1.06999	0.875	0.46	3.82087e-47	10	ENSGALG00000025842	TPM2	1.90217
ENSGALG000000003181	1.62206e-50	0.820847	0.406	0.013	1.75247e-46	10	ENSGALG00000000318	CSRP1	31.2308
ENSGALG00000042744	4.65689e-50	1.68213	0.672	0.029	5.0313e-46	10	ENSGALG00000042744	RGS2	23.1724
ENSGALG000000350866	2.55781e-49	0.819584	0.969	0.818	2.76346e-45	10	ENSGALG00000035086	MYL6	1.1846
ENSGALG00000027513	3.15508e-49	0.889774	0.391	0.01	3.40875e-45	10	ENSGALG00000027513	HOXD9	39.1
ENSGALG000000356451	8.47864e-49	0.825556	0.75	0.431	9.16032e-45	10	ENSGALG00000035645	GNAI2	1.74014
ENSGALG000000002251	1.31246e-48	0.520676	0.266	0.003	1.41798e-44	10	ENSGALG00000000225	MGAT4C	88.6667
ENSGALG00000044230	3.28977e-48	0.641161	0.344	0.006	3.55426e-44	10	ENSGALG00000044230		57.3333
ENSGALG000000385365	6.00332e-48	1.1192	0.75	0.319	6.48599e-44	10	ENSGALG00000038536	SH3BGRL3	2.3511
ENSGALG00000002532	2.54393e-47	0.70401	0.281	0.003	2.74846e-43	10	ENSGALG00000002532	GJA4	93.6667
ENSGALG00000008546	3.6747e-47	0.827715	0.469	0.02	3.97014e-43	10	ENSGALG00000008546	FGD5	23.45
ENSGALG000000096215	4.31633e-47	0.716746	1	0.996	4.66337e-43	10	ENSGALG00000009621	ACTB	1.00402
ENSGALG00000030677	1.48074e-44	0.742857	0.391	0.023	1.59979e-40	10	ENSGALG00000030677	ABCG2	17
ENSGALG00000007382	3.06131e-43	0.66964	0.312	0.009	3.30743e-39	10	ENSGALG00000007382		34.6667
ENSGALG00000023379	8.6959e-43	0.544261	0.281	0.004	9.39505e-39	10	ENSGALG00000023379	F2RL2	70.25
ENSGALG000000323353	9.63714e-43	0.850536	0.719	0.248	1.0412e-38	10	ENSGALG00000032335	MARCKSL1	2.89919
ENSGALG00000020899	3.15583e-42	0.608064	0.312	0.007	3.40956e-38	10	ENSGALG00000020899		44.5714
ENSGALG000000086677	3.82649e-42	0.697468	0.984	0.945	4.13414e-38	10	ENSGALG00000008667	DSTN	1.04127
ENSGALG000000115661	1.33916e-41	1.09743	0.531	0.028	1.44683e-37	10	ENSGALG00000011566	GYPC	18.9643
ENSGALG00000043672	6.26786e-41	0.570699	0.344	0.005	6.77179e-37	10	ENSGALG00000043672	STAB1	68.8
ENSGALG00000006409	1.2181e-40	1.74625	0.734	0.046	1.31604e-36	10	ENSGALG00000006409	PODXL	15.9565
ENSGALG00000033295	1.55409e-40	0.727223	0.391	0.014	1.67904e-36	10	ENSGALG00000033295	CAV2	27.9286
ENSGALG00000038374	1.76267e-39	0.674872	0.359	0.016	1.90438e-35	10	ENSGALG00000038374	SNX20	22.4375
ENSGALG00000005802	5.42814e-39	0.35609	0.219	0.004	5.86456e-35	10	ENSGALG00000005802	FLT4	54.75
ENSGALG000000164201	9.1581e-39	1.21594	0.625	0.182	9.89441e-35	10	ENSGALG00000016420	SH3KBP1	3.43407
ENSGALG00000013971	9.51012e-39	1.67641	0.672	0.038	1.02747e-34	10	ENSGALG00000013971	SGK1	17.6842
ENSGALG000000424111	9.61128e-39	0.621644	0.297	0.003	1.0384e-34	10	ENSGALG00000042411	FAM198B	99
ENSGALG000000038065	4.40584e-38	0.553	1	0.921	4.76007e-34	10	ENSGALG00000003806	cRhoA RHOA rhoA	1.08578
ENSGALG00000032199	6.65665e-38	0.399545	0.234	0.007	7.19185e-34	10	ENSGALG00000032199	YRK	33.4286
ENSGALG000000013284	9.67494e-38	0.749952	0.875	0.631	1.04528e-33	10	ENSGALG00000001328	BSG	1.38669
ENSGALG00000024379	1.35807e-37	0.810609	0.438	0	1.46726e-33	10	ENSGALG00000024379	ECSCR	#DIV/0!
ENSGALG000000025941	1.89364e-37	1.30751	0.656	0.037	2.04589e-33	10	ENSGALG00000002594	TFPI	17.7297
ENSGALG000000307913	6.90278e-36	1.1344	0.781	0.263	7.45776e-32	10	ENSGALG00000030791	DIAPH1	2.96958
ENSGALG00000016998	6.96523e-36	0.739204	0.391	0.011	7.52524e-32	10	ENSGALG00000016998	LPAR6	35.5455
ENSGALG000000176447	5.71435e-35	1.05664	0.938	0.386	6.17379e-31	10	ENSGALG00000017644	COTL1	2.43005
ENSGALG000000090861	6.02538e-35	0.843793	0.812	0.42	6.50982e-31	10	ENSGALG00000009086	EHD3	1.93333
ENSGALG000000002091	1.21499e-34	1.09555	0.469	0.04	1.31267e-30	10	ENSGALG00000000209	PRNP	11.725
ENSGALG000000009076	1.29794e-34	0.825885	0.891	0.546	1.40229e-30	10	ENSGALG00000000907	KARS	1.63187
ENSGALG00000021135	1.37029e-34	0.697351	0.344	0.023	1.48046e-30	10	ENSGALG00000021135	HAPLN3	14.9565
ENSGALG00000011172	1.98349e-34	0.976844	0.359	0.018	2.14296e-30	10	ENSGALG00000011172	MYO10L	19.9444
ENSGALG00000008950	5.75154e-34	0.889789	0.469	0.031	6.21397e-30	10	ENSGALG00000008950	EHD4	15.129
ENSGALG00000037257	1.39375e-33	0.295461	0.203	0.004	1.5058e-29	10	ENSGALG00000037257	HLX	50.75
ENSGALG000000244888	1.53355e-32	1.40849	0.875	0.253	1.65685e-28	10	ENSGALG00000024488	CD99	3.4585
ENSGALG00000011224	1.58579e-32	0.759077	0.391	0.03	1.71328e-28	10	ENSGALG00000011224	SLC4A3	13.0333
ENSGALG000000044652	4.43885e-32	0.858914	0.562	0.136	4.79573e-28	10	ENSGALG00000004465	PALD1	4.13235
ENSGALG000000041072	5.83178e-32	0.607224	0.859	0.582	6.30066e-28	10	ENSGALG00000004107	ITM2A	1.47595
ENSGALG000000264711	3.24953e-31	0.853125	0.422	0.012	3.5108e-27	10	ENSGALG00000026471	CRIP2	35.1667
ENSGALG000000089701	6.77216e-31	1.08185	0.594	0.113	7.31664e-27	10	ENSGALG00000008970	NRK	5.25664
ENSGALG00000013865	1.21984e-30	0.703489	0.469	0.073	1.31792e-26	10	ENSGALG00000013865	IFNGR1	6.42466
ENSGALG000000011431	1.88081e-30	1.0946	0.641	0.102	2.03203e-26	10	ENSGALG00000001143	ETS1	6.28431
ENSGALG000000134061	2.32096e-30	0.850515	0.469	0.039	2.50757e-26	10	ENSGALG00000013406	EOGT	12.0256
ENSGALG000000071454	2.54953e-30	0.813705	0.859	0.592	2.75451e-26	10	ENSGALG00000007145	ITGB1	1.45101
ENSGALG00000007703	8.08258e-30	0.510474	0.203	0.006	8.73242e-26	10	ENSGALG00000007703		33.8333
ENSGALG00000034511	2.66663e-29	0.558253	0.234	0.006	2.88102e-25	10	ENSGALG00000034511	Poly [ADP-ribose] polymerase (PARP) (EC 2.4.2.30)	39
ENSGALG000000046613	3.47108e-29	0.597538	0.531	0.146	3.75016e-25	10	ENSGALG00000004661	SHISA5	3.63699
ENSGALG000000127844	1.29546e-28	0.642009	0.781	0.475	1.39961e-24	10	ENSGALG00000012784	TXNDC5	1.64421
ENSGALG000000044426	2.599e-28	0.817703	0.844	0.429	2.80796e-24	10	ENSGALG00000004442	PPA1	1.96737
ENSGALG000000429813	2.93408e-28	0.804106	0.719	0.257	3.16998e-24	10	ENSGALG00000042981	CARHSP1	2.79767
ENSGALG00000026276	1.84272e-27	0.611096	0.312	0.01	1.99087e-23	10	ENSGALG00000026276	TCF15	31.2
ENSGALG000000362011	5.19427e-27	0.649427	0.438	0.055	5.61189e-23	10	ENSGALG00000036201	GALK2	7.96364
ENSGALG00000010847	8.54172e-27	0.521513	0.281	0.016	9.22848e-23	10	ENSGALG00000010847	VEGFC	17.5625
ENSGALG000000149814	1.52352e-26	0.484189	0.625	0.314	1.64601e-22	10	ENSGALG00000014981	COX17	1.99045
ENSGALG00000006786	1.99821e-26	0.390868	0.297	0.017	2.15886e-22	10	ENSGALG00000006786	Synaptotagmin like 5	17.4706
ENSGALG000000367981	2.11661e-26	2.16726	0.938	0.093	2.28679e-22	10	ENSGALG00000036798	COL4A1	10.086
ENSGALG00000005715	5.53815e-26	0.710861	0.578	0.179	5.98342e-22	10	ENSGALG00000005715	TNFAIP1	3.22905
ENSGALG000000287746	1.33269e-25	0.96992	0.781	0.292	1.43984e-21	10	ENSGALG00000028774	S100A10	2.67466
ENSGALG000000164853	1.64848e-25	1.07121	0.625	0.137	1.78102e-21	10	ENSGALG00000016485	RHOB	4.56204
ENSGALG00000039001	2.19071e-25	1.43338	0.609	0.031	2.36684e-21	10	ENSGALG00000039001	FILIP1	19.6452
ENSGALG00000011592	3.88735e-25	0.913461	0.453	0.09	4.1999e-21	10	ENSGALG00000011592	MRAS	5.03333
ENSGALG000000394681	4.59456e-25	0.72209	0.422	0.069	4.96396e-21	10	ENSGALG00000039468	SCHIP1	6.11594
ENSGALG000000234721	5.36675e-25	0.749584	0.312	0.021	5.79823e-21	10	ENSGALG00000023472	SULT2B1L1	14.8571
ENSGALG00000014798	7.43179e-25	0.346729	0.156	0.005	8.0293e-21	10	ENSGALG00000014798	SERINC5	31.2
ENSGALG00000013829	1.14991e-24	0.816736	0.469	0.06	1.24236e-20	10	ENSGALG00000013829	REPS1	7.81667
ENSGALG000000346617	1.24176e-24	1.34306	0.938	0.623	1.3416e-20	10	ENSGALG00000034661	Id1	1.50562
ENSGALG000000059021	1.35882e-24	0.594284	0.828	0.625	1.46807e-20	10	ENSGALG00000005902	RAB7A	1.3248
ENSGALG000000002352	1.95039e-24	0.752615	0.734	0.29	2.1072e-20	10	ENSGALG00000000235	PPP2R2A	2.53103
ENSGALG00000014892	2.22408e-24	0.716226	0.438	0.062	2.4029e-20	10	ENSGALG00000014892	CEP85L	7.06452
ENSGALG00000008881	5.17981e-24	0.799893	0.562	0.103	5.59627e-20	10	ENSGALG00000008881	UP_RGS3	5.45631
ENSGALG000000262311	1.45386e-23	0.656368	0.406	0.072	1.57076e-19	10	ENSGALG00000026231	ARID3A	5.63889
ENSGALG00000040504	1.65448e-23	0.354022	0.203	0.005	1.7875e-19	10	ENSGALG00000040504	GGT5	40.6
ENSGALG000000135376	2.70891e-23	0.390082	0.984	0.832	2.92671e-19	10	ENSGALG00000013537	TPM3	1.18269
ENSGALG000000110206	2.99417e-23	0.593591	0.891	0.746	3.2349e-19	10	ENSGALG00000011020	CYCS	1.19437
ENSGALG000000281742	5.78295e-23	1.51914	0.766	0.051	6.2479e-19	10	ENSGALG00000028174	SDPR	15.0196
ENSGALG000000293674	1.11204e-22	0.768686	0.562	0.157	1.20145e-18	10	ENSGALG00000029367	CYBA	3.57962
ENSGALG00000039935	1.39443e-22	0.177633	0.156	0.004	1.50654e-18	10	ENSGALG00000039935	PDE1C	39
ENSGALG000000386352	2.3468e-22	0.49425	0.656	0.304	2.53548e-18	10	ENSGALG00000038635	MYL12B	2.15789
ENSGALG000000295991	3.09087e-22	0.421433	0.203	0.015	3.33938e-18	10	ENSGALG00000029599	ACVR1B	13.5333
ENSGALG000000378881	3.39963e-22	0.258008	0.188	0.009	3.67296e-18	10	ENSGALG00000037888	TBXA2R	20.8889
ENSGALG000000149574	5.43659e-22	0.635446	0.703	0.312	5.87369e-18	10	ENSGALG00000014957	WDR1	2.25321
ENSGALG00000043044	5.58368e-22	0.285897	0.156	0.005	6.03261e-18	10	ENSGALG00000043044	IL1R1	31.2
ENSGALG000000011611	6.34033e-22	0.792164	0.578	0.119	6.8501e-18	10	ENSGALG00000001161	FLI1	4.85714
ENSGALG00000039775	6.83779e-22	0.411613	0.297	0.034	7.38754e-18	10	ENSGALG00000039775	SHC1	8.73529
ENSGALG000000168431	7.16918e-22	0.697615	0.375	0.015	7.74559e-18	10	ENSGALG00000016843	COL4A2	25
ENSGALG00000042461	1.13588e-21	0.696976	0.344	0.033	1.22721e-17	10	ENSGALG00000042461		10.4242
ENSGALG000000121594	1.31202e-21	0.629477	0.797	0.501	1.41751e-17	10	ENSGALG00000012159	ACTR3	1.59082
ENSGALG00000009028	3.96797e-21	0.587846	0.297	0.041	4.28699e-17	10	ENSGALG00000009028	BTBD3	7.2439
ENSGALG00000007346	5.19832e-21	0.735698	0.406	0.051	5.61626e-17	10	ENSGALG00000007346	KIAA1462	7.96078
ENSGALG000000080092	5.36708e-21	0.703864	0.594	0.197	5.7986e-17	10	ENSGALG00000008009	BCAP29	3.01523
ENSGALG00000020005	5.652e-21	0.591963	0.75	0.314	6.10642e-17	10	ENSGALG00000020005	SFT2D1	2.38854
ENSGALG00000011484	7.55573e-21	0.674059	0.422	0.043	8.16321e-17	10	ENSGALG00000011484	CMTM8	9.81395
ENSGALG00000015774	8.86237e-21	0.549972	0.328	0.048	9.5749e-17	10	ENSGALG00000015774	CYYR1	6.83333
ENSGALG000000047961	1.24312e-20	0.528658	0.734	0.518	1.34306e-16	10	ENSGALG00000004796	CDC42	1.41699
ENSGALG000000016405	1.53389e-20	0.701183	0.625	0.219	1.65722e-16	10	ENSGALG00000001640	RNF122	2.85388
ENSGALG000000066913	1.5343e-20	0.570143	0.688	0.399	1.65766e-16	10	ENSGALG00000006691	ARPC4	1.72431
ENSGALG000000059084	1.96988e-20	0.627561	0.734	0.372	2.12826e-16	10	ENSGALG00000005908	TMEM9B	1.97312
ENSGALG000000295124	2.7417e-20	0.63028	0.875	0.67	2.96213e-16	10	ENSGALG00000029512	SPTBN1	1.30597
ENSGALG00000016883	2.8216e-20	0.749833	0.375	0.019	3.04846e-16	10	ENSGALG00000016883	DOCK9	19.7368
ENSGALG000000099271	2.8543e-20	0.632355	0.672	0.242	3.08379e-16	10	ENSGALG00000009927	RAP1B	2.77686
ENSGALG00000002198	8.91168e-20	0.43937	0.203	0.013	9.62818e-16	10	ENSGALG00000002198	FHOD1	15.6154
ENSGALG00000037272	9.13976e-20	0.458935	0.328	0.013	9.87459e-16	10	ENSGALG00000037272	HOXD8	25.2308
ENSGALG000000024472	9.19421e-20	0.483199	0.766	0.448	9.93342e-16	10	ENSGALG00000002447	CTNNA1	1.70982
ENSGALG000000326878	9.6005e-20	1.30176	0.797	0.17	1.03724e-15	10	ENSGALG00000032687	PHLDA2	4.68824
ENSGALG00000006170	1.16964e-19	0.375493	0.203	0.015	1.26368e-15	10	ENSGALG00000006170	LRRC8C	13.5333
ENSGALG000000312752	1.38612e-19	0.99286	0.547	0.12	1.49756e-15	10	ENSGALG00000031275	TUBB6	4.55833
ENSGALG000000285677	1.38792e-19	0.836285	0.688	0.259	1.49951e-15	10	ENSGALG00000028567	MYL9	2.65637
ENSGALG000000419691	1.39355e-19	0.714459	0.422	0.036	1.50559e-15	10	ENSGALG00000041969	MTSS1	11.7222
ENSGALG00000005208	1.62008e-19	0.216661	0.156	0.004	1.75033e-15	10	ENSGALG00000005208	S1PR1	39
ENSGALG00000016925	2.05901e-19	0.600568	0.297	0.02	2.22456e-15	10	ENSGALG00000016925	TBC1D4	14.85
ENSGALG00000010708	2.65546e-19	0.70336	0.375	0.039	2.86896e-15	10	ENSGALG00000010708	ICA1	9.61538
ENSGALG000000402751	3.23156e-19	0.989733	0.516	0.012	3.49137e-15	10	ENSGALG00000040275	RCSD1	43
ENSGALG000000045095	3.28727e-19	0.402083	1	0.969	3.55157e-15	10	ENSGALG00000004509	UBB	1.03199
ENSGALG000000403601	3.80577e-19	0.855428	0.562	0.121	4.11175e-15	10	ENSGALG00000040360	DUSP1	4.64463
ENSGALG00000021688	4.33554e-19	0.560473	0.438	0.074	4.68411e-15	10	ENSGALG00000021688	CD320	5.91892
ENSGALG000000094943	9.26777e-19	0.556269	0.562	0.212	1.00129e-14	10	ENSGALG00000009494	THAP5	2.65094
ENSGALG000000084433	9.35728e-19	0.508977	0.797	0.512	1.01096e-14	10	ENSGALG00000008443	ARHGDIA	1.55664
ENSGALG00000046533	9.45802e-19	0.37886	0.234	0.017	1.02184e-14	10	ENSGALG00000046533		13.7647
ENSGALG000000024957	1.15835e-18	0.322586	0.984	0.94	1.25148e-14	10	ENSGALG00000002495	CHCHD2	1.04681
ENSGALG000000056831	1.21257e-18	0.645093	0.438	0.124	1.31006e-14	10	ENSGALG00000005683	ARHGAP29	3.53226
ENSGALG000000143361	1.47174e-18	0.699743	0.469	0.166	1.59007e-14	10	ENSGALG00000014336	RELL1	2.8253
ENSGALG000000110795	2.22504e-18	0.446936	0.875	0.63	2.40393e-14	10	ENSGALG00000011079	GLRX5	1.38889
ENSGALG000000275615	3.98823e-18	0.370297	0.875	0.708	4.30889e-14	10	ENSGALG00000027561	GNG5	1.23588
ENSGALG000000049013	6.37502e-18	0.640408	0.703	0.332	6.88758e-14	10	ENSGALG00000004901	CORO1C	2.11747
ENSGALG000000393941	6.416e-18	0.566222	0.406	0.072	6.93185e-14	10	ENSGALG00000039394	PGM2	5.63889
ENSGALG000000038204	6.99004e-18	0.372606	0.812	0.613	7.55204e-14	10	ENSGALG00000003820	ARPC3	1.32463
ENSGALG000000386043	8.15236e-18	0.427538	0.812	0.553	8.8078e-14	10	ENSGALG00000038604	PHB	1.46835
ENSGALG000000169966	8.42882e-18	0.382026	0.812	0.512	9.1065e-14	10	ENSGALG00000016996	ITM2B	1.58594
ENSGALG000000093097	1.10848e-17	0.459752	0.969	0.797	1.1976e-13	10	ENSGALG00000009309	EIF5A2	1.21581
ENSGALG000000160592	1.17166e-17	0.719171	0.453	0.086	1.26586e-13	10	ENSGALG00000016059	ETS2	5.26744
ENSGALG000000014657	1.52154e-17	0.225309	1	0.989	1.64388e-13	10	ENSGALG00000001465	RPL38	1.01112
ENSGALG00000026970	1.7771e-17	0.894696	0.359	0.056	1.91997e-13	10	ENSGALG00000026970	IFITM3	6.41071
ENSGALG000000297292	1.86058e-17	0.602435	0.531	0.137	2.01017e-13	10	ENSGALG00000029729	RARRES2L	3.87591
ENSGALG000000369011	1.88698e-17	0.557351	0.344	0.034	2.03869e-13	10	ENSGALG00000036901	TSPAN18	10.1176
ENSGALG000000098253	2.25433e-17	0.628778	0.547	0.154	2.43558e-13	10	ENSGALG00000009825	SRGAP1	3.55195
ENSGALG00000001136	2.51104e-17	0.589803	0.156	0.003	2.71293e-13	10	ENSGALG00000001136		52
ENSGALG000000379002	3.24467e-17	0.54541	0.391	0.125	3.50554e-13	10	ENSGALG00000037900		3.128
ENSGALG00000042635	4.02014e-17	0.359663	0.297	0.068	4.34335e-13	10	ENSGALG00000042635	NPDC1	4.36765
ENSGALG00000042354	4.78063e-17	0.775547	0.422	0.046	5.16499e-13	10	ENSGALG00000042354	PREX2	9.17391
ENSGALG000000362884	5.51573e-17	0.607554	0.641	0.37	5.95919e-13	10	ENSGALG00000036288	OAZ2	1.73243
ENSGALG000000027645	5.72384e-17	0.540354	0.625	0.315	6.18404e-13	10	ENSGALG00000002764	ATP1B3	1.98413
ENSGALG000000071402	6.96197e-17	0.778073	0.422	0.054	7.52172e-13	10	ENSGALG00000007140	NRP1	7.81481
ENSGALG000000115145	7.20856e-17	0.411307	0.828	0.576	7.78813e-13	10	ENSGALG00000011514	SLC25A3	1.4375
ENSGALG000000121124	7.52619e-17	0.330836	0.875	0.768	8.13129e-13	10	ENSGALG00000012112	DBI	1.13932
ENSGALG00000012357	7.76537e-17	0.651382	0.188	0.006	8.38971e-13	10	ENSGALG00000012357	CXCR4	31.3333
ENSGALG00000009842	7.87898e-17	0.637133	0.453	0.094	8.51245e-13	10	ENSGALG00000009842	RASSF3	4.81915
ENSGALG00000004949	1.0644e-16	0.355101	0.281	0.023	1.14998e-12	10	ENSGALG00000004949	KIAA0355	12.2174
ENSGALG000000301206	1.19834e-16	0.332607	0.922	0.882	1.29469e-12	10	ENSGALG00000030120	ITGB1BP3	1.04535
ENSGALG000000138261	1.31547e-16	0.529902	0.547	0.278	1.42123e-12	10	ENSGALG00000013826	ABRACL	1.96763
ENSGALG00000035492	1.63695e-16	0.606187	0.406	0.022	1.76857e-12	10	ENSGALG00000035492	ELMO1	18.4545
ENSGALG00000002816	1.70248e-16	0.837571	0.359	0.018	1.83936e-12	10	ENSGALG00000002816	STK10	19.9444
ENSGALG00000038710	2.21309e-16	0.319314	0.172	0.015	2.39102e-12	10	ENSGALG00000038710	MANSC1	11.4667
ENSGALG000000385152	2.22496e-16	0.927762	0.562	0.032	2.40385e-12	10	ENSGALG00000038515	LFNG	17.5625
ENSGALG00000001944	2.63455e-16	0.322944	0.172	0.009	2.84637e-12	10	ENSGALG00000001944	TBC1D2	19.1111
ENSGALG00000007565	2.7009e-16	0.175043	0.156	0.01	2.91805e-12	10	ENSGALG00000007565	PPP2R2B	15.6
ENSGALG000000100602	2.77638e-16	0.331024	0.844	0.68	2.99961e-12	10	ENSGALG00000010060	PSMA6	1.24118
ENSGALG000000030781	2.89856e-16	0.497057	0.344	0.078	3.13161e-12	10	ENSGALG00000003078	MMD	4.41026
ENSGALG00000015438	3.45419e-16	0.267032	0.156	0.008	3.73191e-12	10	ENSGALG00000015438	Myelin protein zero like 1	19.5
ENSGALG000000068084	4.41824e-16	0.535675	0.625	0.335	4.77346e-12	10	ENSGALG00000006808	TSPAN6	1.86567
ENSGALG00000030179	4.79107e-16	0.43732	0.172	0.005	5.17627e-12	10	ENSGALG00000030179	VSIR	34.4
ENSGALG000000015476	6.80677e-16	0.445702	0.844	0.571	7.35404e-12	10	ENSGALG00000001547	CAPZA1	1.47811
ENSGALG00000011094	8.80873e-16	0.611418	0.312	0.033	9.51695e-12	10	ENSGALG00000011094	PDE4B	9.45455
ENSGALG000000091791	1.0002e-15	0.592188	0.375	0.098	1.08062e-11	10	ENSGALG00000009179	TNFSF10	3.82653
ENSGALG000000427505	1.21747e-15	0.225346	1	0.958	1.31535e-11	10	ENSGALG00000042750	ND1	1.04384
ENSGALG00000036569	1.22612e-15	0.532089	0.297	0.037	1.32471e-11	10	ENSGALG00000036569		8.02703
ENSGALG000000382923	1.54981e-15	0.321766	0.891	0.699	1.67441e-11	10	ENSGALG00000038292	TMEM258	1.27468
ENSGALG00000031284	1.81102e-15	0.414491	0.219	0.014	1.95663e-11	10	ENSGALG00000031284	PTPRM	15.6429
ENSGALG000000033373	1.97815e-15	0.241705	0.734	0.638	2.13719e-11	10	ENSGALG00000003337	EIF3I	1.15047
ENSGALG000000114833	2.09786e-15	0.457808	0.656	0.356	2.26653e-11	10	ENSGALG00000011483	MPC1	1.8427
ENSGALG000000112261	2.28319e-15	0.370007	0.219	0.025	2.46676e-11	10	ENSGALG00000011226	ANKRD28	8.76
ENSGALG000000014761	2.32576e-15	0.568913	0.531	0.223	2.51275e-11	10	ENSGALG00000001476	RAP1A	2.38117
ENSGALG000000434376	2.44315e-15	0.388231	0.922	0.684	2.63958e-11	10	ENSGALG00000043437	CAPZA2	1.34795
ENSGALG000000323293	2.56954e-15	0.750271	0.438	0.094	2.77613e-11	10	ENSGALG00000032329	NPM3	4.65957
ENSGALG000000173704	2.57014e-15	0.457066	0.719	0.406	2.77678e-11	10	ENSGALG00000017370	ARPP19	1.77094
ENSGALG000000298374	2.61181e-15	0.275199	0.906	0.813	2.8218e-11	10	ENSGALG00000029837	OST4	1.11439
ENSGALG00000012265	4.25351e-15	0.360814	0.312	0.033	4.59549e-11	10	ENSGALG00000012265	MICALL1	9.45455
ENSGALG000000171263	5.38003e-15	0.514162	0.516	0.212	5.81259e-11	10	ENSGALG00000017126	ZDHHC20	2.43396
ENSGALG000000324563	5.49194e-15	0.147645	1	0.999	5.93349e-11	10	ENSGALG00000032456	MT-CO2	1.001
ENSGALG000000085574	6.20333e-15	0.418651	0.719	0.405	6.70208e-11	10	ENSGALG00000008557	ARL5B	1.77531
ENSGALG000000426421	7.21159e-15	0.307891	0.203	0.032	7.7914e-11	10	ENSGALG00000042642	RARRES2	6.34375
ENSGALG000000151091	9.376e-15	0.651347	0.391	0.065	1.01298e-10	10	ENSGALG00000015109	TJP2	6.01538
ENSGALG000000432691	9.5648e-15	0.402054	0.219	0.016	1.03338e-10	10	ENSGALG00000043269	LFNGL	13.6875
ENSGALG000000059043	1.09228e-14	0.473721	0.859	0.563	1.1801e-10	10	ENSGALG00000005904	TMED5	1.52575
ENSGALG00000005204	1.14747e-14	0.46015	0.203	0.012	1.23973e-10	10	ENSGALG00000005204	GSTT1L	16.9167
ENSGALG000000295004	1.31823e-14	0.17614	1	0.989	1.42421e-10	10	ENSGALG00000029500	ND5	1.01112
ENSGALG000000042201	1.33988e-14	0.432437	0.328	0.051	1.4476e-10	10	ENSGALG00000004220	SERINC3	6.43137
ENSGALG000000075491	1.46756e-14	0.497372	0.734	0.419	1.58555e-10	10	ENSGALG00000007549	VAPB	1.75179
ENSGALG000000079054	1.99732e-14	0.577624	0.625	0.284	2.15791e-10	10	ENSGALG00000007905	LAMB1	2.2007
ENSGALG00000004728	2.2585e-14	0.499107	0.344	0.063	2.44008e-10	10	ENSGALG00000004728	RGL1	5.46032
ENSGALG000000023755	2.75606e-14	0.621276	0.516	0.203	2.97764e-10	10	ENSGALG00000002375	NOTCH1	2.54187
ENSGALG000000307811	2.98503e-14	1.67558	0.625	0.02	3.22503e-10	10	ENSGALG00000030781	CA2	31.25
ENSGALG000000042123	3.31639e-14	0.596887	0.734	0.372	3.58303e-10	10	ENSGALG00000004212	ADAM10	1.97312
ENSGALG00000034213	3.33403e-14	0.511173	0.359	0.018	3.60208e-10	10	ENSGALG00000034213	TNFRSF1B	19.9444
ENSGALG000000377166	3.34749e-14	0.160743	0.984	0.966	3.61663e-10	10	ENSGALG00000037716	UBA52	1.01863
ENSGALG000000277884	3.46936e-14	0.57237	0.531	0.152	3.74829e-10	10	ENSGALG00000027788	CPE	3.49342
ENSGALG000000362241	3.89895e-14	0.386696	0.344	0.082	4.21242e-10	10	ENSGALG00000036224		4.19512
ENSGALG000000141213	4.05677e-14	0.224851	0.828	0.714	4.38294e-10	10	ENSGALG00000014121	COX5A	1.15966
ENSGALG00000017034	6.62141e-14	0.382508	0.188	0.009	7.15377e-10	10	ENSGALG00000017034	FOXO1	20.8889
ENSGALG00000002632	1.08156e-13	0.4039	0.188	0.027	1.16851e-09	10	ENSGALG00000002632	CALCRL	6.96296
ENSGALG00000016224	1.20897e-13	0.280164	0.188	0.007	1.30618e-09	10	ENSGALG00000016224	MAOA	26.8571
ENSGALG000000072531	1.28591e-13	0.463574	0.312	0.042	1.3893e-09	10	ENSGALG00000007253	IL1RAP	7.42857
ENSGALG000000126061	1.33299e-13	0.407975	0.438	0.179	1.44017e-09	10	ENSGALG00000012606	ISCA1	2.44693
ENSGALG00000010360	1.57699e-13	0.406143	0.344	0.07	1.70378e-09	10	ENSGALG00000010360	NSUN4	4.91429
ENSGALG000000058235	1.582e-13	0.388742	0.859	0.652	1.70919e-09	10	ENSGALG00000005823	HDLBP	1.31748
ENSGALG000000292614	1.65333e-13	0.416534	0.797	0.545	1.78626e-09	10	ENSGALG00000029261	RTN4	1.46239
ENSGALG000000370173	1.66823e-13	0.241914	0.938	0.855	1.80236e-09	10	ENSGALG00000037017	C14orf2	1.09708
ENSGALG000000322471	1.77384e-13	0.458861	0.438	0.137	1.91646e-09	10	ENSGALG00000032247	ATP1A1	3.19708
ENSGALG000000173805	1.87987e-13	0.276531	0.875	0.762	2.03101e-09	10	ENSGALG00000017380	UQCRH	1.14829
ENSGALG000000015294	2.18889e-13	0.414988	0.484	0.195	2.36488e-09	10	ENSGALG00000001529	THYN1	2.48205
ENSGALG000000086774	2.34682e-13	0.213521	0.812	0.731	2.5355e-09	10	ENSGALG00000008677	VIM	1.11081
ENSGALG000000071535	2.36946e-13	0.313292	0.938	0.859	2.55997e-09	10	ENSGALG00000007153	DYL1	1.09197
ENSGALG000000060732	2.67318e-13	0.302665	0.641	0.443	2.8881e-09	10	ENSGALG00000006073	NDUFAB1	1.44695
ENSGALG000000019494	2.78198e-13	0.234187	0.797	0.696	3.00565e-09	10	ENSGALG00000001949	MDH2	1.14511
ENSGALG00000000220	2.78532e-13	0.52706	0.5	0.212	3.00926e-09	10	ENSGALG00000000220	APC	2.35849
ENSGALG000000064261	3.11821e-13	0.52271	0.578	0.225	3.36891e-09	10	ENSGALG00000006426	PAK2	2.56889
ENSGALG000000013305	3.23396e-13	0.185267	0.969	0.883	3.49397e-09	10	ENSGALG00000001330	ATP5G1	1.0974
ENSGALG000000062073	3.60016e-13	0.381397	0.719	0.449	3.88962e-09	10	ENSGALG00000006207	HM13	1.60134
ENSGALG00000019622	4.2319e-13	0.361289	0.172	0.018	4.57215e-09	10	ENSGALG00000019622	TRIM71	9.55556
ENSGALG000000032052	4.56057e-13	0.297065	0.875	0.726	4.92724e-09	10	ENSGALG00000003205	EIF4EBP1	1.20523
ENSGALG000000016842	4.63987e-13	0.541682	0.547	0.218	5.01291e-09	10	ENSGALG00000001684	SEC14L1	2.50917
ENSGALG000000128766	5.34108e-13	0.293768	0.766	0.58	5.77051e-09	10	ENSGALG00000012876	SSBP1	1.32069
ENSGALG00000031928	5.70128e-13	0.432326	0.328	0.048	6.15966e-09	10	ENSGALG00000031928	SPTLC2	6.83333
ENSGALG000000080666	5.99455e-13	0.295054	0.875	0.772	6.47651e-09	10	ENSGALG00000008066	UQCR10	1.13342
ENSGALG00000004113	6.11931e-13	0.269259	0.188	0.016	6.6113e-09	10	ENSGALG00000004113		11.75
ENSGALG000000015251	6.14535e-13	0.6958	0.406	0.094	6.63944e-09	10	ENSGALG00000001525	CALCOCO2	4.31915
ENSGALG000000409872	6.46964e-13	0.271003	0.844	0.698	6.9898e-09	10	ENSGALG00000040987	NDUFA8	1.20917
ENSGALG00000033938	9.5152e-13	0.319979	0.203	0.017	1.02802e-08	10	ENSGALG00000033938	ARHGAP26	11.9412
ENSGALG000000411122	1.1076e-12	0.460269	0.672	0.359	1.19666e-08	10	ENSGALG00000041112	TRAM	1.87187
ENSGALG000000325882	1.16781e-12	0.516391	0.422	0.1	1.2617e-08	10	ENSGALG00000032588	ARPC1B	4.22
ENSGALG000000153721	1.1931e-12	0.335165	0.875	0.702	1.28902e-08	10	ENSGALG00000015372	ATP5I	1.24644
ENSGALG000000055974	1.30748e-12	0.301831	0.781	0.634	1.41261e-08	10	ENSGALG00000005597	CNN3	1.23186
ENSGALG000000401561	1.41823e-12	0.826315	0.453	0.057	1.53226e-08	10	ENSGALG00000040156	CCDC88C	7.94737
ENSGALG000000072207	1.75839e-12	0.166043	0.984	0.965	1.89977e-08	10	ENSGALG00000007220	FTH1	1.01969
ENSGALG000000146451	1.79878e-12	1.09501	0.547	0.034	1.94341e-08	10	ENSGALG00000014645	MEF2C	16.0882
ENSGALG000000005851	1.82622e-12	1.4617	0.656	0.05	1.97305e-08	10	ENSGALG00000000585	MYL4	13.12
ENSGALG000000022106	1.87619e-12	0.140269	0.969	0.907	2.02703e-08	10	ENSGALG00000002210	PPIB	1.06836
ENSGALG000000083221	2.025e-12	0.249146	0.203	0.041	2.18781e-08	10	ENSGALG00000008322		4.95122
ENSGALG00000037787	2.4802e-12	0.29533	0.234	0.041	2.67961e-08	10	ENSGALG00000037787	MEF2D	5.70732
ENSGALG000000107027	2.52278e-12	0.435207	0.797	0.527	2.72561e-08	10	ENSGALG00000010702	ADSS	1.51233
ENSGALG000000142581	2.56299e-12	1.18866	0.734	0.107	2.76905e-08	10	ENSGALG00000014258	LIMCH1	6.85981
ENSGALG000000082911	2.57199e-12	0.369791	0.531	0.263	2.77877e-08	10	ENSGALG00000008291	AP3S2	2.01901
ENSGALG000000310387	2.68009e-12	0.211491	1	0.938	2.89557e-08	10	ENSGALG00000031038	RPL28	1.0661
ENSGALG000000287498	2.74058e-12	0.254364	1	0.961	2.96092e-08	10	ENSGALG00000028749	ACTB ACTC2L	1.04058
ENSGALG000000364712	3.42378e-12	0.491697	0.484	0.179	3.69905e-08	10	ENSGALG00000036471	RFTN2	2.70391
ENSGALG000000346454	3.91009e-12	0.247839	0.938	0.793	4.22447e-08	10	ENSGALG00000034645	USMG5	1.18285
ENSGALG000000409393	3.95931e-12	0.336641	0.594	0.316	4.27764e-08	10	ENSGALG00000040939		1.87975
ENSGALG000000286005	4.11389e-12	0.0925266	1	0.999	4.44465e-08	10	ENSGALG00000028600	PPIA	1.001
ENSGALG000000315936	4.19587e-12	0.15582	0.984	0.967	4.53322e-08	10	ENSGALG00000031593	TMSB15B	1.01758
ENSGALG000000067435	4.32503e-12	0.345379	0.625	0.381	4.67276e-08	10	ENSGALG00000006743	YWHAH	1.64042
ENSGALG00000037780	4.52644e-12	0.388203	0.312	0.072	4.89037e-08	10	ENSGALG00000037780	PMEPA1	4.33333
ENSGALG00000026989	4.79657e-12	0.472616	0.375	0.1	5.18222e-08	10	ENSGALG00000026989	HOXA7	3.75
ENSGALG000000353345	5.20496e-12	0.0123555	1	1	5.62343e-08	10	ENSGALG00000035334	COX3	1
ENSGALG00000004521	5.23462e-12	0.365796	0.328	0.106	5.65548e-08	10	ENSGALG00000004521	GPX3	3.09434
ENSGALG000000029908	5.61948e-12	0.37317	0.75	0.571	6.07129e-08	10	ENSGALG00000002990	PRELID1	1.31349
ENSGALG00000001376	6.13472e-12	0.492251	0.25	0.026	6.62795e-08	10	ENSGALG00000001376	ARID3B	9.61538
ENSGALG000000377267	6.27475e-12	0.418995	0.859	0.539	6.77924e-08	10	ENSGALG00000037726	MARCKS	1.59369
ENSGALG000000013342	6.34023e-12	0.266391	0.797	0.563	6.84998e-08	10	ENSGALG00000001334	GNB1	1.41563
ENSGALG000000043572	7.70074e-12	0.303547	0.438	0.192	8.31988e-08	10	ENSGALG00000004357	ANXA6	2.28125
ENSGALG000000016523	7.8808e-12	0.270336	0.734	0.614	8.51442e-08	10	ENSGALG00000001652	SEPT2 RCJMB04_2a21	1.19544
ENSGALG000000026062	8.045e-12	0.623133	0.594	0.303	8.69182e-08	10	ENSGALG00000002606	CLSTN1	1.9604
ENSGALG00000012196	8.19488e-12	0.348099	0.359	0.074	8.85375e-08	10	ENSGALG00000012196	MCUB	4.85135
ENSGALG000000057827	9.42458e-12	0.29451	0.812	0.576	1.01823e-07	10	ENSGALG00000005782	DNTTIP2	1.40972
ENSGALG000000298992	9.4531e-12	0.903069	0.594	0.085	1.02131e-07	10	ENSGALG00000029899	GNG11	6.98824
ENSGALG000000054781	9.45474e-12	0.461118	0.422	0.122	1.02149e-07	10	ENSGALG00000005478	SNX7	3.45902
ENSGALG000000112765	9.66154e-12	0.413731	0.797	0.507	1.04383e-07	10	ENSGALG00000011276	BTG1	1.57199
ENSGALG000000009463	9.88394e-12	0.384558	0.766	0.545	1.06786e-07	10	ENSGALG00000000946	PFDN1	1.4055
ENSGALG000000264932	1.0025e-11	0.385917	0.531	0.247	1.0831e-07	10	ENSGALG00000026493	RALB	2.1498
ENSGALG000000020553	1.25917e-11	0.513228	0.391	0.122	1.36041e-07	10	ENSGALG00000002055	hairy1	3.20492
ENSGALG000000167201	1.26566e-11	0.601601	0.5	0.136	1.36742e-07	10	ENSGALG00000016720	CD2AP	3.67647
ENSGALG000000292953	1.29006e-11	0.58252	0.5	0.199	1.39378e-07	10	ENSGALG00000029295	AZIN1	2.51256
ENSGALG000000127032	1.30617e-11	0.431957	0.438	0.129	1.41119e-07	10	ENSGALG00000012703	DTNBP1	3.39535
ENSGALG000000445902	1.39023e-11	0.361481	0.438	0.21	1.502e-07	10	ENSGALG00000044590		2.08571
ENSGALG000000331782	1.44565e-11	0.585718	0.406	0.102	1.56188e-07	10	ENSGALG00000033178	KLF6	3.98039
ENSGALG00000033953	1.75806e-11	0.369898	0.203	0.039	1.89941e-07	10	ENSGALG00000033953	SHROOM4	5.20513
ENSGALG000000057493	1.80165e-11	0.183991	0.906	0.86	1.9465e-07	10	ENSGALG00000005749	COX4I1	1.05349
ENSGALG00000033647	2.04197e-11	0.527258	0.328	0.06	2.20615e-07	10	ENSGALG00000033647		5.46667
ENSGALG000000064464	2.05767e-11	0.32533	0.766	0.609	2.22311e-07	10	ENSGALG00000006446	NAP1L4	1.2578
ENSGALG00000027476	2.14588e-11	0.34722	0.156	0.011	2.31841e-07	10	ENSGALG00000027476	PLEKHG5	14.1818
ENSGALG00000014124	2.67708e-11	0.373516	0.188	0.012	2.89232e-07	10	ENSGALG00000014124	TEC	15.6667
ENSGALG00000031343	2.78881e-11	0.397514	0.25	0.037	3.01303e-07	10	ENSGALG00000031343	ECE-1	6.75676
ENSGALG000000350231	2.81506e-11	0.376635	0.5	0.241	3.04139e-07	10	ENSGALG00000035023	CNIH1	2.07469
ENSGALG000000089853	3.33799e-11	0.411156	0.656	0.372	3.60637e-07	10	ENSGALG00000008985	SRI	1.76344
ENSGALG000000351113	3.41785e-11	0.277601	0.5	0.32	3.69264e-07	10	ENSGALG00000035111	PDRG1	1.5625
ENSGALG000000313875	3.49461e-11	0.182822	0.953	0.895	3.77557e-07	10	ENSGALG00000031387	YWHAZ	1.0648
ENSGALG000000416193	3.59424e-11	0.265533	0.75	0.496	3.88322e-07	10	ENSGALG00000041619	MTPN	1.5121
ENSGALG00000009112	3.60122e-11	0.329171	0.219	0.05	3.89076e-07	10	ENSGALG00000009112	LRRC57	4.38
ENSGALG00000015898	3.77432e-11	0.454421	0.297	0.079	4.07777e-07	10	ENSGALG00000015898	MYO6	3.75949
ENSGALG000000001375	3.85369e-11	0.138877	0.875	0.846	4.16352e-07	10	ENSGALG00000000137	SNRPE	1.03428
ENSGALG000000009054	3.97286e-11	0.109741	0.875	0.8	4.29228e-07	10	ENSGALG00000000905	PSMB4	1.09375
ENSGALG00000010624	4.28574e-11	0.364461	0.344	0.09	4.63032e-07	10	ENSGALG00000010624	MEMO1	3.82222
ENSGALG00000014992	5.1351e-11	0.494552	0.328	0.062	5.54796e-07	10	ENSGALG00000014992	TMEM128	5.29032
ENSGALG000000034871	5.21168e-11	0.506989	0.438	0.16	5.63069e-07	10	ENSGALG00000003487	RAB8B	2.7375
ENSGALG000000024141	5.68737e-11	0.337742	0.281	0.067	6.14463e-07	10	ENSGALG00000002414	TSPAN14	4.19403
ENSGALG000000049634	5.71353e-11	0.403681	0.609	0.339	6.1729e-07	10	ENSGALG00000004963	TIMM8A	1.79646
ENSGALG00000028001	5.81504e-11	0.408573	0.594	0.329	6.28257e-07	10	ENSGALG00000028001	COMMD2	1.80547
ENSGALG000000199792	5.929e-11	0.305306	0.734	0.489	6.4057e-07	10	ENSGALG00000019979	DYNLT1	1.50102
ENSGALG00000036253	6.11535e-11	0.285692	0.172	0.012	6.60702e-07	10	ENSGALG00000036253		14.3333
ENSGALG000000343125	6.75981e-11	0.148996	0.891	0.876	7.3033e-07	10	ENSGALG00000034312		1.01712
ENSGALG000000035324	6.82096e-11	0.141044	0.953	0.883	7.36937e-07	10	ENSGALG00000003532	DDX5	1.07928
ENSGALG000000164303	7.03e-11	0.495667	0.641	0.295	7.59521e-07	10	ENSGALG00000016430	PDHA1	2.17288
ENSGALG00000014740	7.14651e-11	0.394546	0.344	0.097	7.72109e-07	10	ENSGALG00000014740	IPO11	3.54639
ENSGALG000000286362	7.44312e-11	0.197539	0.719	0.572	8.04155e-07	10	ENSGALG00000028636	COPS9	1.25699
ENSGALG000000296151	7.79446e-11	0.532627	0.328	0.07	8.42114e-07	10	ENSGALG00000029615		4.68571
ENSGALG000000164106	8.63287e-11	0.316157	0.719	0.471	9.32695e-07	10	ENSGALG00000016410	EIF1AY	1.52654
ENSGALG000000037332	8.85042e-11	0.431354	0.281	0.063	9.562e-07	10	ENSGALG00000003733	LIFR	4.46032
ENSGALG000000116611	8.90891e-11	0.368519	0.562	0.273	9.62518e-07	10	ENSGALG00000011661	SOD2	2.05861
ENSGALG000000065128	9.23495e-11	0.283243	0.984	0.938	9.97744e-07	10	ENSGALG00000006512	HSPA8	1.04904
ENSGALG000000276828	9.32019e-11	0.0548032	0.984	0.985	1.00695e-06	10	ENSGALG00000027682	C12orf66	0.998985
ENSGALG000000002272	9.3515e-11	0.23246	0.625	0.42	1.01034e-06	10	ENSGALG00000000227	DPYSL2	1.4881
ENSGALG000000117381	9.44035e-11	0.403507	0.516	0.236	1.01994e-06	10	ENSGALG00000011738	ARHGDIB	2.18644
ENSGALG000000304363	9.48449e-11	0.177778	0.938	0.83	1.0247e-06	10	ENSGALG00000030436	MT-ND3	1.13012
ENSGALG000000086847	9.8894e-11	0.140316	0.953	0.886	1.06845e-06	10	ENSGALG00000008684	EIF4A2	1.07562
ENSGALG000000174141	9.9523e-11	0.430157	0.438	0.131	1.07525e-06	10	ENSGALG00000017414	JUP	3.34351
ENSGALG000000414012	9.97617e-11	0.216063	0.844	0.633	1.07783e-06	10	ENSGALG00000041401	SDHB	1.33333
ENSGALG00000029190	1.04713e-10	0.347327	0.328	0.083	1.13132e-06	10	ENSGALG00000029190	MBNL1	3.95181
ENSGALG000000093301	1.05121e-10	0.29767	0.359	0.104	1.13573e-06	10	ENSGALG00000009330	DEGS1	3.45192
ENSGALG000000067601	1.09722e-10	0.270847	0.391	0.201	1.18544e-06	10	ENSGALG00000006760	CSTF2	1.94527
ENSGALG00000005678	1.18847e-10	0.373286	0.266	0.057	1.28402e-06	10	ENSGALG00000005678	FLNB	4.66667
ENSGALG000000158304	1.19993e-10	0.289238	0.719	0.53	1.29641e-06	10	ENSGALG00000015830	SYNCRIP	1.3566
ENSGALG000000324382	1.25694e-10	0.307992	0.484	0.212	1.358e-06	10	ENSGALG00000032438		2.28302
ENSGALG000000170903	1.26154e-10	0.1948	0.781	0.625	1.36297e-06	10	ENSGALG00000017090	POMP	1.2496
ENSGALG000000164335	1.31287e-10	0.194727	0.938	0.799	1.41842e-06	10	ENSGALG00000016433	YWHAQ	1.17397
ENSGALG000000071302	1.31303e-10	0.270298	0.719	0.478	1.4186e-06	10	ENSGALG00000007130	cRac1A	1.50418
ENSGALG000000430066	1.48556e-10	0.223505	0.875	0.709	1.605e-06	10	ENSGALG00000043006	PDIA4	1.23413
ENSGALG00000014321	1.57233e-10	0.371648	0.234	0.079	1.69875e-06	10	ENSGALG00000014321	SMIM14	2.96203
ENSGALG000000449304	1.73264e-10	0.264241	0.656	0.538	1.87194e-06	10	ENSGALG00000044930		1.21933
ENSGALG00000000004	1.83463e-10	0.415596	0.266	0.052	1.98213e-06	10	ENSGALG00000000004	RFKL	5.11538
ENSGALG000000187021	2.20452e-10	0.948751	0.516	0.052	2.38176e-06	10	ENSGALG00000018702		9.92308
ENSGALG000000114322	2.34869e-10	0.458912	0.562	0.318	2.53752e-06	10	ENSGALG00000011432	CDC42BPB	1.7673
ENSGALG000000021976	2.44478e-10	0.0866561	1	0.998	2.64134e-06	10	ENSGALG00000002197	NPM1	1.002
ENSGALG000000437332	2.55383e-10	0.27903	0.703	0.462	2.75916e-06	10	ENSGALG00000043733	TMEM50A	1.52165
ENSGALG00000014716	2.63254e-10	0.538512	0.297	0.055	2.84419e-06	10	ENSGALG00000014716	IL6ST	5.4
ENSGALG00000011548	2.67861e-10	0.358527	0.25	0.052	2.89397e-06	10	ENSGALG00000011548	PPP1R13B	4.80769
ENSGALG000000068762	2.74824e-10	0.300463	0.328	0.139	2.9692e-06	10	ENSGALG00000006876	CTSA	2.35971
ENSGALG000000100301	2.80393e-10	0.554608	0.453	0.105	3.02936e-06	10	ENSGALG00000010030	BAZ1A	4.31429
ENSGALG000000092866	2.83909e-10	0.110243	0.984	0.964	3.06735e-06	10	ENSGALG00000009286	ATP5G3	1.02075
ENSGALG000000397796	2.88087e-10	0.253345	0.969	0.79	3.11249e-06	10	ENSGALG00000039779	SDOS	1.22658
ENSGALG000000330016	2.9114e-10	0.116603	0.906	0.854	3.14547e-06	10	ENSGALG00000033001	ATP5J2	1.06089
ENSGALG000000119211	3.02172e-10	0.288023	0.719	0.459	3.26466e-06	10	ENSGALG00000011921	DHRS7	1.56645
ENSGALG00000014201	3.15816e-10	0.470111	0.312	0.075	3.41208e-06	10	ENSGALG00000014201	PARVB	4.16
ENSGALG000000412321	3.28338e-10	0.4473	0.484	0.232	3.54736e-06	10	ENSGALG00000041232	TMEM223	2.08621
ENSGALG000000101861	3.3012e-10	0.247153	0.25	0.05	3.56661e-06	10	ENSGALG00000010186	CAPN11	5
ENSGALG000000095924	3.56701e-10	0.282557	0.75	0.543	3.8538e-06	10	ENSGALG00000009592	SRP14	1.38122
ENSGALG000000020953	3.74458e-10	0.322698	0.75	0.588	4.04564e-06	10	ENSGALG00000002095	CHMP4B	1.27551
ENSGALG000000163141	3.76455e-10	0.42742	0.422	0.167	4.06722e-06	10	ENSGALG00000016314	ELOVL5	2.52695
ENSGALG000000378804	3.8526e-10	0.230197	0.828	0.696	4.16235e-06	10	ENSGALG00000037880	ATP synthase subunit alpha	1.18966
ENSGALG000000258193	4.03955e-10	0.301211	0.828	0.635	4.36433e-06	10	ENSGALG00000025819	UQCRFS1	1.30394
ENSGALG000000077092	4.16345e-10	0.362325	0.609	0.41	4.49819e-06	10	ENSGALG00000007709	RTFDC1	1.48537
ENSGALG000000104112	4.29909e-10	0.265863	0.734	0.487	4.64474e-06	10	ENSGALG00000010411	RNF13	1.50719
ENSGALG000000378057	4.4381e-10	0.0146838	0.969	0.982	4.79492e-06	10	ENSGALG00000037805	RPS19	0.986762
ENSGALG000000029327	4.88595e-10	0.0374769	0.969	0.992	5.27879e-06	10	ENSGALG00000002932	NME2	0.976815
ENSGALG000000165351	5.31345e-10	0.441553	0.578	0.287	5.74065e-06	10	ENSGALG00000016535	RAB10	2.01394
ENSGALG000000166914	5.34413e-10	0.115313	0.891	0.792	5.7738e-06	10	ENSGALG00000016691	SLC25A6	1.125
ENSGALG00000003701	5.60937e-10	0.31721	0.266	0.062	6.06036e-06	10	ENSGALG00000003701	SGMS1	4.29032
ENSGALG00000011724	5.68662e-10	0.531111	0.484	0.161	6.14382e-06	10	ENSGALG00000011724	WDR91	3.00621
ENSGALG000000072481	5.77788e-10	0.453181	0.312	0.056	6.24242e-06	10	ENSGALG00000007248	PLEKHO2	5.57143
ENSGALG00000000883	5.98882e-10	0.348198	0.359	0.124	6.47032e-06	10	ENSGALG00000000883	MAPKAPK2	2.89516
ENSGALG00000016259	6.06495e-10	0.384206	0.266	0.058	6.55257e-06	10	ENSGALG00000016259	DYNLT3	4.58621
ENSGALG000000144855	6.09639e-10	0.513324	0.5	0.158	6.58654e-06	10	ENSGALG00000014485	LDB2	3.16456
ENSGALG000000094515	7.23746e-10	0.288153	0.797	0.578	7.81935e-06	10	ENSGALG00000009451	PPID	1.37889
ENSGALG00000031009	7.7111e-10	0.32272	0.438	0.137	8.33108e-06	10	ENSGALG00000031009	ARHGEF7	3.19708
ENSGALG00000026677	8.05322e-10	0.376746	0.188	0.012	8.7007e-06	10	ENSGALG00000026677	F10	15.6667
ENSGALG00000005667	8.16382e-10	0.344121	0.641	0.289	8.82019e-06	10	ENSGALG00000005667	UBE2G2	2.21799
ENSGALG000000016348	8.42371e-10	0.0144316	1	0.994	9.10098e-06	10	ENSGALG00000001634	RPL23	1.00604
ENSGALG000000305153	9.58397e-10	0.270306	0.75	0.574	1.03545e-05	10	ENSGALG00000030515	UBE2N	1.30662
ENSGALG000000359964	9.91996e-10	0.0653002	0.969	0.951	1.07175e-05	10	ENSGALG00000035996		1.01893
ENSGALG000000118552	1.00433e-09	0.338642	0.375	0.09	1.08508e-05	10	ENSGALG00000011855	RHOJ	4.16667
ENSGALG000000277771	1.0056e-09	0.421034	0.375	0.066	1.08645e-05	10	ENSGALG00000027777	CNN2	5.68182
ENSGALG00000034548	1.01437e-09	0.404337	0.312	0.073	1.09592e-05	10	ENSGALG00000034548	PLEKHA1	4.27397
ENSGALG000000017411	1.05408e-09	0.277142	0.641	0.376	1.13883e-05	10	ENSGALG00000001741	NPTN	1.70479
ENSGALG000000430393	1.06344e-09	0.169546	0.844	0.744	1.14894e-05	10	ENSGALG00000043039	HSBP1	1.13441
ENSGALG00000039114	1.10826e-09	0.263129	0.328	0.129	1.19737e-05	10	ENSGALG00000039114	TMEM256	2.54264
ENSGALG000000356777	1.12133e-09	0.0243193	0.969	0.977	1.21148e-05	10	ENSGALG00000035677	RPL35	0.991812
ENSGALG000000024901	1.13456e-09	0.259085	0.766	0.532	1.22578e-05	10	ENSGALG00000002490	UQCRC2	1.43985
ENSGALG00000011419	1.13754e-09	0.356761	0.188	0.039	1.229e-05	10	ENSGALG00000011419	DUSP4	4.82051
ENSGALG000000312384	1.16452e-09	0.0986529	0.781	0.786	1.25815e-05	10	ENSGALG00000031238	SLIRP	0.993639
ENSGALG00000033780	1.24132e-09	0.259598	0.266	0.044	1.34112e-05	10	ENSGALG00000033780	SQRDL	6.04545
ENSGALG000000004192	1.25935e-09	0.269831	0.484	0.274	1.3606e-05	10	ENSGALG00000000419	LAMTOR5	1.76642
ENSGALG000000364912	1.26335e-09	0.395059	0.422	0.159	1.36492e-05	10	ENSGALG00000036491	DRAM2	2.65409
ENSGALG000000331967	1.29451e-09	0.207723	0.844	0.753	1.39858e-05	10	ENSGALG00000033196	EIF2B	1.12085
ENSGALG000000156177	1.31065e-09	0.0680797	1	0.982	1.41603e-05	10	ENSGALG00000015617	RPS23	1.01833
ENSGALG000000080947	1.3336e-09	0.183744	0.922	0.862	1.44083e-05	10	ENSGALG00000008094	HSPD1	1.06961
ENSGALG000000159066	1.33444e-09	0.152593	0.891	0.801	1.44173e-05	10	ENSGALG00000015906	COX7A2	1.11236
ENSGALG000000166354	1.36758e-09	0.681538	0.422	0.102	1.47753e-05	10	ENSGALG00000016635	MXRA5	4.13725
ENSGALG000000243986	1.4207e-09	0.0778163	1	0.973	1.53493e-05	10	ENSGALG00000024398	RPS28	1.02775
ENSGALG00000012857	1.45133e-09	0.362647	0.344	0.092	1.56801e-05	10	ENSGALG00000012857	DENND2A	3.73913
ENSGALG000000378384	1.51814e-09	0.222774	0.953	0.857	1.64019e-05	10	ENSGALG00000037838	ND6	1.11202
ENSGALG000000235461	1.54503e-09	0.570883	0.391	0.099	1.66925e-05	10	ENSGALG00000023546	NLRP1L	3.94949
ENSGALG00000037940	1.56723e-09	0.351037	0.219	0.032	1.69324e-05	10	ENSGALG00000037940	IGFBP3	6.84375
ENSGALG000000293781	1.56787e-09	0.603265	0.344	0.059	1.69393e-05	10	ENSGALG00000029378	ITGA9	5.83051
ENSGALG000000268581	1.61012e-09	0.463322	0.359	0.09	1.73958e-05	10	ENSGALG00000026858	BTG2	3.98889
ENSGALG000000348118	1.67281e-09	0.0111299	1	0.989	1.8073e-05	10	ENSGALG00000034811	RPLP2	1.01112
ENSGALG000000012505	1.69461e-09	0.379609	0.656	0.408	1.83086e-05	10	ENSGALG00000001250	APLP2	1.60784
ENSGALG00000015090	1.77891e-09	0.450951	0.453	0.173	1.92193e-05	10	ENSGALG00000015090	PLIN2	2.6185
ENSGALG000000293322	1.87066e-09	0.46853	0.516	0.201	2.02106e-05	10	ENSGALG00000029332	C15orf57	2.56716
ENSGALG000000466561	1.89622e-09	0.304142	0.375	0.126	2.04867e-05	10	ENSGALG00000046656	PMVK	2.97619
ENSGALG000000099134	1.92795e-09	0.248587	0.656	0.463	2.08295e-05	10	ENSGALG00000009913	SMARCA5	1.41685
ENSGALG00000004806	2.08844e-09	0.246425	0.172	0.022	2.25635e-05	10	ENSGALG00000004806	EDEM3	7.81818
ENSGALG00000035845	2.17396e-09	0.741306	0.484	0.091	2.34875e-05	10	ENSGALG00000035845	JPH1	5.31868
ENSGALG000000123422	2.20272e-09	0.479592	0.422	0.111	2.37982e-05	10	ENSGALG00000012342	SASH1	3.8018
ENSGALG000000367394	2.28694e-09	0.314183	0.719	0.529	2.47081e-05	10	ENSGALG00000036739	UBE2L5P	1.35917
ENSGALG000000034452	2.41795e-09	0.232569	0.703	0.454	2.61235e-05	10	ENSGALG00000003445	MGST3	1.54846
ENSGALG000000102371	2.45468e-09	0.367771	0.375	0.123	2.65204e-05	10	ENSGALG00000010237	NPC2	3.04878
ENSGALG00000014355	2.52871e-09	0.35521	0.359	0.102	2.73202e-05	10	ENSGALG00000014355	STIM2	3.51961
ENSGALG000000321486	2.61359e-09	0.220992	0.844	0.766	2.82372e-05	10	ENSGALG00000032148	CANX	1.10183
ENSGALG000000048343	2.66482e-09	0.369686	0.672	0.333	2.87907e-05	10	ENSGALG00000004834	COPS3	2.01802
ENSGALG000000090706	2.88621e-09	0.239893	0.969	0.858	3.11826e-05	10	ENSGALG00000009070	HSPE1	1.12937
ENSGALG000000340071	3.05046e-09	0.323793	0.188	0.04	3.29572e-05	10	ENSGALG00000034007	ITGA6	4.7
ENSGALG000000116252	3.42129e-09	0.307546	0.594	0.386	3.69636e-05	10	ENSGALG00000011625	MRPL18	1.53886
ENSGALG00000009336	3.67187e-09	0.338781	0.375	0.137	3.96709e-05	10	ENSGALG00000009336	FAM45A	2.73723
ENSGALG00000036680	3.8679e-09	0.698172	0.438	0.053	4.17888e-05	10	ENSGALG00000036680	GCOM1	8.26415
ENSGALG00000008485	3.88699e-09	0.429758	0.469	0.132	4.19951e-05	10	ENSGALG00000008485	CCNYL1	3.55303
ENSGALG00000003261	4.00135e-09	0.582858	0.25	0.023	4.32306e-05	10	ENSGALG00000003261	PTRF	10.8696
ENSGALG00000040157	4.14047e-09	0.386696	0.203	0.067	4.47337e-05	10	ENSGALG00000040157	CHTF18	3.02985
ENSGALG00000039124	4.57732e-09	0.290489	0.156	0.011	4.94534e-05	10	ENSGALG00000039124	KLHL3	14.1818
ENSGALG00000026374	4.59263e-09	0.204306	0.844	0.674	4.96188e-05	10	ENSGALG00000026374	PFDN2	1.25223
ENSGALG000000056541	4.78296e-09	0.359863	0.719	0.513	5.16751e-05	10	ENSGALG00000005654	PITPNB	1.40156
ENSGALG000000369626	4.89066e-09	0.322243	0.703	0.502	5.28387e-05	10	ENSGALG00000036962	KPNB1	1.4004
ENSGALG000000216831	4.94027e-09	0.284563	0.656	0.371	5.33746e-05	10	ENSGALG00000021683	RER1	1.76819
ENSGALG000000016553	5.0809e-09	0.205281	0.781	0.626	5.48941e-05	10	ENSGALG00000001655	SPCS1	1.2476
ENSGALG000000048715	5.12876e-09	0.0659745	1	0.975	5.54112e-05	10	ENSGALG00000004871	RPS24	1.02564
ENSGALG000000094552	5.18993e-09	0.280321	0.484	0.254	5.6072e-05	10	ENSGALG00000009455	MCMBP	1.90551
ENSGALG000000314483	5.60064e-09	0.358978	0.641	0.422	6.05094e-05	10	ENSGALG00000031448	MAPK6	1.51896
ENSGALG00000002820	6.36015e-09	0.428511	0.359	0.127	6.87151e-05	10	ENSGALG00000002820	DFFA	2.82677
ENSGALG000000045294	6.77623e-09	0.152097	0.578	0.449	7.32104e-05	10	ENSGALG00000004529	VPS29	1.28731
ENSGALG000000137683	6.97618e-09	0.423862	0.5	0.192	7.53707e-05	10	ENSGALG00000013768	PHACTR2	2.60417
ENSGALG000000059226	7.25385e-09	0.00283938	0.969	0.964	7.83706e-05	10	ENSGALG00000005922	RPL5	1.00519
ENSGALG000000025362	7.9977e-09	0.230876	0.641	0.331	8.64071e-05	10	ENSGALG00000002536	STX2	1.93656
ENSGALG000000279634	8.39606e-09	0.0757124	0.969	0.905	9.0711e-05	10	ENSGALG00000027963	COX7C	1.07072
ENSGALG000000161243	8.55405e-09	0.335003	0.688	0.444	9.24179e-05	10	ENSGALG00000016124	HADH	1.54955
ENSGALG000000329306	8.57512e-09	0.066569	0.984	0.974	9.26456e-05	10	ENSGALG00000032930	NCL	1.01027
ENSGALG000000119316	8.72947e-09	0.213782	0.844	0.716	9.43132e-05	10	ENSGALG00000011931	SNU13	1.17877
ENSGALG000000301621	8.73962e-09	0.393054	0.672	0.347	9.44229e-05	10	ENSGALG00000030162	IQGAP1	1.9366
ENSGALG00000005909	8.91685e-09	0.289892	0.188	0.006	9.63377e-05	10	ENSGALG00000005909	GATA2	31.3333
ENSGALG000000312962	9.3006e-09	0.382353	0.469	0.241	0.000100484	10	ENSGALG00000031296		1.94606
ENSGALG000000167812	9.4003e-09	0.374748	0.609	0.267	0.000101561	10	ENSGALG00000016781	MAP4K4	2.2809
ENSGALG000000006522	1.02983e-08	0.315453	0.312	0.087	0.000111263	10	ENSGALG00000000652	ACOT7	3.58621
ENSGALG00000031538	1.04186e-08	0.356428	0.297	0.075	0.000112562	10	ENSGALG00000031538	PI4K2B	3.96
ENSGALG00000001452	1.1404e-08	0.0257413	0.828	0.83	0.000123209	10	ENSGALG00000001452	ATP5F1	0.99759
ENSGALG000000146822	1.23609e-08	0.375495	0.375	0.183	0.000133547	10	ENSGALG00000014682	CAST	2.04918
ENSGALG000000079265	1.26099e-08	0.161011	0.875	0.846	0.000136238	10	ENSGALG00000007926	ATP5H	1.03428
ENSGALG000000065966	1.2676e-08	0.180766	0.875	0.782	0.000136951	10	ENSGALG00000006596	SNRPD3	1.11893
ENSGALG000000110385	1.27401e-08	0.0380899	0.891	0.903	0.000137644	10	ENSGALG00000011038	CBX3	0.986711
ENSGALG00000014725	1.28243e-08	0.510905	0.312	0.031	0.000138553	10	ENSGALG00000014725	PLK2	10.0645
ENSGALG000000135122	1.34864e-08	0.274158	0.766	0.566	0.000145707	10	ENSGALG00000013512	BTF3	1.35336
ENSGALG000000075472	1.40469e-08	0.316985	0.406	0.181	0.000151763	10	ENSGALG00000007547	ABI1	2.24309
ENSGALG00000020249	1.4949e-08	0.21982	0.203	0.04	0.000161509	10	ENSGALG00000020249	RAPGEF2	5.075
ENSGALG000000130416	1.54626e-08	0.251054	0.953	0.781	0.000167058	10	ENSGALG00000013041	CCT5	1.22023
ENSGALG00000034905	1.56435e-08	0.163566	0.156	0.023	0.000169013	10	ENSGALG00000034905		6.78261
ENSGALG000000085423	1.603e-08	0.291736	0.625	0.336	0.000173188	10	ENSGALG00000008542	ADD3	1.86012
ENSGALG000000000865	1.61648e-08	0.353248	0.656	0.377	0.000174644	10	ENSGALG00000000086	TIMM17A	1.74005
ENSGALG000000264907	1.63636e-08	0.0679803	0.984	0.998	0.000176793	10	ENSGALG00000026490	RPS16	0.985972
ENSGALG000000042401	1.67347e-08	0.3435	0.234	0.047	0.000180802	10	ENSGALG00000004240	ORAI1	4.97872
ENSGALG00000035489	1.76778e-08	0.197255	0.297	0.09	0.000190991	10	ENSGALG00000035489	Wpkci-8	3.3
ENSGALG000000073315	1.82831e-08	0.378228	0.625	0.335	0.00019753	10	ENSGALG00000007331	SVIL	1.86567
ENSGALG000000008021	1.94536e-08	0.248039	0.266	0.078	0.000210177	10	ENSGALG00000000802	DHODH	3.41026
ENSGALG000000300863	2.02443e-08	0.0832703	0.875	0.772	0.00021872	10	ENSGALG00000030086	ATP5G2	1.13342
ENSGALG000000008572	2.14734e-08	0.226077	0.469	0.258	0.000231999	10	ENSGALG00000000857	NMT1	1.81783
ENSGALG00000020251	2.22845e-08	0.344536	0.25	0.063	0.000240762	10	ENSGALG00000020251	FNIP2	3.96825
ENSGALG000000362294	2.36386e-08	0.14636	0.922	0.873	0.000255392	10	ENSGALG00000036229	MT-ND4	1.05613
ENSGALG000000169214	2.47388e-08	0.240963	0.641	0.5	0.000267278	10	ENSGALG00000016921	UCHL3	1.282
ENSGALG000000374014	2.50278e-08	0.413926	0.391	0.175	0.0002704	10	ENSGALG00000037401	IDH3A	2.23429
ENSGALG000000055874	2.744e-08	0.126067	0.984	0.904	0.000296462	10	ENSGALG00000005587	EIF4G2	1.0885
ENSGALG000000128792	2.76278e-08	0.359485	0.469	0.216	0.000298491	10	ENSGALG00000012879	VPS4B	2.1713
ENSGALG000000156452	3.00422e-08	0.32545	0.359	0.143	0.000324576	10	ENSGALG00000015645	GRK4	2.51049
ENSGALG000000437683	3.08049e-08	0.0689024	0.953	0.947	0.000332816	10	ENSGALG00000043768	MT-ND2	1.00634
ENSGALG000000345092	3.1867e-08	0.155135	0.875	0.724	0.000344291	10	ENSGALG00000034509	DYNLRB1	1.20856
ENSGALG000000042592	3.34674e-08	0.274983	0.656	0.368	0.000361582	10	ENSGALG00000004259	BLMH	1.78261
ENSGALG00000015019	3.34862e-08	0.396307	0.266	0.071	0.000361785	10	ENSGALG00000015019		3.74648
ENSGALG000000081693	3.48076e-08	0.204624	0.719	0.524	0.000376061	10	ENSGALG00000008169	GDI2	1.37214
ENSGALG000000401282	3.54712e-08	0.444171	0.391	0.136	0.000383231	10	ENSGALG00000040128	SNAP29	2.875
ENSGALG000000280375	3.81999e-08	0.482149	0.594	0.225	0.000412711	10	ENSGALG00000028037	FOS	2.64
ENSGALG00000003510	3.91522e-08	0.204262	0.234	0.078	0.000423	10	ENSGALG00000003510	UCK2	3
ENSGALG00000009850	3.98422e-08	0.356262	0.25	0.068	0.000430456	10	ENSGALG00000009850	NOVA1	3.67647
ENSGALG000000136265	4.40714e-08	0.356444	0.5	0.277	0.000476148	10	ENSGALG00000013626	GMNN	1.80505
ENSGALG000000082873	4.68291e-08	0.264137	0.5	0.31	0.000505942	10	ENSGALG00000008287	PSMD10	1.6129
ENSGALG00000006663	4.73848e-08	0.414423	0.312	0.088	0.000511946	10	ENSGALG00000006663	ARHGEF12	3.54545
ENSGALG000000327306	5.00986e-08	0.223611	0.812	0.711	0.000541265	10	ENSGALG00000032730	NOP56	1.14205
ENSGALG000000332128	5.2306e-08	0.212902	1	0.963	0.000565114	10	ENSGALG00000033212	HSP90AA1	1.03842
ENSGALG00000040905	5.37316e-08	0.326583	0.516	0.248	0.000580517	10	ENSGALG00000040905	NTAN1	2.08065
ENSGALG00000008432	5.88127e-08	0.119828	0.625	0.439	0.000635412	10	ENSGALG00000008432	AP2M1	1.42369
ENSGALG000000048121	6.02919e-08	0.448186	0.328	0.081	0.000651394	10	ENSGALG00000004812	FAM129A	4.04938
ENSGALG00000010836	6.34237e-08	0.520386	0.188	0.021	0.00068523	10	ENSGALG00000010836	AHR	8.95238
ENSGALG000000087654	6.45859e-08	0.25648	0.484	0.25	0.000697786	10	ENSGALG00000008765	C1D	1.936
ENSGALG00000005682	6.64124e-08	0.243369	0.188	0.031	0.000717519	10	ENSGALG00000005682	SPATA5L1	6.06452
ENSGALG00000007615	6.80588e-08	0.426296	0.484	0.186	0.000735307	10	ENSGALG00000007615	RAB11A	2.60215
ENSGALG000000112803	6.93881e-08	0.453355	0.594	0.234	0.000749669	10	ENSGALG00000011280	EEA1	2.53846
ENSGALG00000004614	7.17016e-08	0.269143	0.203	0.015	0.000774664	10	ENSGALG00000004614	NPL	13.5333
ENSGALG000000042373	7.25199e-08	0.185207	0.766	0.531	0.000783505	10	ENSGALG00000004237	PRKAR1A	1.44256
ENSGALG000000039392	7.85531e-08	0.674234	0.344	0.054	0.000848688	10	ENSGALG00000003939	KLF2	6.37037
ENSGALG000000095702	7.87061e-08	0.261931	0.531	0.29	0.000850341	10	ENSGALG00000009570	ATP6V1D	1.83103
ENSGALG00000036871	8.36413e-08	0.249104	0.25	0.061	0.000903661	10	ENSGALG00000036871	NOS1AP	4.09836
ENSGALG00000004621	8.65071e-08	0.285214	0.188	0.019	0.000934622	10	ENSGALG00000004621	PREX1	9.89474
ENSGALG000000014831	8.97908e-08	0.349558	0.203	0.036	0.0009701	10	ENSGALG00000001483		5.63889
ENSGALG000000113777	9.28635e-08	0.363917	0.656	0.507	0.0010033	10	ENSGALG00000011377	METAP2	1.29389
ENSGALG00000004121	9.49548e-08	0.197082	0.25	0.089	0.00102589	10	ENSGALG00000004121	LPAR4	2.80899
ENSGALG000000021077	9.59689e-08	0.131447	0.875	0.769	0.00103685	10	ENSGALG00000002107	RANBP1 RCJMB04_20p3	1.13784
ENSGALG000000339934	9.98919e-08	0.278493	0.578	0.339	0.00107923	10	ENSGALG00000033993	EIF6	1.70501
ENSGALG00000042741	1.02599e-07	0.204069	0.219	0.07	0.00110848	10	ENSGALG00000042741	ADRBK1	3.12857
ENSGALG000000072991	1.04982e-07	0.266587	0.625	0.396	0.00113422	10	ENSGALG00000007299	THOC7	1.57828
ENSGALG000000071906	1.0676e-07	0.173908	0.656	0.532	0.00115344	10	ENSGALG00000007190	ATP6V1G1	1.23308
ENSGALG000000320613	1.08599e-07	0.157634	0.516	0.305	0.0011733	10	ENSGALG00000032061	IER3IP1	1.6918
ENSGALG000000350796	1.08827e-07	0.00566105	1	0.995	0.00117577	10	ENSGALG00000035079	RPSA	1.00503
ENSGALG000000027056	1.10368e-07	0.309964	0.562	0.314	0.00119242	10	ENSGALG00000002705	CISD1	1.78981
ENSGALG000000110313	1.1196e-07	0.287522	0.5	0.235	0.00120962	10	ENSGALG00000011031	JAK1	2.12766
ENSGALG000000129211	1.12333e-07	0.239801	0.188	0.021	0.00121365	10	ENSGALG00000012921	ETV6	8.95238
ENSGALG00000011555	1.13537e-07	0.254323	0.469	0.237	0.00122665	10	ENSGALG00000011555	QKI	1.9789
ENSGALG00000011442	1.13614e-07	0.387012	0.203	0.025	0.00122748	10	ENSGALG00000011442	TGFBR2	8.12
ENSGALG000000302805	1.14069e-07	0.0475241	0.953	0.951	0.00123241	10	ENSGALG00000030280	PABPC1	1.0021
ENSGALG000000165841	1.14659e-07	1.28446	0.578	0.051	0.00123878	10	ENSGALG00000016584	EGFL6	11.3333
ENSGALG00000027700	1.15127e-07	0.333684	0.25	0.053	0.00124384	10	ENSGALG00000027700	FLAD1	4.71698
ENSGALG000000260092	1.1656e-07	0.140921	0.547	0.362	0.00125932	10	ENSGALG00000026009	SRP9	1.51105
ENSGALG000000300081	1.19216e-07	1.14015	0.609	0.047	0.00128801	10	ENSGALG00000030008	HHEX	12.9574
ENSGALG000000152006	1.23605e-07	0.354177	0.469	0.253	0.00133543	10	ENSGALG00000015200	DAZAP1	1.85375
ENSGALG000000151182	1.27562e-07	0.442181	0.562	0.31	0.00137818	10	ENSGALG00000015118	SMC5	1.8129
ENSGALG000000228131	1.28633e-07	0.262466	0.797	0.609	0.00138976	10	ENSGALG00000022813	NDUFV3	1.3087
ENSGALG000000373254	1.41644e-07	0.192763	0.641	0.475	0.00153032	10	ENSGALG00000037325	SERP1	1.34947
ENSGALG00000002141	1.44411e-07	0.36028	0.266	0.067	0.00156021	10	ENSGALG00000002141	UGGT1	3.97015
ENSGALG000000130363	1.44813e-07	0.387933	0.578	0.298	0.00156456	10	ENSGALG00000013036	ATP6V1E1	1.9396
ENSGALG000000040343	1.44955e-07	0.101122	0.781	0.674	0.00156609	10	ENSGALG00000004034	CAPZB	1.15875
ENSGALG000000060968	1.49742e-07	0.0384204	0.953	0.952	0.00161781	10	ENSGALG00000006096	RPS13	1.00105
ENSGALG00000005820	1.5084e-07	0.278239	0.203	0.056	0.00162967	10	ENSGALG00000005820	RNF130	3.625
ENSGALG000000367114	1.54439e-07	0.583558	0.594	0.199	0.00166855	10	ENSGALG00000036711	S100A11	2.98492
ENSGALG000000464575	1.55875e-07	0.0577711	0.891	0.864	0.00168407	10	ENSGALG00000046457		1.03125
ENSGALG000000037956	1.61661e-07	0.274414	0.672	0.513	0.00174659	10	ENSGALG00000003795	DENR	1.30994
ENSGALG000000056224	1.65953e-07	0.0419892	0.781	0.697	0.00179295	10	ENSGALG00000005622	ARF5	1.12052
ENSGALG000000117042	1.74842e-07	0.376686	0.422	0.183	0.00188899	10	ENSGALG00000011704	HACD2	2.30601
ENSGALG00000033207	1.79896e-07	0.265521	0.328	0.106	0.0019436	10	ENSGALG00000033207	HIBADH	3.09434
ENSGALG000000147892	1.95788e-07	0.214755	0.453	0.277	0.00211529	10	ENSGALG00000014789	MRPS36	1.63538
ENSGALG000000074735	2.02988e-07	0.268649	0.75	0.511	0.00219309	10	ENSGALG00000007473	MRPL28	1.46771
ENSGALG000000158215	2.09453e-07	0.0838133	0.766	0.686	0.00226293	10	ENSGALG00000015821	CCT8	1.11662
ENSGALG000000103184	2.17561e-07	0.182303	0.781	0.618	0.00235053	10	ENSGALG00000010318	TMED10	1.26375
ENSGALG000000369563	2.21073e-07	0.146168	0.766	0.649	0.00238847	10	ENSGALG00000036956		1.18028
ENSGALG000000380035	2.22503e-07	0.0703142	0.812	0.719	0.00240392	10	ENSGALG00000038003	EDF1	1.12935
ENSGALG00000001231	2.25564e-07	0.368014	0.188	0.051	0.00243699	10	ENSGALG00000001231	SAMHD1	3.68627
ENSGALG000000050024	2.26012e-07	0.0157783	0.781	0.763	0.00244183	10	ENSGALG00000005002	VDAC2	1.02359
ENSGALG000000412003	2.4545e-07	0.106617	0.703	0.548	0.00265185	10	ENSGALG00000041200	ZNF706	1.28285
ENSGALG000000159601	2.4935e-07	0.309409	0.438	0.241	0.00269398	10	ENSGALG00000015960	RPIA	1.81743
ENSGALG00000028227	2.51246e-07	0.28223	0.391	0.17	0.00271446	10	ENSGALG00000028227	SLC25A20	2.3
ENSGALG000000408912	2.60163e-07	0.112224	0.438	0.237	0.0028108	10	ENSGALG00000040891	RSU1	1.8481
ENSGALG000000037484	2.65111e-07	0.377461	0.438	0.225	0.00286426	10	ENSGALG00000003748	ANO5	1.94667
ENSGALG000000074431	2.66172e-07	0.209366	0.219	0.038	0.00287572	10	ENSGALG00000007443	TMLHE	5.76316
ENSGALG000000323165	2.69627e-07	0.272852	0.688	0.418	0.00291305	10	ENSGALG00000032316	CDV3	1.64593
ENSGALG00000000950	2.71225e-07	0.425675	0.156	0.04	0.00293031	10	ENSGALG00000000950	MVB12B	3.9
ENSGALG000000119741	2.76135e-07	0.135283	0.719	0.653	0.00298337	10	ENSGALG00000011974	RPL7L1	1.10107
ENSGALG000000023625	2.77149e-07	0.176007	0.766	0.621	0.00299432	10	ENSGALG00000002362	MANF	1.23349
ENSGALG000000145674	2.83159e-07	0.0629699	0.844	0.735	0.00305925	10	ENSGALG00000014567	PHB2	1.1483
ENSGALG000000077002	2.83402e-07	0.338072	0.531	0.285	0.00306187	10	ENSGALG00000007700	CTTN	1.86316
ENSGALG000000085176	2.8887e-07	0.144741	0.5	0.462	0.00312095	10	ENSGALG00000008517	MCTS1	1.08225
ENSGALG000000121374	2.90152e-07	0.238371	0.688	0.498	0.0031348	10	ENSGALG00000012137	KTN1	1.38153
ENSGALG000000260011	2.95684e-07	0.238271	0.469	0.188	0.00319457	10	ENSGALG00000026001	C9orf85	2.49468
ENSGALG000000345292	2.9576e-07	0.190498	0.312	0.16	0.0031954	10	ENSGALG00000034529		1.95
ENSGALG000000057893	3.00048e-07	0.154095	0.812	0.608	0.00324172	10	ENSGALG00000005789	UQCRC1	1.33553
ENSGALG000000357697	3.01903e-07	0.377456	0.672	0.367	0.00326176	10	ENSGALG00000035769	EPB41L2	1.83106
ENSGALG000000306261	3.14337e-07	0.408458	0.266	0.052	0.0033961	10	ENSGALG00000030626	FZD6	5.11538
ENSGALG000000095656	3.14961e-07	0.141474	0.781	0.614	0.00340284	10	ENSGALG00000009565	EIF2S1	1.27199
ENSGALG000000041763	3.1943e-07	0.181657	0.797	0.562	0.00345112	10	ENSGALG00000004176	ATOX1	1.41815
ENSGALG000000286277	3.26368e-07	0.545025	0.578	0.254	0.00352609	10	ENSGALG00000028627	TIMP3	2.27559
ENSGALG00000013528	3.4275e-07	0.259043	0.156	0.019	0.00370307	10	ENSGALG00000013528	TSPAN33	8.21053
ENSGALG000000103493	3.52667e-07	0.233169	0.406	0.169	0.00381021	10	ENSGALG00000010349	POLR1C	2.40237
ENSGALG00000004215	3.74099e-07	0.163785	0.188	0.033	0.00404177	10	ENSGALG00000004215	WIPI1	5.69697
ENSGALG000000090444	3.80539e-07	0.174314	0.594	0.327	0.00411134	10	ENSGALG00000009044	PTTG1IP	1.81651
ENSGALG000000358368	3.83514e-07	0.0545246	0.922	0.826	0.00414348	10	ENSGALG00000035836	LDHB	1.11622
ENSGALG000000007644	3.85646e-07	0.0841314	0.766	0.631	0.00416652	10	ENSGALG00000000764	SSR2	1.21395
ENSGALG000000105706	3.87595e-07	0.0987462	0.594	0.453	0.00418757	10	ENSGALG00000010570	BTF3L4	1.31126
ENSGALG000000087971	4.12076e-07	0.321387	0.469	0.25	0.00445207	10	ENSGALG00000008797	WASL	1.876
ENSGALG000000078783	4.23219e-07	0.208024	0.781	0.572	0.00457246	10	ENSGALG00000007878	SDHD	1.36538
ENSGALG00000016443	4.26892e-07	0.320433	0.297	0.058	0.00461214	10	ENSGALG00000016443	HPCAL1	5.12069
ENSGALG000000082081	4.28116e-07	0.221066	0.484	0.288	0.00462536	10	ENSGALG00000008208	CASC4	1.68056
ENSGALG000000315631	4.39718e-07	0.170574	0.359	0.227	0.00475072	10	ENSGALG00000031563	ECI1	1.5815
ENSGALG000000154375	4.47462e-07	0.278968	0.516	0.353	0.00483438	10	ENSGALG00000015437	MPC2	1.46176
ENSGALG000000425396	4.59778e-07	0.240669	0.609	0.411	0.00496744	10	ENSGALG00000042539	NNF1	1.48175
ENSGALG000000063343	4.64445e-07	0.297138	0.547	0.306	0.00501787	10	ENSGALG00000006334	LAP3	1.78758
ENSGALG000000060774	4.71212e-07	0.0768384	0.734	0.665	0.00509097	10	ENSGALG00000006077	C11orf58	1.10376
ENSGALG000000329972	4.73118e-07	0.388851	0.312	0.046	0.00511157	10	ENSGALG00000032997	EMILIN2	6.78261
ENSGALG000000016136	5.00111e-07	0.229125	0.766	0.596	0.0054032	10	ENSGALG00000001613	GNL3	1.28523
ENSGALG000000413441	5.06583e-07	0.877717	0.328	0.014	0.00547312	10	ENSGALG00000041344	FABP5	23.4286
ENSGALG000000087792	5.07388e-07	0.259583	0.406	0.194	0.00548182	10	ENSGALG00000008779	ACTR2	2.09278
ENSGALG00000042254	5.0739e-07	0.328353	0.391	0.124	0.00548184	10	ENSGALG00000042254		3.15323
ENSGALG00000028958	5.07864e-07	0.223796	0.391	0.123	0.00548696	10	ENSGALG00000028958	NOL9	3.17886
ENSGALG000000386727	5.1887e-07	0.156318	0.75	0.56	0.00560587	10	ENSGALG00000038672	ATPIF1	1.33929
ENSGALG000000293192	5.21124e-07	0.110401	0.797	0.685	0.00563022	10	ENSGALG00000029319	UQCRB	1.1635
ENSGALG000000281671	5.21734e-07	0.339852	0.469	0.215	0.00563681	10	ENSGALG00000028167	RBM18	2.1814
ENSGALG000000016635	5.49065e-07	0.363611	0.609	0.361	0.00593209	10	ENSGALG00000001663	MAK16	1.68698
ENSGALG00000004435	5.84831e-07	0.263308	0.172	0.032	0.00631851	10	ENSGALG00000004435	RAB27A	5.375
ENSGALG000000050018	6.23536e-07	0.0414545	0.938	0.868	0.00673668	10	ENSGALG00000005001	CNBP	1.08065
ENSGALG000000068562	6.27094e-07	0.180246	0.25	0.052	0.00677512	10	ENSGALG00000006856	CD151	4.80769
ENSGALG000000066574	6.41306e-07	0.060833	0.891	0.756	0.00692867	10	ENSGALG00000006657	MAPRE1	1.17857
ENSGALG000000108045	6.55687e-07	0.205673	0.359	0.188	0.00708404	10	ENSGALG00000010804	ANKMY2	1.90957
ENSGALG000000276881	6.61864e-07	0.0617545	0.891	0.803	0.00715078	10	ENSGALG00000027688	NDUFB4	1.10959
ENSGALG000000168172	6.78027e-07	0.382174	0.281	0.098	0.00732541	10	ENSGALG00000016817	RASA3	2.86735
ENSGALG000000410861	7.0677e-07	0.190248	0.453	0.263	0.00763595	10	ENSGALG00000041086	MRPL15	1.72243
ENSGALG000000027265	7.18231e-07	0.243371	0.562	0.363	0.00775976	10	ENSGALG00000002726	KIF1B	1.54821
ENSGALG000000415281	7.36378e-07	0.0869377	0.234	0.086	0.00795583	10	ENSGALG00000041528	LMF2	2.72093
ENSGALG000000310992	7.52375e-07	0.075079	0.891	0.799	0.00812866	10	ENSGALG00000031099	COX6B1	1.11514
ENSGALG000000007231	7.73282e-07	0.158941	0.391	0.185	0.00835454	10	ENSGALG00000000723	STX12	2.11351
ENSGALG000000229502	7.85241e-07	0.239567	0.719	0.509	0.00848374	10	ENSGALG00000022950	MRPL35	1.41257
ENSGALG000000292681	7.9055e-07	0.0856974	0.5	0.387	0.0085411	10	ENSGALG00000029268	CIAPIN1	1.29199
ENSGALG000000271981	8.15479e-07	0.367321	0.266	0.051	0.00881043	10	ENSGALG00000027198	TMEM47	5.21569
ENSGALG000000050361	8.23539e-07	0.226993	0.188	0.026	0.00889751	10	ENSGALG00000005036	SH2D3C	7.23077
ENSGALG000000109761	8.54679e-07	0.28655	0.297	0.118	0.00923395	10	ENSGALG00000010976	CCDC126	2.51695
ENSGALG000000126991	8.7213e-07	0.322025	0.25	0.103	0.00942249	10	ENSGALG00000012699	MCUR1	2.42718
ENSGALG00000012105	8.85245e-07	0.226924	0.266	0.105	0.00956418	10	ENSGALG00000012105	EXOC5	2.53333
ENSGALG000000024486	8.87646e-07	0.183509	0.797	0.675	0.00959013	10	ENSGALG00000002448	CCT6	1.18074
ENSGALG000000054222	8.9824e-07	0.42607	0.219	0.028	0.00970458	10	ENSGALG00000005422	PDLIM1	7.82143
ENSGALG00000014012	9.04851e-07	0.288101	0.406	0.176	0.00977601	10	ENSGALG00000014012	WASF2	2.30682
ENSGALG000000258581	9.07855e-07	0.196757	0.281	0.109	0.00980846	10	ENSGALG00000025858	LUZP1	2.57798
ENSGALG00000029834	9.09552e-07	0.253122	0.25	0.078	0.0098268	10	ENSGALG00000029834	Allograft inflammatory factor 1 like	3.20513
ENSGALG000000111744	9.20607e-07	0.142196	0.75	0.655	0.00994624	10	ENSGALG00000011174	PSMB1	1.14504
ENSGALG000000358692	9.34017e-07	0.33577	0.375	0.195	0.0100911	10	ENSGALG00000035869	ATAD3A	1.92308
ENSGALG000000142482	9.68332e-07	0.191333	0.297	0.116	0.0104619	10	ENSGALG00000014248	TMEM33	2.56034
ENSGALG000000425522	9.8931e-07	0.416452	0.391	0.141	0.0106885	10	ENSGALG00000042552	TJP1	2.77305
ENSGALG00000009298	9.9504e-07	0.34636	0.172	0.039	0.0107504	10	ENSGALG00000009298	TNIK	4.41026
ENSGALG000000142983	1.0639e-06	0.226322	0.594	0.385	0.0114944	10	ENSGALG00000014298	RFC1	1.54286
ENSGALG00000011908	1.06593e-06	0.291185	0.328	0.112	0.0115163	10	ENSGALG00000011908	WBP2NL	2.92857
ENSGALG00000028940	1.11046e-06	0.336147	0.234	0.084	0.0119974	10	ENSGALG00000028940	NUDT14	2.78571
ENSGALG000000404213	1.12067e-06	0.339347	0.438	0.245	0.0121077	10	ENSGALG00000040421	LYPLA1	1.78776
ENSGALG000000352995	1.12828e-06	0.284476	0.641	0.412	0.01219	10	ENSGALG00000035299	TOMM20	1.55583
ENSGALG000000042942	1.14097e-06	0.334635	0.469	0.17	0.0123271	10	ENSGALG00000004294	CGNL1	2.75882
ENSGALG000000037383	1.15695e-06	0.272494	0.641	0.379	0.0124997	10	ENSGALG00000003738	EMC3	1.69129
ENSGALG000000334601	1.16742e-06	0.178845	0.359	0.184	0.0126129	10	ENSGALG00000033460	TMCO1	1.95109
ENSGALG000000107942	1.18081e-06	0.30826	0.297	0.068	0.0127575	10	ENSGALG00000010794	MEOX2	4.36765
ENSGALG000000342716	1.20376e-06	0.375665	0.781	0.47	0.0130054	10	ENSGALG00000034271	UHRF1	1.6617
ENSGALG000000119535	1.20902e-06	0.114848	0.625	0.447	0.0130623	10	ENSGALG00000011953	PHF5A	1.39821
ENSGALG00000016406	1.21661e-06	0.300195	0.344	0.125	0.0131442	10	ENSGALG00000016406	RPS6KA3	2.752
ENSGALG000000152521	1.21981e-06	0.271864	0.172	0.038	0.0131788	10	ENSGALG00000015252	ST3GAL6	4.52632
ENSGALG000000025481	1.23024e-06	0.378792	0.359	0.179	0.0132915	10	ENSGALG00000002548	TLN1	2.00559
ENSGALG000000367132	1.25318e-06	0.142971	0.531	0.316	0.0135393	10	ENSGALG00000036713	TMEM14CL	1.68038
ENSGALG000000127983	1.26271e-06	0.00143694	0.781	0.727	0.0136424	10	ENSGALG00000012798	SSR1	1.07428
ENSGALG000000374027	1.26804e-06	1.03349	0.422	0.17	0.0136999	10	ENSGALG00000037402	CTGF	2.48235
ENSGALG000000170721	1.27378e-06	0.236549	0.203	0.035	0.013762	10	ENSGALG00000017072	N4BP2L1	5.8
ENSGALG00000011149	1.29077e-06	0.25512	0.188	0.039	0.0139454	10	ENSGALG00000011149	PLA2R1	4.82051
ENSGALG000000086334	1.30974e-06	0.326703	0.75	0.51	0.0141505	10	ENSGALG00000008633	Sep	1.47059
ENSGALG000000094031	1.31879e-06	0.361454	0.25	0.066	0.0142482	10	ENSGALG00000009403	GRK5	3.78788
ENSGALG00000017009	1.32405e-06	0.17057	0.391	0.235	0.014305	10	ENSGALG00000017009	KPNA3	1.66383
ENSGALG000000011034	1.37308e-06	0.0528326	0.812	0.725	0.0148347	10	ENSGALG00000001103	cpsmb7	1.12
ENSGALG000000101754	1.40515e-06	0.0627953	0.938	0.836	0.0151813	10	ENSGALG00000010175	HSP90AB1	1.12201
ENSGALG000000266395	1.40834e-06	0.384856	0.406	0.18	0.0152157	10	ENSGALG00000026639	SMCO4	2.25556
ENSGALG000000343343	1.47253e-06	0.194433	0.375	0.179	0.0159093	10	ENSGALG00000034334		2.09497
ENSGALG000000111322	1.5273e-06	0.183092	0.438	0.209	0.016501	10	ENSGALG00000011132	RBMS1	2.09569
ENSGALG000000429841	1.53689e-06	0.182762	0.375	0.151	0.0166045	10	ENSGALG00000042984		2.48344
ENSGALG000000104101	1.55633e-06	0.183303	0.672	0.471	0.0168145	10	ENSGALG00000010410	PFN2	1.42675
ENSGALG000000100932	1.56898e-06	0.205884	0.516	0.278	0.0169513	10	ENSGALG00000010093	BRMS1L	1.85612
ENSGALG000000100274	1.60326e-06	0.204901	0.719	0.472	0.0173217	10	ENSGALG00000010027	CFL2	1.52331
ENSGALG000000343961	1.61029e-06	0.250794	0.234	0.094	0.0173975	10	ENSGALG00000034396	TMEM50B	2.48936
ENSGALG000000058343	1.65612e-06	0.147956	0.516	0.377	0.0178927	10	ENSGALG00000005834	PAFAH1B1	1.3687
ENSGALG000000369355	1.66497e-06	0.174785	0.641	0.429	0.0179883	10	ENSGALG00000036935	CCDC86	1.49417
ENSGALG00000032465	1.67263e-06	0.143796	0.594	0.465	0.0180711	10	ENSGALG00000032465	MT-ATP8	1.27742
ENSGALG000000131871	1.67592e-06	0.263235	0.547	0.275	0.0181066	10	ENSGALG00000013187	CLPTM1L	1.98909
ENSGALG000000032884	1.7234e-06	0.404775	0.375	0.159	0.0186197	10	ENSGALG00000003288	TARS	2.35849
ENSGALG00000007082	1.78373e-06	0.15428	0.156	0.02	0.0192714	10	ENSGALG00000007082	CREM	7.8
ENSGALG000000323665	1.83287e-06	0.30599	0.484	0.291	0.0198023	10	ENSGALG00000032366	MEF2A	1.66323
ENSGALG000000410802	1.8888e-06	0.448455	0.391	0.119	0.0204066	10	ENSGALG00000041080	CHD7	3.28571
ENSGALG000000146883	1.99483e-06	0.359767	0.328	0.119	0.0215522	10	ENSGALG00000014688	ZYX	2.7563
ENSGALG000000056701	2.04372e-06	0.242152	0.406	0.157	0.0220803	10	ENSGALG00000005670	SLMAP	2.58599
ENSGALG000000451992	2.09428e-06	0.260102	0.328	0.12	0.0226266	10	ENSGALG00000045199		2.73333
ENSGALG000000031681	2.10704e-06	0.242186	0.172	0.031	0.0227645	10	ENSGALG00000003168	MTMR12	5.54839
ENSGALG00000003106	2.15515e-06	0.372752	0.281	0.079	0.0232842	10	ENSGALG00000003106	TOX2	3.55696
ENSGALG000000411245	2.26697e-06	0.196726	0.797	0.593	0.0244923	10	ENSGALG00000041124	NOLC1	1.34401
ENSGALG00000040247	2.32003e-06	0.231747	0.266	0.079	0.0250656	10	ENSGALG00000040247	AIP	3.36709
ENSGALG000000164514	2.35635e-06	0.221075	0.438	0.261	0.025458	10	ENSGALG00000016451	ROCK2	1.67816
ENSGALG00000012550	2.43588e-06	0.315608	0.234	0.047	0.0263172	10	ENSGALG00000012550	HMOX1	4.97872
ENSGALG00000011528	2.46594e-06	0.292928	0.297	0.097	0.026642	10	ENSGALG00000011528	KLC1	3.06186
ENSGALG000000163632	2.508e-06	0.0231052	0.578	0.546	0.0270965	10	ENSGALG00000016363	ACP1	1.05861
ENSGALG000000097033	2.51163e-06	0.217715	0.766	0.557	0.0271356	10	ENSGALG00000009703	NDUFS7	1.37522
ENSGALG000000428225	2.54716e-06	0.257369	0.656	0.452	0.0275196	10	ENSGALG00000042822	TAX1BP1	1.45133
ENSGALG000000033592	2.58221e-06	0.153275	0.562	0.384	0.0278982	10	ENSGALG00000003359	RAB5C	1.46354
ENSGALG00000011534	2.60561e-06	0.191533	0.281	0.13	0.028151	10	ENSGALG00000011534	ZFYVE21	2.16154
ENSGALG00000036452	2.6329e-06	0.1566	0.203	0.067	0.0284458	10	ENSGALG00000036452	CDK5RAP3	3.02985
ENSGALG00000037353	2.67244e-06	0.282683	0.656	0.367	0.028873	10	ENSGALG00000037353	TMEM131	1.78747
ENSGALG00000014570	2.80269e-06	0.306628	0.281	0.101	0.0302803	10	ENSGALG00000014570	LPCAT3	2.78218
ENSGALG000000393771	2.81725e-06	0.194573	0.203	0.063	0.0304376	10	ENSGALG00000039377		3.22222
ENSGALG000000053673	3.04215e-06	0.314119	0.406	0.191	0.0328674	10	ENSGALG00000005367	MRPS22	2.12565
ENSGALG000000240411	3.0748e-06	0.22526	0.203	0.079	0.0332202	10	ENSGALG00000024041	FAHD1	2.56962
ENSGALG000000388012	3.12177e-06	0.0970559	0.703	0.577	0.0337276	10	ENSGALG00000038801	ATP5B	1.21837
ENSGALG000000042223	3.35595e-06	0.146188	0.547	0.369	0.0362576	10	ENSGALG00000004222	HK1	1.48238
ENSGALG000000112072	3.63948e-06	0.414265	0.297	0.09	0.039321	10	ENSGALG00000011207	DUSP6	3.3
ENSGALG000000327835	3.66038e-06	0.240108	0.609	0.379	0.0395468	10	ENSGALG00000032783	SUMO3	1.60686
ENSGALG000000006293	3.66569e-06	0.13828	0.641	0.498	0.0396041	10	ENSGALG00000000629	CD320	1.28715
ENSGALG00000000949	3.74867e-06	0.282539	0.172	0.01	0.0405007	10	ENSGALG00000000949	HBEGF	17.2
ENSGALG00000008097	3.74897e-06	0.290602	0.234	0.077	0.0405039	10	ENSGALG00000008097	CELF1	3.03896
ENSGALG000000106753	3.83484e-06	0.0467016	0.703	0.606	0.0414316	10	ENSGALG00000010675	PSMC1	1.16007
ENSGALG000000025696	3.86651e-06	0.0173766	0.969	0.887	0.0417738	10	ENSGALG00000002569	RAN	1.09245
ENSGALG000000027973	3.90777e-06	0.115357	0.406	0.273	0.0422196	10	ENSGALG00000002797	PGD	1.48718
ENSGALG000000028471	4.15646e-06	0.132519	0.391	0.274	0.0449064	10	ENSGALG00000002847	RPE	1.42701
ENSGALG000000006504	4.1612e-06	0.230248	0.562	0.355	0.0449576	10	ENSGALG00000000650	NIP7	1.5831
ENSGALG00000036005	4.44344e-06	0.239948	0.281	0.126	0.0480069	10	ENSGALG00000036005	TIAM2	2.23016
ENSGALG000000016544	4.5708e-06	0.192755	0.531	0.346	0.0493829	10	ENSGALG00000001654	C1QBP	1.53468

[truncated: 8 more sheets: Muscle - Black - 11, Interdigit - Lightgreen - 12, Undiff. - Lightgray - 13, SFRP2+ - Turquoise - 14, Early Chond. - Lightblue -15, Cycling - Red - 16, Joints - Skyblue -17, Leukocytes - Gray - 18]
