# Supplementary material for: A single-cell transcriptomic atlas of the developing chicken limb
Source: BMC Genomics. 2019 May 22;20:401. doi: 10.1186/s12864-019-5802-2 (PMC6530069; doi:10.1186/s12864-019-5802-2)
Supplement: Supplementary file 4 — Genes with enriched expression per cell population in sample HH31. Genes enriched in the different cell clusters, calculated to be differentially expressed between each cell cluster and the rest of the cells in the sample. p_val: originally calculated p value; avg_logFC: average log fold-change relative to the rest of the cells; pct.x: percentage of cells in the focus cluster expressing the gene; pct.rest: percentage of cells in the rest of the clusters expressing the gene; p_val_adj: p value adjusted for multiple testing; cluster: cluster number in the main text and figures; gene: ENSEMBL gene identifier; name: gene symbol, or name when available; enrichment: ratio of pct.x: pct.rest. (XLSX 395 kb) [file 12864_2019_5802_MOESM4_ESM.xlsx]

## Sheet: Late Chond. - Darkblue - 1
	p_val	avg_logFC	pct.1	pct.rest	p_val_adj	cluster	gene	name	enrichment
ENSGALG00000030712	0	2.53754	0.944	0.179	0	1	ENSGALG00000030712	COL2A1	5.27374
ENSGALG00000015970	0	2.31244	0.791	0.024	0	1	ENSGALG00000015970	COL9A1	32.9583
ENSGALG00000027526	0	2.12911	0.887	0.13	0	1	ENSGALG00000027526	COL9A2	6.82308
ENSGALG00000005628	0	1.85217	0.715	0.023	0	1	ENSGALG00000005628	COL9A3	31.087
ENSGALG00000000699	1.38365e-264	1.72706	0.672	0.045	1.26285e-260	1	ENSGALG00000000699	WWP2	14.9333
ENSGALG00000004028	1.8336e-201	1.49121	0.579	0.041	1.67353e-197	1	ENSGALG00000004028	MATN4	14.122
ENSGALG00000008072	1.20576e-193	1.45634	0.588	0.03	1.1005e-189	1	ENSGALG00000008072	CHRDL1	19.6
ENSGALG00000014501	1.24062e-163	1.86433	0.61	0.033	1.13231e-159	1	ENSGALG00000014501	FGFBP2	18.4848
ENSGALG00000006725	3.27816e-146	1.23615	0.441	0.013	2.99198e-142	1	ENSGALG00000006725	ACAN	33.9231
ENSGALG00000019663	4.60503e-115	0.986508	0.398	0.041	4.20301e-111	1	ENSGALG00000019663	ACBD7	9.70732
ENSGALG00000029917	2.79106e-110	1.24011	0.381	0.006	2.5474e-106	1	ENSGALG00000029917	SGCA	63.5
ENSGALG00000009626	1.2691e-106	1.54817	0.613	0.106	1.15831e-102	1	ENSGALG00000009626	THBS1	5.78302
ENSGALG00000038775	9.72697e-106	1.04064	0.384	0.041	8.8778e-102	1	ENSGALG00000038775	SPON1	9.36585
ENSGALG00000043826	8.04564e-105	1.00496	0.528	0.14	7.34326e-101	1	ENSGALG00000043826	ANXA11	3.77143
ENSGALG00000040264	4.25593e-104	1.09246	0.339	0.008	3.88439e-100	1	ENSGALG00000040264	C2orf82	42.375
ENSGALG00000032746	4.57711e-101	1.01672	0.401	0.043	4.17752e-97	1	ENSGALG00000032746	Enpp2	9.32558
ENSGALG00000041927	5.2105e-99	1.09383	0.41	0.055	4.75563e-95	1	ENSGALG00000041927	FZD9	7.45455
ENSGALG00000031158	4.74554e-94	1.14082	0.737	0.304	4.33126e-90	1	ENSGALG00000031158	OAT	2.42434
ENSGALG00000002763	4.21079e-87	1.22045	0.681	0.173	3.84319e-83	1	ENSGALG00000002763	FRZB	3.93642
ENSGALG00000012216	3.49766e-84	0.904584	0.353	0.025	3.19232e-80	1	ENSGALG00000012216	BMPR1B	14.12
ENSGALG00000017084	6.85909e-81	0.984771	0.511	0.134	6.26029e-77	1	ENSGALG00000017084	UBL3	3.81343
ENSGALG00000035599	5.70234e-79	1.52894	0.799	0.163	5.20452e-75	1	ENSGALG00000035599	CD24	4.90184
ENSGALG00000036847	1.08617e-77	0.947958	0.271	0.019	9.91348e-74	1	ENSGALG00000036847	PLAC9	14.2632
ENSGALG00000028543	2.96013e-76	0.784735	0.254	0.017	2.70171e-72	1	ENSGALG00000028543	FGFR4	14.9412
ENSGALG00000015193	3.17169e-70	0.890095	0.814	0.506	2.8948e-66	1	ENSGALG00000015193	CCDC80	1.6087
ENSGALG00000005135	4.96128e-67	0.845408	0.407	0.117	4.52816e-63	1	ENSGALG00000005135	SERPINE2	3.47863
ENSGALG00000006676	8.34958e-67	0.688196	0.288	0.038	7.62066e-63	1	ENSGALG00000006676	RLBP1	7.57895
ENSGALG00000032768	3.05209e-65	0.947143	0.48	0.1	2.78565e-61	1	ENSGALG00000032768	SOX5	4.8
ENSGALG00000031859	7.36984e-60	0.993619	0.218	0.003	6.72645e-56	1	ENSGALG00000031859	NKX3-2	72.6667
ENSGALG00000015708	1.6155e-58	1.03533	0.345	0.049	1.47447e-54	1	ENSGALG00000015708	FGFR3	7.04082
ENSGALG00000026077	1.06108e-57	0.784227	0.766	0.477	9.68452e-54	1	ENSGALG00000026077	ALDOC	1.60587
ENSGALG00000003114	2.5716e-57	0.770054	0.206	0.004	2.3471e-53	1	ENSGALG00000003114	NOG	51.5
ENSGALG00000004386	2.87912e-57	1.25735	0.655	0.194	2.62777e-53	1	ENSGALG00000004386	SOX9	3.37629
ENSGALG00000015737	6.74268e-51	0.564596	0.167	0.012	6.15405e-47	1	ENSGALG00000015737	NCAM2	13.9167
ENSGALG00000030991	3.71915e-50	0.605471	0.186	0.014	3.39447e-46	1	ENSGALG00000030991	IRX1	13.2857
ENSGALG00000040493	3.61854e-49	1.10323	0.356	0.045	3.30264e-45	1	ENSGALG00000040493	PTN	7.91111
ENSGALG00000012814	3.84769e-49	0.693659	0.24	0.036	3.51179e-45	1	ENSGALG00000012814	PXDC1	6.66667
ENSGALG00000037525	8.29712e-48	0.660702	0.257	0.044	7.57278e-44	1	ENSGALG00000037525	FGFRL1	5.84091
ENSGALG00000033510	1.44448e-47	0.603954	0.186	0.015	1.31838e-43	1	ENSGALG00000033510	ERBB3	12.4
ENSGALG00000006074	3.52992e-40	0.452053	0.184	0.017	3.22176e-36	1	ENSGALG00000006074	SOX6	10.8235
ENSGALG00000033315	5.80555e-40	0.475719	0.155	0.012	5.29873e-36	1	ENSGALG00000033315	NA	12.9167
ENSGALG00000011651	1.52368e-38	0.621087	0.458	0.251	1.39067e-34	1	ENSGALG00000011651	ARL1	1.8247
ENSGALG00000009755	4.29004e-38	0.648033	0.319	0.081	3.91552e-34	1	ENSGALG00000009755	LRIG3	3.93827
ENSGALG00000005180	3.41015e-37	0.475422	0.167	0.02	3.11244e-33	1	ENSGALG00000005180	COL11A1	8.35
ENSGALG00000010542	2.25531e-36	0.480835	0.181	0.027	2.05843e-32	1	ENSGALG00000010542	PAPSS1	6.7037
ENSGALG00000010741	4.96141e-36	0.754155	0.297	0.068	4.52828e-32	1	ENSGALG00000010741	MAP1LC3C	4.36765
ENSGALG00000008298	6.726e-36	0.684145	0.607	0.314	6.13882e-32	1	ENSGALG00000008298	LRRC17	1.93312
ENSGALG00000036263	1.49696e-35	0.601898	0.209	0.049	1.36627e-31	1	ENSGALG00000036263	UBA7	4.26531
ENSGALG00000011214	1.60521e-35	0.577814	0.61	0.369	1.46508e-31	1	ENSGALG00000011214	SERPINH1	1.65312
ENSGALG00000038078	2.53591e-35	0.487043	0.243	0.055	2.31453e-31	1	ENSGALG00000038078		4.41818
ENSGALG00000014873	2.58358e-33	0.684085	0.585	0.296	2.35804e-29	1	ENSGALG00000014873	GJA1	1.97635
ENSGALG00000037441	8.1143e-31	0.292279	1	1	7.40592e-27	1	ENSGALG00000037441	RPS27	1
ENSGALG00000030499	1.53914e-30	0.565696	0.271	0.069	1.40477e-26	1	ENSGALG00000030499	MOB2	3.92754
ENSGALG00000001569	1.47261e-29	0.47142	0.169	0.028	1.34405e-25	1	ENSGALG00000001569	RHOC	6.03571
ENSGALG00000017644	1.63882e-29	0.622974	0.664	0.389	1.49575e-25	1	ENSGALG00000017644	COTL1	1.70694
ENSGALG00000007098	1.68253e-29	0.46935	0.175	0.03	1.53565e-25	1	ENSGALG00000007098	KIF21A	5.83333
ENSGALG00000001992	8.49495e-29	0.564786	0.72	0.522	7.75334e-25	1	ENSGALG00000001992	PKM	1.37931
ENSGALG00000040444	7.35294e-28	0.498375	0.206	0.036	6.71103e-24	1	ENSGALG00000040444	SEMA3C	5.72222
ENSGALG00000029497	3.88598e-26	0.494412	0.203	0.046	3.54674e-22	1	ENSGALG00000029497	GDP-mannose 4,6-dehydratase	4.41304
ENSGALG00000035504	3.9783e-24	0.44604	0.254	0.092	3.63099e-20	1	ENSGALG00000035504	ER81	2.76087
ENSGALG00000021031	4.67678e-23	0.454791	0.172	0.049	4.2685e-19	1	ENSGALG00000021031	ACKR3	3.5102
ENSGALG00000009612	1.01621e-21	0.763618	0.356	0.112	9.2749e-18	1	ENSGALG00000009612	TGFB2	3.17857
ENSGALG00000008883	1.1966e-21	0.53403	0.285	0.107	1.09214e-17	1	ENSGALG00000008883	TCF7L2	2.66355
ENSGALG00000005277	1.4301e-21	0.407676	0.186	0.061	1.30526e-17	1	ENSGALG00000005277		3.04918
ENSGALG00000009149	2.49258e-21	0.454386	0.356	0.17	2.27498e-17	1	ENSGALG00000009149	FKBP7	2.09412
ENSGALG00000008676	3.44412e-21	0.461184	0.282	0.116	3.14345e-17	1	ENSGALG00000008676	RRBP1	2.43103
ENSGALG00000034616	6.15446e-21	0.653208	0.246	0.026	5.61718e-17	1	ENSGALG00000034616	INHBA	9.46154
ENSGALG00000016271	8.33118e-21	0.518523	0.347	0.176	7.60387e-17	1	ENSGALG00000016271	PTP4A1	1.97159
ENSGALG00000016945	2.25943e-20	0.649848	0.314	0.127	2.06218e-16	1	ENSGALG00000016945	CNMD	2.47244
ENSGALG00000015624	8.29792e-20	0.496081	0.655	0.433	7.57351e-16	1	ENSGALG00000015624	VCAN	1.5127
ENSGALG00000011870	2.07534e-17	0.461602	0.322	0.158	1.89416e-13	1	ENSGALG00000011870	HIF1A	2.03797
ENSGALG00000004325	2.75728e-17	0.447376	0.291	0.139	2.51657e-13	1	ENSGALG00000004325	P4HA1	2.09353
ENSGALG00000011276	4.09749e-17	0.491462	0.551	0.361	3.73978e-13	1	ENSGALG00000011276	BTG1	1.52632
ENSGALG00000006049	1.03406e-16	0.430915	0.212	0.081	9.43788e-13	1	ENSGALG00000006049	STK26	2.61728
ENSGALG00000032052	2.79894e-16	0.242418	1	1	2.55459e-12	1	ENSGALG00000032052	RPS26	1
ENSGALG00000040522	2.76381e-15	0.358808	0.831	0.728	2.52253e-11	1	ENSGALG00000040522	EIF3H	1.14148
ENSGALG00000012229	4.46347e-15	0.219051	1	1	4.07381e-11	1	ENSGALG00000012229	RPS29	1
ENSGALG00000030376	1.25444e-14	0.386891	0.249	0.092	1.14492e-10	1	ENSGALG00000030376	DHRS3	2.70652
ENSGALG00000037863	1.29745e-14	0.357618	0.831	0.749	1.18418e-10	1	ENSGALG00000037863	SEC61G	1.10948
ENSGALG00000005283	1.52727e-14	0.400993	0.201	0.077	1.39394e-10	1	ENSGALG00000005283	SLC25A36	2.61039
ENSGALG00000035836	3.61654e-14	0.357487	0.675	0.601	3.30082e-10	1	ENSGALG00000035836	LDHB	1.12313
ENSGALG00000027561	4.66289e-14	0.387579	0.873	0.737	4.25582e-10	1	ENSGALG00000027561	GNG5	1.18453
ENSGALG00000033953	6.34949e-14	0.37901	0.212	0.089	5.79518e-10	1	ENSGALG00000033953	SHROOM4	2.38202
ENSGALG00000014442	7.17399e-14	0.346921	1	0.997	6.5477e-10	1	ENSGALG00000014442	GAPDH	1.00301
ENSGALG00000002500	9.43195e-14	0.320064	0.24	0.114	8.60854e-10	1	ENSGALG00000002500	GMPPB	2.10526
ENSGALG00000012697	1.09548e-13	0.408274	0.186	0.062	9.99844e-10	1	ENSGALG00000012697	SLC41A2	3
ENSGALG00000006252	1.80509e-13	0.349028	0.161	0.059	1.6475e-09	1	ENSGALG00000006252	LMO4	2.72881
ENSGALG00000016971	3.25838e-13	0.423593	0.613	0.433	2.97392e-09	1	ENSGALG00000016971	TSC22D1	1.4157
ENSGALG00000020999	9.15424e-13	0.432041	0.401	0.234	8.35507e-09	1	ENSGALG00000020999	DYNLL1	1.71368
ENSGALG00000012425	1.24316e-12	0.386973	0.302	0.175	1.13464e-08	1	ENSGALG00000012425	FERMT2	1.72571
ENSGALG00000037669	3.54258e-12	0.407452	0.339	0.2	3.23331e-08	1	ENSGALG00000037669	FKBP9	1.695
ENSGALG00000002210	4.047e-12	0.312983	0.862	0.793	3.6937e-08	1	ENSGALG00000002210	PPIB	1.08701
ENSGALG00000007936	5.31896e-12	0.418502	0.585	0.411	4.85461e-08	1	ENSGALG00000007936	UP_PGK1	1.42336
ENSGALG00000034502	6.24536e-12	0.393496	0.308	0.168	5.70014e-08	1	ENSGALG00000034502	SCD5	1.83333
ENSGALG00000007485	8.6035e-12	0.454762	0.218	0.105	7.85241e-08	1	ENSGALG00000007485	TFRC	2.07619
ENSGALG00000027416	9.07661e-12	0.281502	0.949	0.904	8.28422e-08	1	ENSGALG00000027416	ROMO1	1.04978
ENSGALG00000014872	1.04244e-11	0.378464	0.195	0.063	9.51435e-08	1	ENSGALG00000014872	FGF10	3.09524
ENSGALG00000035623	1.48852e-11	0.364594	0.181	0.074	1.35857e-07	1	ENSGALG00000035623	UP_LIMD1	2.44595
ENSGALG00000032830	1.49137e-11	0.398858	0.593	0.464	1.36117e-07	1	ENSGALG00000032830	Sep	1.27802
ENSGALG00000004509	1.62627e-11	0.296599	0.884	0.815	1.4843e-07	1	ENSGALG00000004509	UBB	1.08466
ENSGALG00000015617	4.65169e-11	0.244695	1	1	4.2456e-07	1	ENSGALG00000015617	RPS23	1
ENSGALG00000014526	5.79886e-11	0.385336	0.703	0.578	5.29262e-07	1	ENSGALG00000014526	TPI1	1.21626
ENSGALG00000010702	6.31196e-11	0.360019	0.356	0.227	5.76093e-07	1	ENSGALG00000010702	ADSS	1.56828
ENSGALG00000009959	6.94136e-11	0.384225	0.268	0.126	6.33538e-07	1	ENSGALG00000009959	RAB3IP	2.12698
ENSGALG00000008677	7.21786e-11	0.293417	0.887	0.824	6.58774e-07	1	ENSGALG00000008677	VIM	1.07646
ENSGALG00000005948	9.15041e-11	0.193832	1	0.999	8.35158e-07	1	ENSGALG00000005948	RPL27A	1.001
ENSGALG00000012407	1.23005e-10	0.303482	0.155	0.056	1.12267e-06	1	ENSGALG00000012407	LRP1B	2.76786
ENSGALG00000036355	2.06686e-10	0.342802	0.621	0.504	1.88642e-06	1	ENSGALG00000036355	C7orf73	1.23214
ENSGALG00000023904	2.796e-10	0.39334	0.172	0.084	2.55191e-06	1	ENSGALG00000023904	FIBIN	2.04762
ENSGALG00000034163	2.90782e-10	0.313228	0.209	0.097	2.65396e-06	1	ENSGALG00000034163	CRTAP	2.15464
ENSGALG00000007606	3.69621e-10	0.42173	0.506	0.349	3.37353e-06	1	ENSGALG00000007606	PGAM1	1.44986
ENSGALG00000035060	4.29154e-10	0.309871	0.37	0.239	3.91689e-06	1	ENSGALG00000035060	FKBP11	1.54812
ENSGALG00000013569	5.4711e-10	0.294277	0.839	0.785	4.99348e-06	1	ENSGALG00000013569	SEC61B	1.06879
ENSGALG00000003153	1.03094e-09	0.328491	0.415	0.281	9.40936e-06	1	ENSGALG00000003153	COPE	1.47687
ENSGALG00000037325	1.60975e-09	0.327677	0.636	0.497	1.46921e-05	1	ENSGALG00000037325	SERP1	1.27968
ENSGALG00000004521	2.31237e-09	0.306013	0.24	0.129	2.1105e-05	1	ENSGALG00000004521	GPX3	1.86047
ENSGALG00000013098	2.39894e-09	0.387671	0.35	0.234	2.18952e-05	1	ENSGALG00000013098	MGST1	1.49573
ENSGALG00000027334	2.69947e-09	0.336734	0.209	0.107	2.4638e-05	1	ENSGALG00000027334	NIPSNAP3L	1.95327
ENSGALG00000003297	2.89278e-09	0.29872	0.212	0.117	2.64024e-05	1	ENSGALG00000003297	HDAC1	1.81197
ENSGALG00000007199	2.95989e-09	0.327555	0.246	0.141	2.70149e-05	1	ENSGALG00000007199	TRIAP1	1.74468
ENSGALG00000039985	4.50544e-09	0.292088	0.757	0.62	4.11212e-05	1	ENSGALG00000039985	CDH11	1.22097
ENSGALG00000002066	8.71597e-09	0.339179	0.209	0.108	7.95507e-05	1	ENSGALG00000002066	NCOA4	1.93519
ENSGALG00000002377	9.21778e-09	0.265042	0.963	0.917	8.41307e-05	1	ENSGALG00000002377	ENO1	1.05016
ENSGALG00000026559	1.70578e-08	0.294703	0.463	0.382	0.000155687	1	ENSGALG00000026559	SNRNP25	1.21204
ENSGALG00000039337	1.7695e-08	0.278515	0.206	0.111	0.000161502	1	ENSGALG00000039337	SH3BP5	1.85586
ENSGALG00000043572	2.95863e-08	0.283953	0.311	0.206	0.000270034	1	ENSGALG00000043572	FAM89A	1.50971
ENSGALG00000008437	4.70546e-08	0.294788	0.282	0.188	0.000429467	1	ENSGALG00000008437	NET1	1.5
ENSGALG00000037675	6.80606e-08	0.35903	0.192	0.062	0.000621189	1	ENSGALG00000037675	COL14A1	3.09677
ENSGALG00000038265	6.94537e-08	0.250775	0.161	0.074	0.000633904	1	ENSGALG00000038265	CREB5	2.17568
ENSGALG00000038290	1.30418e-07	0.33315	0.421	0.313	0.00119033	1	ENSGALG00000038290	P4HB	1.34505
ENSGALG00000026978	1.92169e-07	0.162637	1	1	0.00175392	1	ENSGALG00000026978	RPL29	1
ENSGALG00000007699	2.17153e-07	0.168894	1	1	0.00198196	1	ENSGALG00000007699	RPS25	1
ENSGALG00000009940	2.17538e-07	0.298769	0.167	0.084	0.00198547	1	ENSGALG00000009940	SLC35E3	1.9881
ENSGALG00000016357	2.23476e-07	0.278863	0.336	0.239	0.00203967	1	ENSGALG00000016357	PRDX4	1.40586
ENSGALG00000001717	2.36082e-07	0.242565	0.192	0.11	0.00215472	1	ENSGALG00000001717	SLC16A1	1.74545
ENSGALG00000012877	2.38501e-07	0.250455	0.192	0.102	0.00217679	1	ENSGALG00000012877	CREB3L2	1.88235
ENSGALG00000008818	3.92112e-07	0.295484	0.271	0.177	0.0035788	1	ENSGALG00000008818	IDH1	1.53107
ENSGALG00000009082	5.38015e-07	0.274508	0.167	0.08	0.00491046	1	ENSGALG00000009082	COQ8A	2.0875
ENSGALG00000026490	5.43898e-07	0.176313	1	0.999	0.00496416	1	ENSGALG00000026490	RPS16	1.001
ENSGALG00000000474	6.78907e-07	0.167517	1	1	0.00619639	1	ENSGALG00000000474	RPL36	1
ENSGALG00000030164	6.82701e-07	0.207203	0.22	0.147	0.00623101	1	ENSGALG00000030164	ECH1	1.4966
ENSGALG00000004845	8.54985e-07	0.313097	0.664	0.537	0.00780344	1	ENSGALG00000004845	TIMM10	1.2365
ENSGALG00000038514	1.03532e-06	0.345973	0.243	0.117	0.00944935	1	ENSGALG00000038514		2.07692
ENSGALG00000043336	1.15767e-06	0.237573	0.384	0.282	0.0105661	1	ENSGALG00000043336	COPZ1	1.3617
ENSGALG00000009312	1.26529e-06	0.208988	0.989	0.981	0.0115483	1	ENSGALG00000009312	RPL22L1	1.00815
ENSGALG00000032002	1.93721e-06	0.144612	1	1	0.0176809	1	ENSGALG00000032002	RPL34	1
ENSGALG00000025972	2.31541e-06	0.274221	0.249	0.152	0.0211327	1	ENSGALG00000025972	SELM	1.63816
ENSGALG00000001684	4.17157e-06	0.253872	0.201	0.113	0.0380739	1	ENSGALG00000001684	SEC14L1	1.77876
ENSGALG00000004956	4.30883e-06	0.254502	0.266	0.155	0.0393267	1	ENSGALG00000004956	GPI	1.71613
ENSGALG00000002157	4.49599e-06	0.153828	1	1	0.0410349	1	ENSGALG00000002157	RPS17	1
ENSGALG00000014106	4.54973e-06	0.262623	0.198	0.118	0.0415254	1	ENSGALG00000014106	PPFIBP1	1.67797
ENSGALG00000012694	4.81958e-06	0.324167	0.345	0.226	0.0439883	1	ENSGALG00000012694	C12orf45	1.52655

## Sheet: Early Chond. - Lightblue - 2
	p_val	avg_logFC	pct.2	pct.rest	p_val_adj	cluster	gene	name	enrichment
ENSGALG00000010448	5.04816e-58	0.697463	0.395	0.111	4.60746e-54	2	ENSGALG00000010448	LTBP1	3.55856
ENSGALG000000027631	2.3043e-56	0.830275	0.503	0.165	2.10313e-52	2	ENSGALG00000002763	FRZB	3.04848
ENSGALG000000399851	2.02677e-48	0.528422	0.778	0.607	1.84983e-44	2	ENSGALG00000039985	CDH11	1.28171
ENSGALG000000294291	8.58903e-47	0.782982	0.525	0.22	7.83921e-43	2	ENSGALG00000029429	TGFBI	2.38636
ENSGALG000000156241	8.90039e-45	0.622793	0.677	0.414	8.12338e-41	2	ENSGALG00000015624	VCAN	1.63527
ENSGALG000000043861	1.54192e-43	0.868205	0.503	0.185	1.40731e-39	2	ENSGALG00000004386	SOX9	2.71892
ENSGALG00000005263	1.96692e-43	0.581027	0.243	0.062	1.79521e-39	2	ENSGALG00000005263	SOX8	3.91935
ENSGALG000000327681	4.8467e-40	0.58918	0.314	0.098	4.42358e-36	2	ENSGALG00000032768	SOX5	3.20408
ENSGALG000000139481	2.28903e-38	0.705997	0.388	0.176	2.0892e-34	2	ENSGALG00000013948	RASL11B	2.20455
ENSGALG00000009567	3.35792e-38	0.486072	0.191	0.041	3.06478e-34	2	ENSGALG00000009567	TLL1	4.65854
ENSGALG000000088831	7.2948e-38	0.655827	0.32	0.089	6.65797e-34	2	ENSGALG00000008883	TCF7L2	3.59551
ENSGALG000000355991	1.01443e-36	0.854973	0.518	0.162	9.25871e-33	2	ENSGALG00000035599	CD24	3.19753
ENSGALG00000040276	9.2507e-36	0.448041	0.211	0.06	8.44311e-32	2	ENSGALG00000040276	RUNX2	3.51667
ENSGALG000000086771	1.66774e-35	0.475936	0.918	0.814	1.52215e-31	2	ENSGALG00000008677	VIM	1.12776
ENSGALG000000126971	1.75444e-30	0.415354	0.178	0.055	1.60128e-26	2	ENSGALG00000012697	SLC41A2	3.23636
ENSGALG00000042134	2.59801e-30	0.456246	0.175	0.046	2.3712e-26	2	ENSGALG00000042134	PIEZO2	3.80435
ENSGALG000000169711	4.85698e-28	0.517959	0.575	0.426	4.43296e-24	2	ENSGALG00000016971	TSC22D1	1.34977
ENSGALG000000311581	1.66577e-27	0.566008	0.542	0.303	1.52035e-23	2	ENSGALG00000031158	OAT	1.78878
ENSGALG000000097551	2.0353e-26	0.462887	0.231	0.078	1.85762e-22	2	ENSGALG00000009755	LRIG3	2.96154
ENSGALG000000405221	2.6895e-19	0.391196	0.846	0.718	2.4547e-15	2	ENSGALG00000040522	EIF3H	1.17827
ENSGALG000000058481	2.81116e-17	0.417129	0.352	0.199	2.56575e-13	2	ENSGALG00000005848	IL11RA	1.76884
ENSGALG000000127811	6.74944e-17	0.381053	0.562	0.426	6.16022e-13	2	ENSGALG00000012781	EEF1E1	1.31925
ENSGALG00000017242	2.05938e-16	0.30755	0.168	0.062	1.8796e-12	2	ENSGALG00000017242	FZD4	2.70968
ENSGALG000000404931	9.79954e-14	0.528603	0.182	0.05	8.94404e-10	2	ENSGALG00000040493	PTN	3.64
ENSGALG000000130981	2.65908e-13	0.404366	0.343	0.227	2.42694e-09	2	ENSGALG00000013098	MGST1	1.51101
ENSGALG000000148721	4.31765e-13	0.279663	0.152	0.06	3.94072e-09	2	ENSGALG00000014872	FGF10	2.53333
ENSGALG00000010870	5.25203e-13	0.334289	0.303	0.19	4.79353e-09	2	ENSGALG00000010870	JUN	1.59474
ENSGALG00000027905	2.58698e-12	0.305908	0.171	0.085	2.36114e-08	2	ENSGALG00000027905	CSRNP1	2.01176
ENSGALG000000096261	3.4815e-12	0.474805	0.291	0.121	3.17756e-08	2	ENSGALG00000009626	THBS1	2.40496
ENSGALG000000065831	7.9639e-12	0.329374	0.275	0.153	7.26865e-08	2	ENSGALG00000006583	LSP1	1.79739
ENSGALG000000151931	4.71168e-11	0.333263	0.642	0.511	4.30035e-07	2	ENSGALG00000015193	CCDC80	1.25636
ENSGALG00000039786	6.51515e-11	0.340451	0.449	0.306	5.94638e-07	2	ENSGALG00000039786	FGFR1	1.46732
ENSGALG000000403161	9.21107e-11	0.339401	0.348	0.22	8.40694e-07	2	ENSGALG00000040316	GPC1	1.58182
ENSGALG000000382651	1.78906e-10	0.287801	0.151	0.069	1.63287e-06	2	ENSGALG00000038265	CREB5	2.18841
ENSGALG00000036358	1.82697e-10	0.291365	0.212	0.117	1.66747e-06	2	ENSGALG00000036358	LMO3	1.81197
ENSGALG00000001956	3.81721e-10	0.3069	0.454	0.344	3.48397e-06	2	ENSGALG00000001956	OLFML3	1.31977
ENSGALG000000304991	5.64454e-10	0.268445	0.16	0.072	5.15177e-06	2	ENSGALG00000030499	MOB2	2.22222
ENSGALG00000003120	6.77426e-10	0.281118	0.358	0.248	6.18287e-06	2	ENSGALG00000003120	NCOR2	1.44355
ENSGALG000000080181	8.41804e-10	0.277172	0.258	0.153	7.68314e-06	2	ENSGALG00000008018	SNAI1	1.68627
ENSGALG000000107411	8.94841e-10	0.32879	0.16	0.074	8.16721e-06	2	ENSGALG00000010741	MAP1LC3C	2.16216
ENSGALG000000428221	1.32527e-09	0.318007	0.417	0.308	1.20957e-05	2	ENSGALG00000042822	TAX1BP1	1.3539
ENSGALG000000112761	4.5478e-09	0.304382	0.463	0.361	4.15077e-05	2	ENSGALG00000011276	BTG1	1.28255
ENSGALG00000011630	4.60771e-09	0.292885	0.275	0.181	4.20546e-05	2	ENSGALG00000011630	GLI2	1.51934
ENSGALG00000036789	8.48643e-09	0.264376	0.182	0.101	7.74557e-05	2	ENSGALG00000036789	ADGRL2	1.80198
ENSGALG000000380891	1.07333e-08	0.286971	0.318	0.213	9.79633e-05	2	ENSGALG00000038089	EGFR	1.49296
ENSGALG000000435721	1.12968e-08	0.223852	0.289	0.202	0.000103106	2	ENSGALG00000043572	FAM89A	1.43069
ENSGALG000000345021	1.35584e-08	0.288345	0.248	0.167	0.000123748	2	ENSGALG00000034502	SCD5	1.48503
ENSGALG000000264451	2.21926e-08	0.268247	0.78	0.722	0.000202552	2	ENSGALG00000026445	CALM	1.08033
ENSGALG000000176441	6.92006e-08	0.30878	0.503	0.395	0.000631594	2	ENSGALG00000017644	COTL1	1.27342
ENSGALG000000341681	6.96612e-08	0.257024	0.897	0.81	0.000635798	2	ENSGALG00000034168	WNT5A	1.10741
ENSGALG00000002272	6.98529e-08	0.250106	0.242	0.15	0.000637548	2	ENSGALG00000002272	NOC4L	1.61333
ENSGALG000000080721	2.01103e-07	0.283308	0.154	0.058	0.00183547	2	ENSGALG00000008072	CHRDL1	2.65517
ENSGALG000000023771	4.86449e-07	0.203346	0.942	0.917	0.00443982	2	ENSGALG00000002377	ENO1	1.02726
ENSGALG00000041863	6.76984e-07	0.233613	0.583	0.473	0.00617883	2	ENSGALG00000041863	MRPL13	1.23256
ENSGALG00000007792	8.14938e-07	0.241929	0.594	0.491	0.00743794	2	ENSGALG00000007792	PFDN4	1.20978
ENSGALG000000084371	1.09941e-06	0.230012	0.246	0.186	0.0100343	2	ENSGALG00000008437	NET1	1.32258
ENSGALG000000097321	1.71704e-06	0.280481	0.337	0.235	0.0156714	2	ENSGALG00000009732	PCDH18	1.43404
ENSGALG000000170841	1.95755e-06	0.222475	0.229	0.151	0.0178666	2	ENSGALG00000017084	UBL3	1.51656
ENSGALG00000016991	4.2958e-06	0.262912	0.512	0.41	0.0392078	2	ENSGALG00000016991	ESD	1.24878
ENSGALG000000410911	5.07481e-06	0.000846332	1	1	0.0463178	2	ENSGALG00000041091	ATP6	1

## Sheet: nsCT - Maroon - 3
	p_val	avg_logFC	pct.3	pct.rest	p_val_adj	cluster	gene	name	enrichment
ENSGALG00000003655	6.29012e-60	0.930485	0.446	0.113	5.74099e-56	3	ENSGALG00000003655	GAS2	3.9469
ENSGALG000000007132	7.11871e-57	1.09447	0.655	0.226	6.49725e-53	3	ENSGALG00000000713	ZFHX3	2.89823
ENSGALG00000006104	5.6969e-48	0.624183	0.215	0.022	5.19956e-44	3	ENSGALG00000006104	ADAMTSL3	9.77273
ENSGALG00000007000	2.6835e-46	0.980687	0.515	0.112	2.44923e-42	3	ENSGALG00000007000	NR2F2	4.59821
ENSGALG00000006563	2.46125e-41	0.742915	0.316	0.068	2.24638e-37	3	ENSGALG00000006563	SEMA3D	4.64706
ENSGALG00000010794	6.12763e-37	0.721567	0.248	0.037	5.59269e-33	3	ENSGALG00000010794	MEOX2	6.7027
ENSGALG00000011468	1.8659e-35	0.561085	0.208	0.029	1.70301e-31	3	ENSGALG00000011468	IGFBP5	7.17241
ENSGALG000000096412	5.92356e-34	0.636231	0.945	0.834	5.40644e-30	3	ENSGALG00000009641	COL1A2	1.13309
ENSGALG000000144421	6.05961e-34	0.55605	1	0.997	5.53061e-30	3	ENSGALG00000014442	GAPDH	1.00301
ENSGALG000000023772	2.10171e-29	0.475668	0.958	0.918	1.91823e-25	3	ENSGALG00000002377	ENO1	1.04357
ENSGALG00000010346	2.3659e-24	0.791722	0.336	0.124	2.15936e-20	3	ENSGALG00000010346	TGFB3	2.70968
ENSGALG000000311121	4.67501e-22	0.603288	0.59	0.279	4.26688e-18	3	ENSGALG00000031112	COL5A2	2.1147
ENSGALG000000092741	9.35015e-22	0.652262	0.85	0.606	8.53389e-18	3	ENSGALG00000009274	HOXD12	1.40264
ENSGALG00000006300	9.10936e-21	0.699181	0.612	0.369	8.31411e-17	3	ENSGALG00000006300	LDHA	1.65854
ENSGALG00000003648	1.91186e-20	0.586252	0.309	0.118	1.74495e-16	3	ENSGALG00000003648	SVIP	2.61864
ENSGALG000000128342	3.43387e-20	0.970007	0.56	0.157	3.13409e-16	3	ENSGALG00000012834	AKR1D1	3.56688
ENSGALG000000065832	3.96552e-20	0.613522	0.378	0.155	3.61933e-16	3	ENSGALG00000006583	LSP1	2.43871
ENSGALG000000360732	1.70869e-19	0.580867	0.765	0.663	1.55952e-15	3	ENSGALG00000036073		1.15385
ENSGALG000000025461	9.7676e-17	0.472877	0.837	0.671	8.91489e-13	3	ENSGALG00000002546	COL5A1	1.24739
ENSGALG000000294292	1.38289e-16	0.715439	0.541	0.242	1.26217e-12	3	ENSGALG00000029429	TGFBI	2.23554
ENSGALG00000009400	1.42263e-15	0.459363	0.205	0.058	1.29843e-11	3	ENSGALG00000009400	SLC8A3	3.53448
ENSGALG000000378382	1.99761e-15	0.337401	1	0.999	1.82322e-11	3	ENSGALG00000037838	ND6	1.001
ENSGALG000000031932	2.91215e-15	0.610511	0.629	0.392	2.65792e-11	3	ENSGALG00000003193	CRABP-I	1.60459
ENSGALG000000033242	6.7145e-14	0.556061	0.935	0.713	6.12833e-10	3	ENSGALG00000003324	PRRX1	1.31136
ENSGALG00000029899	7.192e-14	0.516288	0.186	0.049	6.56414e-10	3	ENSGALG00000029899	GNG11	3.79592
ENSGALG000000106522	6.59929e-13	0.535591	0.511	0.314	6.02318e-09	3	ENSGALG00000010652	SCP2	1.62739
ENSGALG000000371642	1.31787e-12	0.468231	0.329	0.161	1.20282e-08	3	ENSGALG00000037164	ZFHX4	2.04348
ENSGALG00000013124	7.87018e-11	0.337084	0.166	0.06	7.18312e-07	3	ENSGALG00000013124	FHOD3	2.76667
ENSGALG00000008444	9.70595e-11	0.447072	0.248	0.107	8.85862e-07	3	ENSGALG00000008444	TUBAL3	2.31776
ENSGALG000000402972	1.55295e-10	0.516886	0.726	0.478	1.41738e-06	3	ENSGALG00000040297	NBL1	1.51883
ENSGALG00000004531	4.0907e-10	0.421494	0.313	0.18	3.73359e-06	3	ENSGALG00000004531	PLOD1	1.73889
ENSGALG000000418631	1.7872e-09	0.384348	0.629	0.478	1.63118e-05	3	ENSGALG00000041863	MRPL13	1.3159
ENSGALG000000210472	4.88571e-09	0.452647	0.593	0.386	4.45919e-05	3	ENSGALG00000021047	KIFAP3	1.53627
ENSGALG00000010109	5.07305e-09	0.369864	0.238	0.108	4.63017e-05	3	ENSGALG00000010109	RNF220	2.2037
ENSGALG00000003748	6.62645e-09	0.358768	0.202	0.086	6.04797e-05	3	ENSGALG00000003748	ANO5	2.34884
ENSGALG000000096122	1.48643e-08	0.497885	0.277	0.12	0.000135667	3	ENSGALG00000009612	TGFB2	2.30833
ENSGALG00000016918	2.77384e-08	0.383202	0.508	0.336	0.000253169	3	ENSGALG00000016918	ES1ML1	1.5119
ENSGALG000000043571	1.60605e-07	0.357886	0.345	0.215	0.00146584	3	ENSGALG00000004357	ANXA6	1.60465
ENSGALG00000043035	3.86647e-07	0.298855	0.166	0.077	0.00352893	3	ENSGALG00000043035	SHISA2	2.15584
ENSGALG000000169712	4.03992e-07	0.358849	0.586	0.436	0.00368723	3	ENSGALG00000016971	TSC22D1	1.34404
ENSGALG000000325772	5.29441e-07	0.370916	0.404	0.253	0.0048322	3	ENSGALG00000032577	MECOM	1.59684
ENSGALG00000040392	5.31817e-07	0.412519	0.215	0.081	0.00485389	3	ENSGALG00000040392	ALC	2.65432
ENSGALG000000392281	1.79289e-06	0.354749	0.254	0.142	0.0163637	3	ENSGALG00000039228	Zfp36l1	1.78873
ENSGALG000000078391	2.98998e-06	0.31849	0.423	0.301	0.0272896	3	ENSGALG00000007839	NCAM1	1.40532
ENSGALG00000000972	3.63066e-06	0.292871	0.205	0.105	0.0331371	3	ENSGALG00000000972	PBX3	1.95238
ENSGALG000000420111	3.77651e-06	0.273269	0.984	0.966	0.0344682	3	ENSGALG00000042011	HNRNPA1	1.01863

## Sheet: Interdigit - Lightgreen - 4
	p_val	avg_logFC	pct.4	pct.rest	p_val_adj	cluster	gene	name	enrichment
ENSGALG000000285203	5.51917e-288	1.76156	0.886	0.532	5.03735e-284	4	ENSGALG00000028520	CST3	1.66541
ENSGALG000000343463	4.85577e-128	1.59712	0.62	0.109	4.43186e-124	4	ENSGALG00000034346	RDH10	5.68807
ENSGALG000000036703	8.50121e-105	1.73786	0.622	0.138	7.75905e-101	4	ENSGALG00000003670	MAFB	4.50725
ENSGALG000000362403	9.0161e-98	1.42918	0.732	0.322	8.22899e-94	4	ENSGALG00000036240	AKAP12	2.27329
ENSGALG00000017179	2.35058e-50	0.704887	0.268	0.056	2.14537e-46	4	ENSGALG00000017179	PDGFD	4.78571
ENSGALG000000409932	3.67851e-46	0.764879	0.485	0.171	3.35737e-42	4	ENSGALG00000040993	BAMBI	2.83626
ENSGALG000000035802	1.44339e-45	0.783452	0.388	0.152	1.31738e-41	4	ENSGALG00000003580	MMP2	2.55263
ENSGALG000000150133	4.02872e-37	0.723949	0.884	0.555	3.67701e-33	4	ENSGALG00000015013	MSX1	1.59279
ENSGALG000000127922	2.83771e-31	0.5971	0.363	0.169	2.58998e-27	4	ENSGALG00000012792	HIPK2	2.14793
ENSGALG000000350162	2.91807e-30	0.810112	0.54	0.228	2.66333e-26	4	ENSGALG00000035016	ID2	2.36842
ENSGALG000000309023	9.12379e-26	0.694546	0.414	0.175	8.32729e-22	4	ENSGALG00000030902	SNAI2	2.36571
ENSGALG000000131352	7.87499e-20	0.570412	0.401	0.237	7.1875e-16	4	ENSGALG00000013135	GALNT1	1.69198
ENSGALG00000016473	3.39592e-18	0.525817	0.211	0.065	3.09946e-14	4	ENSGALG00000016473	OSR1	3.24615
ENSGALG00000006851	5.99512e-17	0.480818	0.27	0.126	5.47174e-13	4	ENSGALG00000006851	PCDH11X	2.14286
ENSGALG000000388483	1.49163e-14	0.512072	0.498	0.313	1.36141e-10	4	ENSGALG00000038848	MSX2	1.59105
ENSGALG000000406721	5.30206e-14	0.408627	0.283	0.158	4.83919e-10	4	ENSGALG00000040672	IGFBP4	1.79114
ENSGALG000000094952	9.77306e-14	0.441907	0.354	0.198	8.91987e-10	4	ENSGALG00000009495	FGFR2	1.78788
ENSGALG000000135051	7.6567e-12	0.384791	0.253	0.135	6.98827e-08	4	ENSGALG00000013505	SYNE1	1.87407
ENSGALG000000303761	9.96326e-12	0.382599	0.213	0.092	9.09347e-08	4	ENSGALG00000030376	DHRS3	2.31522
ENSGALG000000396292	1.29876e-11	0.431887	0.35	0.209	1.18538e-07	4	ENSGALG00000039629	HOXD11	1.67464
ENSGALG00000008747	2.85645e-11	0.368715	0.152	0.063	2.60708e-07	4	ENSGALG00000008747	ITGA8	2.4127
ENSGALG000000315342	1.62334e-10	0.367812	0.251	0.149	1.48162e-06	4	ENSGALG00000031534	ARID5B	1.68456
ENSGALG00000028908	3.59217e-10	0.359285	0.266	0.163	3.27857e-06	4	ENSGALG00000028908	HOXA6	1.6319
ENSGALG000000324563	4.54635e-10	0.0229846	1	1	4.14945e-06	4	ENSGALG00000032456	MT-CO2	1
ENSGALG000000156832	7.40143e-10	0.358362	0.272	0.168	6.75528e-06	4	ENSGALG00000015683	GNG10	1.61905
ENSGALG00000031960	1.02869e-09	0.323789	0.181	0.082	9.38883e-06	4	ENSGALG00000031960	Lef-1	2.20732
ENSGALG00000001916	1.12033e-09	0.31558	0.156	0.075	1.02253e-05	4	ENSGALG00000001916	SLIT3	2.08
ENSGALG00000028774	1.6114e-09	0.413812	0.344	0.231	1.47073e-05	4	ENSGALG00000028774	S100A10	1.48918
ENSGALG000000092742	2.18388e-09	0.420892	0.781	0.605	1.99323e-05	4	ENSGALG00000009274	HOXD12	1.29091
ENSGALG000000150151	2.83306e-09	0.415118	0.232	0.143	2.58573e-05	4	ENSGALG00000015015	CYTL1	1.62238
ENSGALG000000334712	2.13509e-08	0.427571	0.53	0.398	0.00019487	4	ENSGALG00000033471	CALD1	1.33166
ENSGALG000000165803	3.43926e-08	0.350473	0.316	0.193	0.000313902	4	ENSGALG00000016580	SCARA5	1.63731
ENSGALG000000353343	9.11552e-08	0.0531568	1	1	0.000831974	4	ENSGALG00000035334	COX3	1
ENSGALG000000165511	1.98067e-07	0.274861	0.217	0.149	0.00180776	4	ENSGALG00000016551	AP1S2	1.45638
ENSGALG000000146621	3.57384e-07	0.319395	0.321	0.219	0.00326184	4	ENSGALG00000014662	RBP5	1.46575
ENSGALG000000362293	5.35819e-07	0.00350861	0.992	0.992	0.00489042	4	ENSGALG00000036229	MT-ND4	1
ENSGALG000000139901	6.68614e-07	0.0387845	1	1	0.00610244	4	ENSGALG00000013990	RPS12	1
ENSGALG000000370671	7.62763e-07	0.305083	0.757	0.681	0.00696174	4	ENSGALG00000037067	EIF3E	1.1116
ENSGALG000000096213	1.18886e-06	0.00111046	0.989	0.985	0.0108507	4	ENSGALG00000009621	ACTB	1.00406
ENSGALG000000091293	2.1395e-06	0.320247	0.519	0.392	0.0195272	4	ENSGALG00000009129	DLX5	1.32398
ENSGALG00000031424	2.14653e-06	0.332185	0.215	0.123	0.0195914	4	ENSGALG00000031424	SDC2	1.74797
ENSGALG00000033025	2.49197e-06	0.295996	0.205	0.135	0.0227442	4	ENSGALG00000033025	RYBP	1.51852

## Sheet: Skin - Purple - 5
	p_val	avg_logFC	pct.5	pct.rest	p_val_adj	cluster	gene	name	enrichment
ENSGALG000000367114	0	2.09602	0.801	0.1	0	5	ENSGALG00000036711	S100A11	8.01
ENSGALG00000003770	0	1.96075	0.809	0.056	0	5	ENSGALG00000003770	ANXA2	14.4464
ENSGALG000000035781	0	1.86653	0.804	0.088	0	5	ENSGALG00000003578	FN1	9.13636
ENSGALG000000278913	0	1.56844	0.899	0.392	0	5	ENSGALG00000027891	NREP	2.29337
ENSGALG000000284513	3.40414e-241	1.63004	0.692	0.212	3.10695e-237	5	ENSGALG00000028451	MT4L	3.26415
ENSGALG000000083673	4.19349e-240	1.49207	0.967	0.606	3.8274e-236	5	ENSGALG00000008367	MDK	1.59571
ENSGALG00000029617	1.00253e-228	1.99296	0.706	0.009	9.15013e-225	5	ENSGALG00000029617	COL17A1	78.4444
ENSGALG00000016289	2.87818e-220	1.38584	0.556	0.062	2.62692e-216	5	ENSGALG00000016289	DST	8.96774
ENSGALG00000008969	1.79779e-180	1.18292	0.482	0.022	1.64085e-176	5	ENSGALG00000008969	EPCAM	21.9091
ENSGALG00000000608	6.26934e-176	1.07031	0.466	0.03	5.72202e-172	5	ENSGALG00000000608	CDH3	15.5333
ENSGALG00000019719	1.25158e-174	1.73358	0.635	0.007	1.14231e-170	5	ENSGALG00000019719	KRT19	90.7143
ENSGALG000000035703	1.76488e-170	1.08587	0.826	0.46	1.6108e-166	5	ENSGALG00000003570	ATIC	1.79565
ENSGALG00000003690	7.7453e-154	1.5345	0.523	0.007	7.06913e-150	5	ENSGALG00000003690	KRT17	74.7143
ENSGALG00000010053	7.36626e-140	0.996596	0.496	0.086	6.72319e-136	5	ENSGALG00000010053	PTPRF	5.76744
ENSGALG00000012561	1.05126e-124	0.965728	0.45	0.078	9.59488e-121	5	ENSGALG00000012561	PKP4	5.76923
ENSGALG00000026862	5.89333e-115	1.53555	0.58	0.004	5.37884e-111	5	ENSGALG00000026862	CLDN1	145
ENSGALG00000003642	2.65073e-114	1.24051	0.488	0.005	2.41932e-110	5	ENSGALG00000003642	PDGF-A	97.6
ENSGALG00000011358	2.16156e-105	1.51295	0.569	0.004	1.97285e-101	5	ENSGALG00000011358	WNT6	142.25
ENSGALG00000012790	1.96274e-104	1.02436	0.351	0.007	1.79139e-100	5	ENSGALG00000012790	DSP	50.1429
ENSGALG000000308783	1.34133e-96	0.370038	1	1	1.22424e-92	5	ENSGALG00000030878	RPLP1	1
ENSGALG00000011252	5.84887e-96	0.76875	0.289	0.017	5.33826e-92	5	ENSGALG00000011252	RACGAP1L	17
ENSGALG00000027240	8.05345e-92	0.818243	0.313	0.028	7.35038e-88	5	ENSGALG00000027240	TSPAN13	11.1786
ENSGALG00000029439	2.26985e-91	0.770643	0.286	0.014	2.0717e-87	5	ENSGALG00000029439	HOXC9	20.4286
ENSGALG000000139902	8.14251e-91	0.401942	1	1	7.43167e-87	5	ENSGALG00000013990	RPS12	1
ENSGALG00000040167	1.78649e-87	0.820417	0.398	0.082	1.63053e-83	5	ENSGALG00000040167	RP11-26J3.4	4.85366
ENSGALG00000038688	4.58483e-81	0.662619	0.267	0.019	4.18458e-77	5	ENSGALG00000038688	ADAMTS17	14.0526
ENSGALG00000035584	3.90966e-80	0.83514	0.319	0.048	3.56835e-76	5	ENSGALG00000035584	COL3A1	6.64583
ENSGALG00000036836	4.5235e-77	0.674233	0.232	0.011	4.1286e-73	5	ENSGALG00000036836	SOSTDC1	21.0909
ENSGALG00000026754	3.29733e-75	0.662654	0.232	0.008	3.00948e-71	5	ENSGALG00000026754	Keratin	29
ENSGALG00000039028	3.52103e-75	0.678967	0.245	0.024	3.21364e-71	5	ENSGALG00000039028	ECM1	10.2083
ENSGALG00000011740	6.63751e-72	0.848309	0.253	0.003	6.05806e-68	5	ENSGALG00000011740	MGP	84.3333
ENSGALG000000112742	5.58697e-71	0.885203	0.496	0.141	5.09923e-67	5	ENSGALG00000011274	DCN	3.51773
ENSGALG00000005422	1.49698e-70	0.603326	0.218	0.01	1.3663e-66	5	ENSGALG00000005422	PDLIM1	21.8
ENSGALG000000063463	7.68953e-69	1.15216	0.591	0.171	7.01823e-65	5	ENSGALG00000006346	CXCL14	3.45614
ENSGALG000000376751	2.92895e-68	0.895981	0.381	0.046	2.67326e-64	5	ENSGALG00000037675	COL14A1	8.28261
ENSGALG000000094953	3.26349e-67	0.786696	0.553	0.185	2.97859e-63	5	ENSGALG00000009495	FGFR2	2.98919
ENSGALG00000027864	1.23393e-65	0.743584	0.272	0.038	1.12621e-61	5	ENSGALG00000027864	NFKBIA	7.15789
ENSGALG000000418262	2.81548e-65	0.830395	0.692	0.48	2.56969e-61	5	ENSGALG00000041826	S100A6	1.44167
ENSGALG000000263834	1.79725e-64	0.526424	0.997	0.99	1.64035e-60	5	ENSGALG00000026383	TMSB4X	1.00707
ENSGALG00000016415	6.52086e-64	0.665996	0.223	0.004	5.95159e-60	5	ENSGALG00000016415	MAP7D2	55.75
ENSGALG000000053382	2.1476e-62	0.288707	1	1	1.96012e-58	5	ENSGALG00000005338	RPS21	1
ENSGALG00000009302	7.76608e-61	0.75716	0.283	0.003	7.08811e-57	5	ENSGALG00000009302	EMX2	94.3333
ENSGALG00000034868	1.32704e-59	0.846716	0.221	0.003	1.21119e-55	5	ENSGALG00000034868	otokeratin	73.6667
ENSGALG00000037093	2.21041e-57	0.638566	0.346	0.091	2.01744e-53	5	ENSGALG00000037093		3.8022
ENSGALG00000042389	1.10466e-55	0.61052	0.188	0.004	1.00822e-51	5	ENSGALG00000042389	EN1	47
ENSGALG00000027058	3.61763e-54	0.568362	0.243	0.04	3.30181e-50	5	ENSGALG00000027058	EMP2	6.075
ENSGALG00000005969	8.14761e-53	0.523122	0.199	0.02	7.43632e-49	5	ENSGALG00000005969	ANTXRL	9.95
ENSGALG00000002594	1.19307e-52	0.543622	0.185	0.016	1.08892e-48	5	ENSGALG00000002594	TFPI	11.5625
ENSGALG00000003374	1.51201e-52	0.690442	0.24	0.003	1.38001e-48	5	ENSGALG00000003374	ESRP2	80
ENSGALG00000042721	2.47996e-48	0.583567	0.213	0.002	2.26346e-44	5	ENSGALG00000042721	S100A14	106.5
ENSGALG000000029882	4.63976e-47	0.634046	0.379	0.139	4.23471e-43	5	ENSGALG00000002988	PHGDH	2.72662
ENSGALG00000032640	7.21849e-47	0.454184	0.207	0.024	6.58832e-43	5	ENSGALG00000032640	CRIM1	8.625
ENSGALG00000013640	7.12126e-45	0.458722	0.158	0.004	6.49957e-41	5	ENSGALG00000013640	MBP	39.5
ENSGALG000000148332	2.20798e-43	0.214277	1	1	2.01523e-39	5	ENSGALG00000014833	RPL37	1
ENSGALG000000026063	7.90459e-43	0.619324	0.444	0.18	7.21452e-39	5	ENSGALG00000002606	CLSTN1	2.46667
ENSGALG00000021271	8.15381e-43	0.414141	0.166	0.018	7.44199e-39	5	ENSGALG00000021271	MPZL3	9.22222
ENSGALG00000039118	7.46451e-42	0.534369	0.183	0.002	6.81286e-38	5	ENSGALG00000039118	Meis2a.1	91.5
ENSGALG000000072203	3.83766e-41	0.384514	0.97	0.947	3.50264e-37	5	ENSGALG00000007220	FTH1	1.02429
ENSGALG00000008827	1.4608e-40	0.45229	0.191	0.03	1.33327e-36	5	ENSGALG00000008827	FERMT1	6.36667
ENSGALG000000041841	3.20733e-40	0.523853	0.678	0.477	2.92733e-36	5	ENSGALG00000004184	SPARC	1.42138
ENSGALG000000004744	1.78769e-39	0.211138	1	1	1.63162e-35	5	ENSGALG00000000474	RPL36	1
ENSGALG00000022557	1.91675e-38	0.67663	0.215	0.001	1.74941e-34	5	ENSGALG00000022557	CLDN3	215
ENSGALG000000014654	1.26801e-37	0.250435	1	0.996	1.15732e-33	5	ENSGALG00000001465	RPL38	1.00402
ENSGALG000000403163	7.45347e-37	0.661544	0.523	0.213	6.80278e-33	5	ENSGALG00000040316	GPC1	2.4554
ENSGALG000000122294	1.56361e-36	0.211338	1	1	1.42711e-32	5	ENSGALG00000012229	RPS29	1
ENSGALG000000304362	3.58927e-36	0.25812	0.997	0.996	3.27593e-32	5	ENSGALG00000030436	MT-ND3	1.001
ENSGALG000000282042	4.10171e-36	0.407491	0.88	0.813	3.74363e-32	5	ENSGALG00000028204	GPX1	1.08241
ENSGALG000000374413	8.53981e-34	0.177214	1	1	7.79428e-30	5	ENSGALG00000037441	RPS27	1
ENSGALG00000015109	1.19099e-33	0.430409	0.163	0.026	1.08702e-29	5	ENSGALG00000015109	TJP2	6.26923
ENSGALG000000269782	3.99894e-33	0.181086	1	1	3.64983e-29	5	ENSGALG00000026978	RPL29	1
ENSGALG000000049522	1.83819e-32	0.174025	1	1	1.67772e-28	5	ENSGALG00000004952	RPL36A	1
ENSGALG000000380892	7.1535e-32	0.500862	0.469	0.208	6.529e-28	5	ENSGALG00000038089	EGFR	2.25481
ENSGALG00000015233	9.11671e-31	0.462028	0.229	0.057	8.32082e-27	5	ENSGALG00000015233	ATP1B1	4.01754
ENSGALG00000043092	1.34404e-29	0.470337	0.33	0.123	1.22671e-25	5	ENSGALG00000043092	MYH9	2.68293
ENSGALG00000011715	1.22949e-27	0.408708	0.213	0.057	1.12215e-23	5	ENSGALG00000011715	HSPA2	3.73684
ENSGALG000000036011	2.80187e-27	0.428865	0.362	0.154	2.55726e-23	5	ENSGALG00000003601	ATP2B4	2.35065
ENSGALG000000016341	6.6525e-26	0.167136	1	1	6.07173e-22	5	ENSGALG00000001634	RPL23	1
ENSGALG000000293931	1.03492e-25	0.494432	0.253	0.079	9.44571e-22	5	ENSGALG00000029393	HOXC10	3.20253
ENSGALG000000029903	1.37489e-25	0.435587	0.733	0.565	1.25486e-21	5	ENSGALG00000002990	PRELID1	1.29735
ENSGALG000000275613	2.62183e-25	0.374442	0.858	0.738	2.39295e-21	5	ENSGALG00000027561	GNG5	1.1626
ENSGALG000000172991	2.90132e-25	0.167551	1	1	2.64804e-21	5	ENSGALG00000017299	cRPS11	1
ENSGALG00000002055	3.5203e-25	0.400316	0.172	0.048	3.21297e-21	5	ENSGALG00000002055	hairy1	3.58333
ENSGALG000000378384	3.60776e-25	0.228171	1	0.999	3.29281e-21	5	ENSGALG00000037838	ND6	1.001
ENSGALG00000011511	5.41863e-25	0.466568	0.199	0.048	4.94558e-21	5	ENSGALG00000011511	CKB	4.14583
ENSGALG00000033416	4.51466e-24	0.309521	0.213	0.07	4.12053e-20	5	ENSGALG00000033416	HIC2	3.04286
ENSGALG000000142333	5.28592e-24	0.450398	0.452	0.235	4.82446e-20	5	ENSGALG00000014233	FBLN1	1.9234
ENSGALG00000011469	9.07386e-24	0.432922	0.213	0.048	8.28171e-20	5	ENSGALG00000011469	IGFBP2	4.4375
ENSGALG00000001405	1.37689e-23	0.618989	0.199	0.001	1.25668e-19	5	ENSGALG00000001405	IRF6	199
ENSGALG000000305331	2.59665e-23	0.397175	0.561	0.359	2.36996e-19	5	ENSGALG00000030533	PGLS	1.56267
ENSGALG00000000150	3.60776e-22	0.168227	1	0.999	3.2928e-18	5	ENSGALG00000000150	RPL9	1.001
ENSGALG000000320022	4.45068e-22	0.147745	1	1	4.06214e-18	5	ENSGALG00000032002	RPL34	1
ENSGALG000000264902	2.20863e-21	0.141424	1	0.999	2.01582e-17	5	ENSGALG00000026490	RPS16	1.001
ENSGALG000000167752	5.30186e-21	0.147327	1	1	4.839e-17	5	ENSGALG00000016775	RPL31	1
ENSGALG00000017414	7.17764e-21	0.372897	0.248	0.099	6.55103e-17	5	ENSGALG00000017414	JUP	2.50505
ENSGALG000000067711	1.13043e-20	0.127802	1	1	1.03174e-16	5	ENSGALG00000006771	RPS15A	1
ENSGALG00000026231	2.96316e-20	0.320717	0.172	0.053	2.70447e-16	5	ENSGALG00000026231	ARID3A	3.24528
ENSGALG000000298971	3.10347e-20	0.152385	1	1	2.83254e-16	5	ENSGALG00000029897	RPL30	1
ENSGALG00000014982	1.8196e-19	0.301921	0.158	0.04	1.66075e-15	5	ENSGALG00000014982	RBBP8	3.95
ENSGALG000000021572	2.84563e-19	0.119376	1	1	2.59721e-15	5	ENSGALG00000002157	RPS17	1
ENSGALG00000003733	7.68233e-19	0.35552	0.158	0.047	7.01166e-15	5	ENSGALG00000003733	LIFR	3.3617
ENSGALG000000271421	1.21336e-18	0.128143	1	1	1.10744e-14	5	ENSGALG00000027142	RPL32	1
ENSGALG00000012186	1.52942e-18	0.358352	0.191	0.057	1.3959e-14	5	ENSGALG00000012186	CASP6	3.35088
ENSGALG00000003921	1.94781e-18	0.383341	0.163	0.053	1.77776e-14	5	ENSGALG00000003921	DBNDD2	3.07547
ENSGALG00000032575	4.24794e-18	0.369857	0.177	0.057	3.87709e-14	5	ENSGALG00000032575		3.10526
ENSGALG00000026364	1.62345e-17	0.302082	0.153	0.034	1.48173e-13	5	ENSGALG00000026364	ASAH1	4.5
ENSGALG000000039661	2.08577e-17	0.1282	1	1	1.90368e-13	5	ENSGALG00000003966	RPL23A	1
ENSGALG000000123122	3.32289e-17	0.366244	0.327	0.171	3.0328e-13	5	ENSGALG00000012312	GCAT	1.91228
ENSGALG00000010493	4.97841e-17	0.35699	0.185	0.064	4.5438e-13	5	ENSGALG00000010493	INPP5A	2.89062
ENSGALG00000038536	3.2047e-16	0.327733	0.297	0.156	2.92493e-12	5	ENSGALG00000038536	SH3BGRL3	1.90385
ENSGALG00000016720	4.60985e-16	0.329983	0.191	0.067	4.20741e-12	5	ENSGALG00000016720	CD2AP	2.85075
ENSGALG000000310381	9.61911e-16	0.125615	1	0.998	8.77937e-12	5	ENSGALG00000031038	RPL28	1.002
ENSGALG000000288721	1.26636e-15	0.139983	1	0.997	1.15581e-11	5	ENSGALG00000028872	TPT1	1.00301
ENSGALG000000076992	1.59102e-15	0.107771	1	1	1.45213e-11	5	ENSGALG00000007699	RPS25	1
ENSGALG000000276821	2.47584e-15	0.133023	1	0.998	2.2597e-11	5	ENSGALG00000027682	C12orf66	1.002
ENSGALG000000298563	3.2461e-15	0.173736	0.943	0.893	2.96272e-11	5	ENSGALG00000029856	TOMM7	1.05599
ENSGALG000000162321	4.05179e-15	0.130626	1	0.999	3.69807e-11	5	ENSGALG00000016232	RPL8	1.001
ENSGALG00000040834	1.05066e-14	0.373429	0.218	0.094	9.58941e-11	5	ENSGALG00000040834	LGR4	2.31915
ENSGALG000000427503	1.16949e-14	0.143384	0.995	0.998	1.06739e-10	5	ENSGALG00000042750	ND1	0.996994
ENSGALG000000001221	1.25648e-14	0.147986	1	0.995	1.14679e-10	5	ENSGALG00000000122	GNB2L1	1.00503
ENSGALG000000049562	1.40752e-14	0.395198	0.297	0.152	1.28464e-10	5	ENSGALG00000004956	GPI	1.95395
ENSGALG00000035506	1.90743e-14	0.0971325	1	1	1.74091e-10	5	ENSGALG00000035506	FAU	1
ENSGALG000000014754	1.97692e-14	0.248779	0.97	0.923	1.80433e-10	5	ENSGALG00000001475	STMN1	1.05092
ENSGALG00000041080	3.71548e-14	0.331115	0.18	0.063	3.39112e-10	5	ENSGALG00000041080	CHD7	2.85714
ENSGALG000000112382	5.3744e-14	0.303475	0.354	0.198	4.90521e-10	5	ENSGALG00000011238	WLS	1.78788
ENSGALG00000024488	7.76023e-14	0.308244	0.202	0.086	7.08276e-10	5	ENSGALG00000024488	CD99	2.34884
ENSGALG000000007191	1.01601e-13	0.115768	1	0.998	9.27309e-10	5	ENSGALG00000000719	RPL22	1.002
ENSGALG000000028681	1.51483e-13	0.0840169	1	1	1.38258e-09	5	ENSGALG00000002868	RPL26	1
ENSGALG00000009748	1.51969e-13	0.240161	0.163	0.069	1.38703e-09	5	ENSGALG00000009748	ASNS	2.36232
ENSGALG000000085853	1.55899e-13	0.362422	0.286	0.15	1.42289e-09	5	ENSGALG00000008585	SMC3	1.90667
ENSGALG00000006008	1.6186e-13	0.328036	0.158	0.06	1.4773e-09	5	ENSGALG00000006008	HOMER2	2.63333
ENSGALG000000016581	4.4689e-13	0.0970087	1	1	4.07877e-09	5	ENSGALG00000001658	RPL19	1
ENSGALG000000041071	4.74735e-13	0.296617	0.447	0.295	4.33291e-09	5	ENSGALG00000004107	ITM2A	1.51525
ENSGALG000000061791	6.18958e-13	0.109293	1	0.999	5.64923e-09	5	ENSGALG00000006179	RPL13	1.001
ENSGALG000000093072	8.08811e-13	0.33917	0.357	0.218	7.38202e-09	5	ENSGALG00000009307	FAM204A	1.63761
ENSGALG000000151951	1.30444e-12	0.0639692	1	1	1.19057e-08	5	ENSGALG00000015195	RPS15	1
ENSGALG000000378052	2.30048e-12	0.0859437	1	1	2.09965e-08	5	ENSGALG00000037805	RPS19	1
ENSGALG00000006096	3.12662e-12	0.116777	0.997	0.996	2.85367e-08	5	ENSGALG00000006096	RPS13	1.001
ENSGALG000000279502	3.13247e-12	0.297408	0.42	0.287	2.85901e-08	5	ENSGALG00000027950	TXNDC17	1.46341
ENSGALG00000027035	3.48837e-12	0.0936846	1	1	3.18383e-08	5	ENSGALG00000027035	RPL21	1
ENSGALG000000005422	4.93188e-12	0.150985	0.866	0.825	4.50133e-08	5	ENSGALG00000000542	ZNF593	1.0497
ENSGALG00000004273	5.67856e-12	0.232165	0.153	0.057	5.18282e-08	5	ENSGALG00000004273	RALGPS2	2.68421
ENSGALG000000293431	6.61429e-12	0.150114	0.856	0.814	6.03686e-08	5	ENSGALG00000029343	EIF3K	1.0516
ENSGALG00000014933	4.17873e-11	0.251415	0.188	0.078	3.81392e-07	5	ENSGALG00000014933	HEXB	2.41026
ENSGALG000000013283	4.92856e-11	0.26218	0.428	0.295	4.4983e-07	5	ENSGALG00000001328	BSG	1.45085
ENSGALG000000028131	6.84735e-11	0.0954075	0.997	0.997	6.24957e-07	5	ENSGALG00000002813	RPS10	1
ENSGALG00000012763	2.98965e-10	0.267954	0.226	0.112	2.72866e-06	5	ENSGALG00000012763	GNPTAB	2.01786
ENSGALG00000028135	3.65904e-10	0.266818	0.213	0.114	3.33961e-06	5	ENSGALG00000028135	Glutaredoxin-like protein	1.86842
ENSGALG00000027173	4.45874e-10	0.213863	0.153	0.075	4.06949e-06	5	ENSGALG00000027173	TMEM159	2.04
ENSGALG00000008806	4.56758e-10	0.0836993	1	0.999	4.16883e-06	5	ENSGALG00000008806	RPL12	1.001
ENSGALG000000059482	1.0473e-09	0.0745141	1	0.999	9.5587e-06	5	ENSGALG00000005948	RPL27A	1.001
ENSGALG000000216361	1.09653e-09	0.293461	0.234	0.119	1.00081e-05	5	ENSGALG00000021636	CUX1	1.96639
ENSGALG000000275792	1.20408e-09	0.305402	0.335	0.204	1.09897e-05	5	ENSGALG00000027579	MRPS6	1.64216
ENSGALG000000025952	2.5543e-09	0.18917	0.55	0.49	2.33131e-05	5	ENSGALG00000002595	Glutathione peroxidase 5	1.12245
ENSGALG00000013002	2.57015e-09	0.235878	0.267	0.153	2.34578e-05	5	ENSGALG00000013002	DAP1	1.7451
ENSGALG00000009015	3.5602e-09	0.18905	0.177	0.085	3.24939e-05	5	ENSGALG00000009015	PIGK	2.08235
ENSGALG00000008765	3.71955e-09	0.180389	0.188	0.098	3.39483e-05	5	ENSGALG00000008765	C1D	1.91837
ENSGALG000000382903	3.78947e-09	0.196637	0.425	0.312	3.45865e-05	5	ENSGALG00000038290	P4HB	1.36218
ENSGALG000000060491	3.80152e-09	0.243616	0.177	0.083	3.46965e-05	5	ENSGALG00000006049	STK26	2.13253
ENSGALG00000036765	4.12549e-09	0.191862	0.501	0.403	3.76534e-05	5	ENSGALG00000036765	EIF4B	1.24318
ENSGALG000000012501	4.19472e-09	0.250096	0.322	0.191	3.82852e-05	5	ENSGALG00000001250	APLP2	1.68586
ENSGALG000000006602	6.23119e-09	0.248363	0.292	0.175	5.68721e-05	5	ENSGALG00000000660	CYB5B	1.66857
ENSGALG000000340482	7.19781e-09	0.268558	0.292	0.167	6.56944e-05	5	ENSGALG00000034048	BCL11A	1.7485
ENSGALG00000012172	7.33418e-09	0.0894961	0.992	0.993	6.6939e-05	5	ENSGALG00000012172	RPL3	0.998993
ENSGALG000000363552	1.03011e-08	0.194764	0.605	0.505	9.40181e-05	5	ENSGALG00000036355	C7orf73	1.19802
ENSGALG00000005254	1.09009e-08	0.229489	0.172	0.092	9.94929e-05	5	ENSGALG00000005254	CKLF	1.86957
ENSGALG00000016920	1.16674e-08	0.248911	0.153	0.073	0.000106488	5	ENSGALG00000016920	LMO7	2.09589
ENSGALG000000141061	1.28829e-08	0.243797	0.213	0.116	0.000117582	5	ENSGALG00000014106	PPFIBP1	1.83621
ENSGALG00000006594	1.4431e-08	0.211828	0.163	0.076	0.000131712	5	ENSGALG00000006594	POFUT1	2.14474
ENSGALG000000386351	1.49509e-08	0.230451	0.36	0.245	0.000136457	5	ENSGALG00000038635	MYL12B	1.46939
ENSGALG000000074033	1.54686e-08	0.231108	0.698	0.595	0.000141182	5	ENSGALG00000007403	PEBP1	1.17311
ENSGALG000000159171	1.86105e-08	0.0596483	1	1	0.000169858	5	ENSGALG00000015917	EEF1A1	1
ENSGALG000000100771	2.36022e-08	0.0733663	1	1	0.000215417	5	ENSGALG00000010077	RPS3A	1
ENSGALG00000033232	2.42623e-08	0.185065	0.223	0.129	0.000221442	5	ENSGALG00000033232	LMAN2	1.72868
ENSGALG000000035213	2.60095e-08	0.267475	0.409	0.276	0.000237389	5	ENSGALG00000003521	TPM1	1.48188
ENSGALG000000338841	2.60476e-08	0.0857295	0.975	0.981	0.000237736	5	ENSGALG00000033884	EEF2	0.993884
ENSGALG00000015496	2.64025e-08	0.234346	0.155	0.073	0.000240976	5	ENSGALG00000015496	CHMP2B	2.12329
ENSGALG000000045881	3.25038e-08	0.0405323	1	1	0.000296663	5	ENSGALG00000004588	RPS14	1
ENSGALG000000041433	6.23225e-08	0.235139	0.597	0.434	0.000568817	5	ENSGALG00000004143	YWHAB	1.37558
ENSGALG000000348113	6.55408e-08	0.0440815	1	1	0.000598191	5	ENSGALG00000034811	RPLP2	1
ENSGALG00000017330	6.97245e-08	0.0448798	1	0.999	0.000636375	5	ENSGALG00000017330	RPS3	1.001
ENSGALG000000065631	7.46385e-08	0.244726	0.188	0.075	0.000681226	5	ENSGALG00000006563	SEMA3D	2.50667
ENSGALG00000016996	1.09609e-07	0.16803	0.292	0.208	0.0010004	5	ENSGALG00000016996	ITM2B	1.40385
ENSGALG000000322472	1.13638e-07	0.203805	0.232	0.148	0.00103718	5	ENSGALG00000032247	ATP1A1	1.56757
ENSGALG000000419142	1.45604e-07	0.227659	0.27	0.165	0.00132892	5	ENSGALG00000041914	Brain protein I4	1.63636
ENSGALG000000112762	1.48807e-07	0.215215	0.488	0.365	0.00135817	5	ENSGALG00000011276	BTG1	1.33699
ENSGALG00000031893	1.55389e-07	0.243854	0.199	0.126	0.00141823	5	ENSGALG00000031893	RALA	1.57937
ENSGALG000000062501	1.61705e-07	0.204272	0.229	0.138	0.00147588	5	ENSGALG00000006250	TRAPPC2L	1.65942
ENSGALG000000026441	2.07232e-07	0.0601226	1	0.998	0.00189141	5	ENSGALG00000002644	RPL10A	1.002
ENSGALG000000127752	2.09516e-07	0.188688	0.262	0.158	0.00191225	5	ENSGALG00000012775	TFAP2A	1.65823
ENSGALG00000016281	2.36511e-07	0.232663	0.177	0.092	0.00215864	5	ENSGALG00000016281	DMD	1.92391
ENSGALG00000015480	3.01393e-07	0.198825	0.158	0.079	0.00275081	5	ENSGALG00000015480	POGLUT1	2
ENSGALG000000121353	3.10297e-07	0.209271	0.556	0.47	0.00283208	5	ENSGALG00000012135	ATF4	1.18298
ENSGALG00000038748	3.56118e-07	0.193924	0.24	0.138	0.00325029	5	ENSGALG00000038748	RSRP1	1.73913
ENSGALG000000057823	3.70225e-07	0.284914	0.281	0.171	0.00337904	5	ENSGALG00000005782	DNTTIP2	1.64327
ENSGALG000000163402	3.78367e-07	0.173336	0.627	0.537	0.00345336	5	ENSGALG00000016340	EIF2S3	1.1676
ENSGALG000000114722	3.96603e-07	0.0343707	1	1	0.0036198	5	ENSGALG00000011472	RPL37A	1
ENSGALG00000001506	5.01808e-07	0.203717	0.196	0.12	0.00458	5	ENSGALG00000001506	PTTG1	1.63333
ENSGALG000000366591	5.04074e-07	0.179055	0.471	0.358	0.00460069	5	ENSGALG00000036659	NDUFAF8	1.31564
ENSGALG000000414541	6.6644e-07	0.228543	0.313	0.22	0.0060826	5	ENSGALG00000041454	DNMT3A	1.42273
ENSGALG000000437683	8.15211e-07	0.0741064	0.967	0.958	0.00744043	5	ENSGALG00000043768	MT-ND2	1.00939
ENSGALG000000091531	8.2076e-07	0.193414	0.395	0.271	0.00749108	5	ENSGALG00000009153	COPA	1.45756
ENSGALG00000015124	8.59372e-07	0.200985	0.161	0.091	0.00784349	5	ENSGALG00000015124	KCTD1	1.76923
ENSGALG000000278601	1.59322e-06	0.16605	0.278	0.194	0.0145413	5	ENSGALG00000027860	CISD2	1.43299
ENSGALG00000029691	1.61232e-06	0.123041	0.174	0.107	0.0147156	5	ENSGALG00000029691	NFKBIB	1.62617
ENSGALG00000006546	1.75231e-06	0.188017	0.21	0.127	0.0159934	5	ENSGALG00000006546	CD81	1.65354
ENSGALG000000263002	2.1197e-06	0.112514	0.768	0.716	0.0193465	5	ENSGALG00000026300	TOMM5	1.07263
ENSGALG000000156173	2.24569e-06	0.0402284	1	1	0.0204964	5	ENSGALG00000015617	RPS23	1
ENSGALG00000003973	2.66567e-06	0.192481	0.161	0.093	0.0243296	5	ENSGALG00000003973	TLCD1	1.73118
ENSGALG000000150821	3.08024e-06	0.0486873	1	0.999	0.0281133	5	ENSGALG00000015082	RPS6	1.001
ENSGALG000000297311	4.92165e-06	0.189041	0.232	0.15	0.0449199	5	ENSGALG00000029731		1.54667
ENSGALG000000084353	5.38213e-06	0.165552	0.431	0.347	0.0491227	5	ENSGALG00000008435	SUMO1	1.24207

## Sheet: Skin - Pink - 6
	p_val	avg_logFC	pct.6	pct.rest	p_val_adj	cluster	gene	name	enrichment
ENSGALG000000402975	1.68628e-42	0.706877	0.802	0.468	1.53907e-38	6	ENSGALG00000040297	NBL1	1.71368
ENSGALG000000284093	5.16893e-39	0.43808	0.976	0.867	4.71768e-35	6	ENSGALG00000028409	SNRPG	1.12572
ENSGALG000000097335	3.60724e-38	0.436342	0.974	0.842	3.29232e-34	6	ENSGALG00000009733	SEM1	1.15677
ENSGALG000000090705	9.70323e-37	0.480137	0.95	0.804	8.85614e-33	6	ENSGALG00000009070	HSPE1	1.18159
ENSGALG000000096215	1.17184e-34	0.354085	1	0.984	1.06954e-30	6	ENSGALG00000009621	ACTB	1.01626
ENSGALG000000063264	6.51082e-34	0.496352	0.96	0.882	5.94243e-30	6	ENSGALG00000006326	MIF	1.08844
ENSGALG000000080663	1.40237e-32	0.450266	0.947	0.756	1.27994e-28	6	ENSGALG00000008066	UQCR10	1.25265
ENSGALG000000330012	1.7149e-32	0.385127	0.95	0.842	1.56519e-28	6	ENSGALG00000033001	ATP5J2	1.12827
ENSGALG000000001373	2.38767e-32	0.504643	0.931	0.735	2.17923e-28	6	ENSGALG00000000137	SNRPE	1.26667
ENSGALG000000114093	3.54934e-32	0.474321	0.918	0.71	3.23949e-28	6	ENSGALG00000011409	SNRPF	1.29296
ENSGALG000000312384	4.05998e-32	0.468559	0.818	0.581	3.70554e-28	6	ENSGALG00000031238	SLIRP	1.40792
ENSGALG000000092864	9.90353e-32	0.45662	0.979	0.882	9.03895e-28	6	ENSGALG00000009286	ATP5G3	1.10998
ENSGALG000000428755	3.27145e-30	0.527368	0.992	0.89	2.98585e-26	6	ENSGALG00000042875	HMGB1	1.11461
ENSGALG000000033245	3.95809e-30	0.590609	0.966	0.706	3.61255e-26	6	ENSGALG00000003324	PRRX1	1.36827
ENSGALG000000210475	2.71708e-29	0.612806	0.683	0.375	2.47988e-25	6	ENSGALG00000021047	KIFAP3	1.82133
ENSGALG000000331962	5.50477e-29	0.503263	0.562	0.318	5.02421e-25	6	ENSGALG00000033196	EIF2B	1.7673
ENSGALG000000040394	6.95683e-29	0.402245	0.937	0.782	6.3495e-25	6	ENSGALG00000004039	MINOS1	1.19821
ENSGALG000000110364	7.14762e-29	0.407885	0.839	0.672	6.52363e-25	6	ENSGALG00000011036	HNRNPA2B1	1.24851
ENSGALG000000409874	3.69371e-28	0.503582	0.702	0.474	3.37125e-24	6	ENSGALG00000040987	NDUFA8	1.48101
ENSGALG000000026614	4.94592e-28	0.399827	0.923	0.767	4.51414e-24	6	ENSGALG00000002661	YWHAE	1.20339
ENSGALG000000080943	5.38986e-28	0.494665	0.704	0.43	4.91933e-24	6	ENSGALG00000008094	HSPD1	1.63721
ENSGALG000000102554	1.28018e-27	0.551571	0.699	0.444	1.16842e-23	6	ENSGALG00000010255	NASP	1.57432
ENSGALG000000025693	1.43783e-27	0.485468	0.85	0.637	1.3123e-23	6	ENSGALG00000002569	RAN	1.33438
ENSGALG000000228133	1.13169e-26	0.453031	0.718	0.494	1.03289e-22	6	ENSGALG00000022813	NDUFV3	1.45344
ENSGALG000000388014	1.38476e-26	0.397879	0.868	0.681	1.26387e-22	6	ENSGALG00000038801	ATP5B	1.2746
ENSGALG000000024953	2.04727e-26	0.421901	0.974	0.874	1.86854e-22	6	ENSGALG00000002495	CHCHD2	1.11442
ENSGALG000000335694	3.12969e-26	0.413617	0.755	0.558	2.85647e-22	6	ENSGALG00000033569		1.35305
ENSGALG000000158443	8.00517e-26	0.474944	0.789	0.539	7.30632e-22	6	ENSGALG00000015844	SOD1	1.46382
ENSGALG000000157043	1.08256e-25	0.44155	0.939	0.829	9.88051e-22	6	ENSGALG00000015704	TXN	1.13269
ENSGALG000000055874	1.13865e-25	0.353014	0.858	0.711	1.03925e-21	6	ENSGALG00000005587	EIF4G2	1.20675
ENSGALG000000031935	8.06632e-25	0.612003	0.702	0.382	7.36213e-21	6	ENSGALG00000003193	CRABP-I	1.8377
ENSGALG000000128345	8.2856e-25	0.883295	0.48	0.157	7.56226e-21	6	ENSGALG00000012834	AKR1D1	3.05732
ENSGALG000000423092	9.09958e-25	0.314365	0.942	0.871	8.30519e-21	6	ENSGALG00000042309	CHURC1	1.08152
ENSGALG000000068414	1.19259e-24	0.379721	0.834	0.653	1.08847e-20	6	ENSGALG00000006841	POLR2L	1.27718
ENSGALG000000088123	6.47669e-24	0.438068	0.633	0.396	5.91127e-20	6	ENSGALG00000008812	CCT4	1.59848
ENSGALG000000173803	6.89643e-24	0.314515	0.96	0.85	6.29437e-20	6	ENSGALG00000017380	UQCRH	1.12941
ENSGALG000000315934	1.85061e-23	0.389151	0.976	0.898	1.68905e-19	6	ENSGALG00000031593	TMSB15B	1.08686
ENSGALG000000392123	1.85375e-23	0.410974	0.818	0.622	1.69192e-19	6	ENSGALG00000039212	NDUFA13	1.31511
ENSGALG000000416254	1.98418e-23	0.456678	0.578	0.363	1.81096e-19	6	ENSGALG00000041625	LSM5	1.59229
ENSGALG000000328474	3.80008e-23	0.40201	0.818	0.617	3.46834e-19	6	ENSGALG00000032847	HDGF	1.32577
ENSGALG000000055253	5.80734e-23	0.397493	0.77	0.6	5.30036e-19	6	ENSGALG00000005525	SRSF1	1.28333
ENSGALG000000128213	1.05249e-22	0.510909	0.515	0.261	9.60607e-19	6	ENSGALG00000012821	TUBB2A	1.97318
ENSGALG000000354213	1.36757e-22	0.444944	0.755	0.538	1.24818e-18	6	ENSGALG00000035421	SNRPB	1.40335
ENSGALG000000013303	1.95327e-22	0.378484	0.894	0.775	1.78275e-18	6	ENSGALG00000001330	ATP5G1	1.15355
ENSGALG000000110204	1.95944e-22	0.465843	0.67	0.43	1.78838e-18	6	ENSGALG00000011020	CYCS	1.55814
ENSGALG000000334474	2.08494e-22	0.42168	0.947	0.776	1.90292e-18	6	ENSGALG00000033447	H2AFV	1.22036
ENSGALG000000016543	1.4875e-21	0.371652	0.62	0.405	1.35764e-17	6	ENSGALG00000001654	C1QBP	1.53086
ENSGALG000000322074	2.12514e-21	0.377014	0.871	0.683	1.93962e-17	6	ENSGALG00000032207	HMGN2	1.27526
ENSGALG000000140235	2.54324e-21	0.457141	0.863	0.645	2.32122e-17	6	ENSGALG00000014023	H2AFZ	1.33798
ENSGALG000000173843	3.30287e-21	0.427256	0.852	0.64	3.01453e-17	6	ENSGALG00000017384	ERH	1.33125
ENSGALG000000130414	3.91566e-21	0.452807	0.57	0.329	3.57382e-17	6	ENSGALG00000013041	CCT5	1.73252
ENSGALG000000283022	8.25332e-21	0.395054	0.718	0.497	7.53281e-17	6	ENSGALG00000028302	UQCRQ	1.44467
ENSGALG000000276883	8.42109e-21	0.363517	0.844	0.671	7.68593e-17	6	ENSGALG00000027688	NDUFB4	1.25782
ENSGALG000000047014	1.13599e-20	0.344499	0.871	0.719	1.03682e-16	6	ENSGALG00000004701	SET	1.2114
ENSGALG000000121124	3.38071e-20	0.394047	0.836	0.617	3.08557e-16	6	ENSGALG00000012112	DBI	1.35494
ENSGALG000000102432	8.47689e-20	0.346988	0.873	0.729	7.73686e-16	6	ENSGALG00000010243	PRDX1	1.19753
ENSGALG000000352233	1.10528e-19	0.389386	0.752	0.557	1.00879e-15	6	ENSGALG00000035223	NDUFA6	1.35009
ENSGALG000000014755	1.11257e-19	0.379387	0.989	0.921	1.01545e-15	6	ENSGALG00000001475	STMN1	1.07383
ENSGALG000000106893	3.30588e-19	0.424404	0.686	0.471	3.01728e-15	6	ENSGALG00000010689	MAGOH	1.45648
ENSGALG000000379534	4.95135e-19	0.385329	0.987	0.903	4.5191e-15	6	ENSGALG00000037953	TUBA1A	1.09302
ENSGALG000000039473	5.65664e-19	0.343772	0.797	0.615	5.16282e-15	6	ENSGALG00000003947	HNRNPH3	1.29593
ENSGALG000000016024	7.93647e-19	0.436669	0.602	0.376	7.24361e-15	6	ENSGALG00000001602	NUTF2	1.60106
ENSGALG000000397794	2.97275e-18	0.370696	0.734	0.575	2.71323e-14	6	ENSGALG00000039779	SDOS	1.27652
ENSGALG000000023213	3.06719e-18	0.365102	0.483	0.271	2.79943e-14	6	ENSGALG00000002321	GOT2	1.78229
ENSGALG00000029596	3.88705e-18	0.414155	0.203	0.065	3.54771e-14	6	ENSGALG00000029596	HAS2	3.12308
ENSGALG000000160674	5.80473e-18	0.460243	0.654	0.443	5.29798e-14	6	ENSGALG00000016067	HMG14	1.4763
ENSGALG000000410604	7.53303e-18	0.345849	0.731	0.52	6.8754e-14	6	ENSGALG00000041060	MRPL33	1.40577
ENSGALG000000374834	1.04307e-17	0.325727	0.863	0.689	9.52012e-14	6	ENSGALG00000037483	ANP32B	1.25254
ENSGALG000000065963	1.58767e-17	0.410309	0.697	0.476	1.44907e-13	6	ENSGALG00000006596	SNRPD3	1.46429
ENSGALG000000160883	1.74973e-17	0.360164	0.57	0.387	1.59698e-13	6	ENSGALG00000016088	CCT7	1.47287
ENSGALG000000004282	1.90386e-17	0.394416	0.744	0.564	1.73765e-13	6	ENSGALG00000000428	chPKCI HINT1Z	1.31915
ENSGALG000000323944	2.07776e-17	0.312506	0.913	0.763	1.89637e-13	6	ENSGALG00000032394	SEPW1	1.19659
ENSGALG000000003773	2.7096e-17	0.33794	0.699	0.5	2.47305e-13	6	ENSGALG00000000377	HNRNPM	1.398
ENSGALG000000112294	3.04085e-17	0.258496	0.884	0.783	2.77539e-13	6	ENSGALG00000011229	SERBP1	1.12899
ENSGALG000000346304	3.61349e-17	0.348654	0.625	0.446	3.29803e-13	6	ENSGALG00000034630	PPIL1	1.40135
ENSGALG000000311204	3.70133e-17	0.338983	0.818	0.666	3.3782e-13	6	ENSGALG00000031120	HNRNPH1	1.22823
ENSGALG000000231994	7.41842e-17	0.385584	0.707	0.504	6.77079e-13	6	ENSGALG00000023199	HNRNPDL	1.40278
ENSGALG000000139162	1.66238e-16	0.353089	0.71	0.519	1.51725e-12	6	ENSGALG00000013916	HYPK	1.36802
ENSGALG000000216922	1.69137e-16	0.292457	0.916	0.787	1.54371e-12	6	ENSGALG00000021692	NDUFA11	1.16391
ENSGALG000000092503	2.78509e-16	0.30602	0.897	0.728	2.54195e-12	6	ENSGALG00000009250	HNRNPA3	1.23214
ENSGALG000000075555	2.90908e-16	0.391047	0.491	0.295	2.65512e-12	6	ENSGALG00000007555	CCND1	1.66441
ENSGALG000000286003	3.89033e-16	0.256228	1	0.998	3.55071e-12	6	ENSGALG00000028600	PPIA	1.002
ENSGALG000000099753	5.23924e-16	0.419656	0.565	0.353	4.78186e-12	6	ENSGALG00000009975	CCT2	1.60057
ENSGALG000000158212	1.32011e-15	0.354849	0.493	0.3	1.20487e-11	6	ENSGALG00000015821	CCT8	1.64333
ENSGALG000000043532	1.40473e-15	0.349611	0.678	0.461	1.2821e-11	6	ENSGALG00000004353	TBCA	1.47072
ENSGALG000000298374	1.81589e-15	0.200757	0.96	0.914	1.65736e-11	6	ENSGALG00000029837	OST4	1.05033
ENSGALG000000336663	2.33196e-15	0.314208	0.62	0.43	2.12838e-11	6	ENSGALG00000033666	NHP2	1.44186
ENSGALG000000346453	3.04121e-15	0.329227	0.749	0.575	2.77571e-11	6	ENSGALG00000034645	USMG5	1.30261
ENSGALG000000060373	3.26155e-15	0.405703	0.325	0.159	2.97682e-11	6	ENSGALG00000006037	MCM2	2.04403
ENSGALG000000021072	4.38243e-15	0.39663	0.327	0.164	3.99984e-11	6	ENSGALG00000002107	RANBP1 RCJMB04_20p3	1.9939
ENSGALG000000308242	6.95337e-15	0.334557	0.704	0.552	6.34634e-11	6	ENSGALG00000030824	SF3B5	1.27536
ENSGALG000000029904	7.14487e-15	0.351369	0.749	0.563	6.52112e-11	6	ENSGALG00000002990	PRELID1	1.33037
ENSGALG000000008123	7.92689e-15	0.27434	0.873	0.715	7.23488e-11	6	ENSGALG00000000812	OAZ1	1.22098
ENSGALG000000334462	8.27672e-15	0.363925	0.554	0.35	7.55416e-11	6	ENSGALG00000033446	COX5B	1.58286
ENSGALG000000286644	9.06605e-15	0.365642	0.311	0.15	8.27458e-11	6	ENSGALG00000028664	CKS1B	2.07333
ENSGALG000000324894	9.83693e-15	0.336257	0.594	0.41	8.97816e-11	6	ENSGALG00000032489	ELOF1	1.44878
ENSGALG000000425393	1.28217e-14	0.362616	0.591	0.387	1.17024e-10	6	ENSGALG00000042539	NNF1	1.52713
ENSGALG000000020604	1.60778e-14	0.334199	0.464	0.29	1.46742e-10	6	ENSGALG00000002060	TAF15	1.6
ENSGALG000000310992	1.61787e-14	0.249492	0.979	0.914	1.47663e-10	6	ENSGALG00000031099	COX6B1	1.07112
ENSGALG000000085172	1.65006e-14	0.370422	0.404	0.233	1.50601e-10	6	ENSGALG00000008517	MCTS1	1.73391
ENSGALG000000035223	1.65587e-14	0.346979	0.594	0.399	1.51131e-10	6	ENSGALG00000003522	RBBP4	1.48872
ENSGALG000000164443	2.24085e-14	0.333537	0.417	0.24	2.04523e-10	6	ENSGALG00000016444	ODC1	1.7375
ENSGALG000000412772	3.5789e-14	0.312513	0.971	0.894	3.26647e-10	6	ENSGALG00000041277	UBC	1.08613
ENSGALG000000120392	3.65136e-14	0.363661	0.488	0.309	3.3326e-10	6	ENSGALG00000012039	PSMA3	1.57929
ENSGALG000000414532	3.65338e-14	0.35278	0.776	0.595	3.33444e-10	6	ENSGALG00000041453		1.3042
ENSGALG000000406263	4.25419e-14	0.249001	0.792	0.634	3.8828e-10	6	ENSGALG00000040626	NDUFA2	1.24921
ENSGALG000000403921	4.48605e-14	0.499418	0.206	0.079	4.09442e-10	6	ENSGALG00000040392	ALC	2.60759
ENSGALG000000378632	5.4387e-14	0.25057	0.86	0.746	4.96391e-10	6	ENSGALG00000037863	SEC61G	1.15282
ENSGALG000000020333	5.70319e-14	0.31164	0.805	0.619	5.2053e-10	6	ENSGALG00000002033	NDUFB6	1.30048
ENSGALG000000326792	6.74976e-14	0.357335	0.454	0.286	6.16051e-10	6	ENSGALG00000032679	GCSH	1.58741
ENSGALG000000368374	7.09586e-14	0.334212	0.422	0.252	6.47639e-10	6	ENSGALG00000036837	PTGES3	1.6746
ENSGALG000000068993	8.08906e-14	0.217252	0.968	0.926	7.38289e-10	6	ENSGALG00000006899	ATP5L	1.04536
ENSGALG000000043045	8.57377e-14	0.349141	0.633	0.446	7.82528e-10	6	ENSGALG00000004304	TCF12	1.41928
ENSGALG000000025144	9.89291e-14	0.324842	0.689	0.501	9.02926e-10	6	ENSGALG00000002514	SFPQ	1.37525
ENSGALG000000071702	1.0505e-13	0.365924	0.438	0.247	9.58787e-10	6	ENSGALG00000007170	SNRPA1	1.77328
ENSGALG000000380033	1.09317e-13	0.335024	0.515	0.332	9.97732e-10	6	ENSGALG00000038003	EDF1	1.5512
ENSGALG00000011209	1.12187e-13	0.318969	0.245	0.101	1.02393e-09	6	ENSGALG00000011209	EVL	2.42574
ENSGALG000000008143	1.24054e-13	0.331138	0.594	0.431	1.13224e-09	6	ENSGALG00000000814	HNRNPR	1.37819
ENSGALG000000214733	1.32637e-13	0.368497	0.485	0.324	1.21058e-09	6	ENSGALG00000021473	FAM192A	1.49691
ENSGALG000000030843	2.01339e-13	0.370526	0.475	0.324	1.83762e-09	6	ENSGALG00000003084	NUDT21	1.46605
ENSGALG000000030854	3.02075e-13	0.307962	0.298	0.173	2.75704e-09	6	ENSGALG00000003085	CDK1	1.72254
ENSGALG000000271513	3.60183e-13	0.231906	0.921	0.869	3.28739e-09	6	ENSGALG00000027151	FKBP12	1.05984
ENSGALG000000010963	3.74796e-13	0.262133	0.755	0.615	3.42076e-09	6	ENSGALG00000001096	UQCR11	1.22764
ENSGALG000000004704	4.53858e-13	0.386811	0.485	0.299	4.14236e-09	6	ENSGALG00000000470	LMNB2	1.62207
ENSGALG00000019489	4.9086e-13	0.346489	0.256	0.111	4.48008e-09	6	ENSGALG00000019489	CHST9	2.30631
ENSGALG000000055073	4.99056e-13	0.277197	0.649	0.508	4.55489e-09	6	ENSGALG00000005507	NONO	1.27756
ENSGALG000000289372	5.79024e-13	0.242105	0.86	0.722	5.28475e-09	6	ENSGALG00000028937	TIMM13	1.19114
ENSGALG000000304113	6.07132e-13	0.379508	0.549	0.371	5.54129e-09	6	ENSGALG00000030411	PSMA7	1.47978
ENSGALG000000019861	6.61829e-13	0.328194	0.485	0.325	6.04051e-09	6	ENSGALG00000001986	VCP	1.49231
ENSGALG000000076642	7.11167e-13	0.322156	0.354	0.214	6.49082e-09	6	ENSGALG00000007664	PSMD1	1.65421
ENSGALG000000392095	7.89308e-13	0.355552	0.53	0.32	7.20402e-09	6	ENSGALG00000039209	WIF1	1.65625
ENSGALG000000040343	8.23233e-13	0.318413	0.43	0.249	7.51365e-09	6	ENSGALG00000004034	CAPZB	1.72691
ENSGALG000000263742	8.90119e-13	0.279804	0.723	0.599	8.12412e-09	6	ENSGALG00000026374	PFDN2	1.20701
ENSGALG000000399673	9.087e-13	0.285204	0.654	0.477	8.2937e-09	6	ENSGALG00000039967	RP11-529K1.3	1.37107
ENSGALG00000008538	1.02822e-12	0.309194	0.224	0.094	9.38453e-09	6	ENSGALG00000008538	GINS1	2.38298
ENSGALG000000398914	1.159e-12	0.321843	0.451	0.283	1.05782e-08	6	ENSGALG00000039891	ANP32E	1.59364
ENSGALG000000125913	1.49607e-12	0.336029	0.377	0.22	1.36546e-08	6	ENSGALG00000012591	HNRNPK	1.71364
ENSGALG000000067773	1.56193e-12	0.313106	0.47	0.279	1.42557e-08	6	ENSGALG00000006777	MRPS11	1.68459
ENSGALG000000015061	1.74185e-12	0.248681	0.237	0.117	1.58979e-08	6	ENSGALG00000001506	PTTG1	2.02564
ENSGALG000000124664	1.75402e-12	0.330023	0.686	0.504	1.60089e-08	6	ENSGALG00000012466	FKBP3	1.36111
ENSGALG000000135693	1.86553e-12	0.22391	0.889	0.781	1.70267e-08	6	ENSGALG00000013569	SEC61B	1.13828
ENSGALG000000023633	2.46929e-12	0.351838	0.406	0.243	2.25372e-08	6	ENSGALG00000002363	HSPA9	1.67078
ENSGALG000000094512	2.60392e-12	0.34814	0.354	0.203	2.37659e-08	6	ENSGALG00000009451	PPID	1.74384
ENSGALG000000386674	2.74226e-12	0.291287	0.665	0.504	2.50286e-08	6	ENSGALG00000038667	MRPS12	1.31944
ENSGALG000000090714	2.82445e-12	0.343076	0.802	0.625	2.57787e-08	6	ENSGALG00000009071	HMGB3	1.2832
ENSGALG000000041434	3.04507e-12	0.305909	0.604	0.432	2.77924e-08	6	ENSGALG00000004143	YWHAB	1.39815
ENSGALG000000361683	3.16584e-12	0.329805	0.478	0.308	2.88946e-08	6	ENSGALG00000036168		1.55195
ENSGALG000000071313	4.03305e-12	0.391376	0.412	0.257	3.68096e-08	6	ENSGALG00000007131	HMGN5	1.60311
ENSGALG000000111841	4.79205e-12	0.281774	0.441	0.285	4.3737e-08	6	ENSGALG00000011184	HNRNPD	1.54737
ENSGALG000000106524	5.07267e-12	0.345047	0.509	0.311	4.62983e-08	6	ENSGALG00000010652	SCP2	1.63666
ENSGALG000000170902	5.25327e-12	0.302079	0.517	0.351	4.79466e-08	6	ENSGALG00000017090	POMP	1.47293
ENSGALG000000128762	6.17438e-12	0.302398	0.654	0.495	5.63536e-08	6	ENSGALG00000012876	SSBP1	1.32121
ENSGALG000000022102	6.7844e-12	0.238622	0.897	0.789	6.19212e-08	6	ENSGALG00000002210	PPIB	1.13688
ENSGALG000000148585	8.20466e-12	0.52186	0.33	0.133	7.48839e-08	6	ENSGALG00000014858	PACAP	2.4812
ENSGALG000000359963	8.20678e-12	0.247615	0.821	0.744	7.49033e-08	6	ENSGALG00000035996		1.10349
ENSGALG000000377813	8.32355e-12	0.279928	0.425	0.282	7.5969e-08	6	ENSGALG00000037781	GSR	1.50709
ENSGALG000000114644	8.65897e-12	0.276702	0.625	0.483	7.90304e-08	6	ENSGALG00000011464	EIF5	1.294
ENSGALG000000024484	1.05026e-11	0.316741	0.551	0.392	9.58574e-08	6	ENSGALG00000002448	CCT6	1.40561
ENSGALG000000313874	1.29766e-11	0.257256	0.681	0.525	1.18437e-07	6	ENSGALG00000031387	YWHAZ	1.29714
ENSGALG000000205282	1.51694e-11	0.322516	0.317	0.176	1.38451e-07	6	ENSGALG00000020528	INIP	1.80114
ENSGALG000000007084	1.80992e-11	0.313025	0.607	0.401	1.65192e-07	6	ENSGALG00000000708	NUCKS1	1.51372
ENSGALG000000325775	2.16662e-11	0.347547	0.43	0.248	1.97747e-07	6	ENSGALG00000032577	MECOM	1.73387
ENSGALG000000099853	2.24614e-11	0.309819	0.507	0.344	2.05005e-07	6	ENSGALG00000009985	LSM6	1.47384
ENSGALG000000070001	2.57044e-11	0.432804	0.28	0.125	2.34604e-07	6	ENSGALG00000007000	NR2F2	2.24
ENSGALG000000430393	2.75736e-11	0.261843	0.691	0.528	2.51664e-07	6	ENSGALG00000043039	HSBP1	1.30871
ENSGALG000000378803	3.25544e-11	0.308337	0.652	0.505	2.97124e-07	6	ENSGALG00000037880	ATP synthase subunit alpha	1.29109
ENSGALG000000311392	3.26463e-11	0.288252	0.512	0.344	2.97963e-07	6	ENSGALG00000031139	LSM3	1.48837
ENSGALG000000324852	3.30138e-11	0.340962	0.615	0.421	3.01317e-07	6	ENSGALG00000032485	UP_SSR4	1.46081
ENSGALG000000019492	3.88901e-11	0.338582	0.573	0.402	3.5495e-07	6	ENSGALG00000001949	MDH2	1.42537
ENSGALG000000414712	3.97042e-11	0.337442	0.327	0.165	3.6238e-07	6	ENSGALG00000041471		1.98182
ENSGALG000000382923	3.98279e-11	0.27392	0.723	0.556	3.6351e-07	6	ENSGALG00000038292	TMEM258	1.30036
ENSGALG000000083482	4.13664e-11	0.294737	0.525	0.369	3.77551e-07	6	ENSGALG00000008348	PDIA3	1.42276
ENSGALG000000009052	4.46152e-11	0.317015	0.644	0.494	4.07203e-07	6	ENSGALG00000000905	PSMB4	1.30364
ENSGALG000000430022	4.55702e-11	0.191546	0.913	0.877	4.15919e-07	6	ENSGALG00000043002	TOMM6	1.04105
ENSGALG000000145264	5.03546e-11	0.259816	0.755	0.573	4.59586e-07	6	ENSGALG00000014526	TPI1	1.31763
ENSGALG000000038823	5.47921e-11	0.28795	0.58	0.419	5.00087e-07	6	ENSGALG00000003882	SMARCE1	1.38425
ENSGALG000000409764	5.59741e-11	0.274886	0.385	0.224	5.10875e-07	6	ENSGALG00000040976	ACTR6	1.71875
ENSGALG000000149532	5.64497e-11	0.304051	0.401	0.249	5.15216e-07	6	ENSGALG00000014953	RWDD1	1.61044
ENSGALG00000026757	5.64946e-11	0.31434	0.237	0.105	5.15626e-07	6	ENSGALG00000026757	DHFR	2.25714
ENSGALG000000063003	5.98713e-11	0.377307	0.58	0.368	5.46446e-07	6	ENSGALG00000006300	LDHA	1.57609
ENSGALG000000063674	7.52384e-11	0.295522	0.493	0.34	6.867e-07	6	ENSGALG00000006367	PCBD2	1.45
ENSGALG000000131912	7.54085e-11	0.303077	0.501	0.343	6.88253e-07	6	ENSGALG00000013191	NDUFS6	1.46064
ENSGALG00000021285	7.55154e-11	0.27496	0.172	0.068	6.89229e-07	6	ENSGALG00000021285	UNG UNG1	2.52941
ENSGALG000000327834	9.93986e-11	0.305531	0.57	0.398	9.07211e-07	6	ENSGALG00000032783	SUMO3	1.43216
ENSGALG000000036252	1.05541e-10	0.244418	0.826	0.689	9.63275e-07	6	ENSGALG00000003625	NDUFS5	1.19884
ENSGALG000000085742	1.18158e-10	0.295575	0.38	0.234	1.07843e-06	6	ENSGALG00000008574	CLNS1A	1.62393
ENSGALG000000275614	1.32697e-10	0.236547	0.884	0.736	1.21113e-06	6	ENSGALG00000027561	GNG5	1.20109
ENSGALG000000072373	1.44259e-10	0.259258	0.631	0.439	1.31665e-06	6	ENSGALG00000007237	ALYREF	1.43736
ENSGALG000000100794	1.55367e-10	0.321478	0.578	0.394	1.41804e-06	6	ENSGALG00000010079	HP1BP3	1.46701
ENSGALG000000113254	1.57901e-10	0.323571	0.544	0.374	1.44116e-06	6	ENSGALG00000011325	NDUFA12	1.45455
ENSGALG000000096772	1.62974e-10	0.307767	0.34	0.205	1.48746e-06	6	ENSGALG00000009677	UBP	1.65854
ENSGALG000000171633	1.72327e-10	0.285725	0.454	0.3	1.57283e-06	6	ENSGALG00000017163	ACAT1	1.51333
ENSGALG000000420204	1.76881e-10	0.279935	0.57	0.404	1.6144e-06	6	ENSGALG00000042020	CG-16	1.41089
ENSGALG000000285371	1.92681e-10	0.230393	0.784	0.676	1.7586e-06	6	ENSGALG00000028537	NDUFB1	1.15976
ENSGALG000000144354	2.13696e-10	0.272353	0.707	0.504	1.95041e-06	6	ENSGALG00000014435	MRPL51	1.40278
ENSGALG000000388123	2.52074e-10	0.291424	0.446	0.309	2.30068e-06	6	ENSGALG00000038812	MRPL27	1.44337
ENSGALG000000004562	2.57844e-10	0.237279	0.839	0.712	2.35334e-06	6	ENSGALG00000000456	MRPS21	1.17837
ENSGALG000000359801	2.82289e-10	0.259674	0.356	0.225	2.57645e-06	6	ENSGALG00000035980	REXO2	1.58222
ENSGALG000000069101	2.96737e-10	0.2659	0.406	0.28	2.70832e-06	6	ENSGALG00000006910	IMPDH	1.45
ENSGALG000000392053	3.251e-10	0.334396	0.398	0.245	2.96719e-06	6	ENSGALG00000039205	CCT3	1.62449
ENSGALG000000007135	5.20546e-10	0.39123	0.404	0.24	4.75102e-06	6	ENSGALG00000000713	ZFHX3	1.68333
ENSGALG000000171292	5.61966e-10	0.229006	0.81	0.697	5.12906e-06	6	ENSGALG00000017129	SAP18	1.16212
ENSGALG000000034754	6.09666e-10	0.270905	0.364	0.241	5.56443e-06	6	ENSGALG00000003475	ACLY	1.51037
ENSGALG000000119313	7.03875e-10	0.295446	0.673	0.5	6.42426e-06	6	ENSGALG00000011931	SNU13	1.346
ENSGALG000000165825	7.15835e-10	0.279606	0.406	0.226	6.53343e-06	6	ENSGALG00000016582	PBK	1.79646
ENSGALG00000003221	7.26415e-10	0.285815	0.227	0.122	6.62999e-06	6	ENSGALG00000003221	WDR61	1.86066
ENSGALG000000264212	7.32998e-10	0.288569	0.491	0.347	6.69007e-06	6	ENSGALG00000026421	PSMB2	1.41499
ENSGALG00000006258	8.37112e-10	0.292627	0.166	0.072	7.64032e-06	6	ENSGALG00000006258	SPOCK1	2.30556
ENSGALG000000113004	8.67344e-10	0.241497	0.427	0.283	7.91625e-06	6	ENSGALG00000011300	TOP2B	1.50883
ENSGALG000000171532	8.99905e-10	0.262023	0.274	0.165	8.21343e-06	6	ENSGALG00000017153	RDX	1.66061
ENSGALG000000042453	9.19365e-10	0.288498	0.369	0.214	8.39104e-06	6	ENSGALG00000004245	NUDT1	1.7243
ENSGALG000000015872	9.83468e-10	0.309221	0.309	0.178	8.97611e-06	6	ENSGALG00000001587	MRPL40	1.73596
ENSGALG000000170333	1.00727e-09	0.286794	0.372	0.232	9.19339e-06	6	ENSGALG00000017033	MRPS31	1.60345
ENSGALG000000037953	1.03561e-09	0.241508	0.396	0.271	9.452e-06	6	ENSGALG00000003795	DENR	1.46125
ENSGALG000000164612	1.05013e-09	0.236701	0.327	0.209	9.58454e-06	6	ENSGALG00000016461	DDX1	1.56459
ENSGALG000000095652	1.05081e-09	0.277607	0.359	0.234	9.59077e-06	6	ENSGALG00000009565	EIF2S1	1.53419
ENSGALG000000003491	1.07517e-09	0.219591	0.356	0.234	9.8131e-06	6	ENSGALG00000000349	PSMC5	1.52137
ENSGALG00000013759	1.11638e-09	0.260686	0.169	0.073	1.01892e-05	6	ENSGALG00000013759	MRPL47	2.31507
ENSGALG000000061585	1.19192e-09	0.304001	0.272	0.138	1.08787e-05	6	ENSGALG00000006158	ACVR2B	1.97101
ENSGALG000000147891	1.24249e-09	0.256843	0.404	0.259	1.13402e-05	6	ENSGALG00000014789	MRPS36	1.55985
ENSGALG000000277004	1.4449e-09	0.331513	0.464	0.274	1.31876e-05	6	ENSGALG00000027700	FLAD1	1.69343
ENSGALG000000293192	1.50093e-09	0.322776	0.573	0.393	1.36989e-05	6	ENSGALG00000029319	UQCRB	1.45802
ENSGALG000000125462	1.57478e-09	0.314758	0.29	0.149	1.4373e-05	6	ENSGALG00000012546	MCM5	1.94631
ENSGALG000000048484	1.59668e-09	0.135636	0.997	0.986	1.45729e-05	6	ENSGALG00000004848	YBX1	1.01116
ENSGALG000000042743	1.68277e-09	0.34133	0.375	0.226	1.53587e-05	6	ENSGALG00000004274	TWIST2	1.65929
ENSGALG000000086672	1.73842e-09	0.216773	0.881	0.755	1.58666e-05	6	ENSGALG00000008667	DSTN	1.16689
ENSGALG000000135654	1.99323e-09	0.200057	0.768	0.663	1.81922e-05	6	ENSGALG00000013565	CHD4	1.15837
ENSGALG000000092283	2.00331e-09	0.307767	0.454	0.309	1.82842e-05	6	ENSGALG00000009228	PARP1	1.46926
ENSGALG000000159613	2.03699e-09	0.310254	0.314	0.186	1.85916e-05	6	ENSGALG00000015961	SUCLG1	1.68817
ENSGALG000000099612	2.34283e-09	0.278449	0.306	0.183	2.1383e-05	6	ENSGALG00000009961	RLI	1.67213
ENSGALG000000074703	2.49192e-09	0.269326	0.306	0.191	2.27438e-05	6	ENSGALG00000007470	POLR1D	1.60209
ENSGALG000000078631	2.56668e-09	0.146407	0.937	0.891	2.34261e-05	6	ENSGALG00000007863	COX7B	1.05163
ENSGALG000000158302	2.6639e-09	0.275813	0.449	0.294	2.43135e-05	6	ENSGALG00000015830	SYNCRIP	1.52721
ENSGALG000000269992	2.77094e-09	0.301434	0.412	0.257	2.52904e-05	6	ENSGALG00000026999	SNRPB2	1.60311
ENSGALG000000419242	2.9181e-09	0.287237	0.615	0.452	2.66335e-05	6	ENSGALG00000041924	PFDN5	1.36062
ENSGALG000000071902	3.32836e-09	0.246236	0.644	0.498	3.0378e-05	6	ENSGALG00000007190	ATP6V1G1	1.29317
ENSGALG000000079364	3.53105e-09	0.300215	0.588	0.41	3.22279e-05	6	ENSGALG00000007936	PGK1	1.43415
ENSGALG000000309184	3.70345e-09	0.190965	0.916	0.83	3.38014e-05	6	ENSGALG00000030918	CIRBP	1.10361
ENSGALG000000015972	3.84787e-09	0.307154	0.354	0.212	3.51195e-05	6	ENSGALG00000001597	PSMB3	1.66981
ENSGALG000000436841	4.02332e-09	0.260598	0.272	0.156	3.67208e-05	6	ENSGALG00000043684	PSMD13	1.74359
ENSGALG000000148974	4.05482e-09	0.341795	0.296	0.152	3.70084e-05	6	ENSGALG00000014897	TYMS	1.94737
ENSGALG000000331622	4.25225e-09	0.226275	0.29	0.18	3.88103e-05	6	ENSGALG00000033162	PSMD3	1.61111
ENSGALG000000096415	4.31062e-09	0.177408	0.934	0.833	3.9343e-05	6	ENSGALG00000009641	COL1A2	1.12125
ENSGALG000000038063	4.37956e-09	0.23149	0.76	0.644	3.99723e-05	6	ENSGALG00000003806	cRhoA RHOA rhoA	1.18012
ENSGALG000000388761	4.46595e-09	0.249003	0.332	0.213	4.07608e-05	6	ENSGALG00000038876		1.55869
ENSGALG000000332124	6.03493e-09	0.336112	0.821	0.621	5.50808e-05	6	ENSGALG00000033212	HSP90AA1	1.32206
ENSGALG000000159063	6.17676e-09	0.169884	0.916	0.848	5.63753e-05	6	ENSGALG00000015906	COX7A2	1.08019
ENSGALG000000285173	6.55555e-09	0.207424	0.609	0.486	5.98325e-05	6	ENSGALG00000028517	EIF1	1.25309
ENSGALG000000300863	6.94225e-09	0.195344	0.863	0.777	6.33619e-05	6	ENSGALG00000030086	ATP5G2	1.11068
ENSGALG000000085972	7.7591e-09	0.225786	0.311	0.183	7.08173e-05	6	ENSGALG00000008597	MRPL2	1.69945
ENSGALG00000011128	7.78567e-09	0.217385	0.232	0.13	7.10598e-05	6	ENSGALG00000011128	PSMD14	1.78462
ENSGALG000000123791	8.28044e-09	0.258845	0.441	0.289	7.55755e-05	6	ENSGALG00000012379	C14orf166	1.52595
ENSGALG000000007933	8.74606e-09	0.276472	0.401	0.262	7.98253e-05	6	ENSGALG00000000793	VPS72	1.53053
ENSGALG000000135371	8.86867e-09	0.23853	0.528	0.396	8.09443e-05	6	ENSGALG00000013537	TPM3	1.33333
ENSGALG000000088521	9.4202e-09	0.249943	0.285	0.179	8.59781e-05	6	ENSGALG00000008852	DNAJC19	1.59218
ENSGALG00000002430	9.67e-09	0.20901	0.203	0.117	8.82581e-05	6	ENSGALG00000002430	SMN	1.73504
ENSGALG00000039200	1.13799e-08	0.235613	0.174	0.08	0.000103864	6	ENSGALG00000039200	AXIN2	2.175
ENSGALG000000021392	1.25419e-08	0.243808	0.546	0.403	0.00011447	6	ENSGALG00000002139	CSDE1	1.35484
ENSGALG000000311603	1.2608e-08	0.242412	0.33	0.212	0.000115073	6	ENSGALG00000031160		1.5566
ENSGALG000000074034	1.28103e-08	0.253139	0.726	0.592	0.00011692	6	ENSGALG00000007403	PEBP1	1.22635
ENSGALG000000050023	1.30734e-08	0.236581	0.694	0.562	0.000119321	6	ENSGALG00000005002	VDAC2	1.23488
ENSGALG000000289582	1.44974e-08	0.241959	0.34	0.216	0.000132318	6	ENSGALG00000028958	NOL9	1.57407
ENSGALG000000118113	1.45902e-08	0.237354	0.359	0.228	0.000133165	6	ENSGALG00000011811	SYNE2	1.57456
ENSGALG000000093691	1.51458e-08	0.279679	0.454	0.302	0.000138236	6	ENSGALG00000009369	PRDX3	1.50331
ENSGALG000000050341	1.53189e-08	0.23121	0.29	0.166	0.000139815	6	ENSGALG00000005034	ACAD9	1.74699
ENSGALG000000055592	1.54387e-08	0.253319	0.335	0.234	0.000140909	6	ENSGALG00000005559	MRPS23	1.43162
ENSGALG000000306474	1.54564e-08	0.222727	0.797	0.633	0.00014107	6	ENSGALG00000030647	MFAP2	1.25908
ENSGALG000000144682	1.69141e-08	0.246536	0.364	0.243	0.000154375	6	ENSGALG00000014468	MLF2	1.49794
ENSGALG000000106752	1.713e-08	0.255528	0.317	0.197	0.000156346	6	ENSGALG00000010675	PSMC1	1.60914
ENSGALG000000212623	1.72485e-08	0.260772	0.288	0.172	0.000157427	6	ENSGALG00000021262	GHITM	1.67442
ENSGALG000000163631	1.76086e-08	0.263048	0.356	0.22	0.000160713	6	ENSGALG00000016363	ACP1	1.61818
ENSGALG000000077311	1.91927e-08	0.279671	0.303	0.17	0.000175172	6	ENSGALG00000007731	DPCD	1.78235
ENSGALG000000072204	2.1676e-08	0.19367	0.976	0.946	0.000197837	6	ENSGALG00000007220	FTH1	1.03171
ENSGALG000000025953	2.19136e-08	0.224852	0.636	0.483	0.000200005	6	ENSGALG00000002595	Glutathione peroxidase 5	1.31677
ENSGALG000000398031	2.23501e-08	0.256978	0.472	0.331	0.000203989	6	ENSGALG00000039803	LSM12	1.42598
ENSGALG000000084354	2.50498e-08	0.285259	0.499	0.341	0.00022863	6	ENSGALG00000008435	SUMO1	1.46334
ENSGALG000000161982	2.75166e-08	0.256399	0.493	0.372	0.000251144	6	ENSGALG00000016198	U2AF1	1.32527
ENSGALG000000294493	2.81103e-08	0.319715	0.306	0.169	0.000256562	6	ENSGALG00000029449	RFC2	1.81065
ENSGALG000000087032	2.88308e-08	0.25968	0.248	0.147	0.000263139	6	ENSGALG00000008703	RFC4	1.68707
ENSGALG000000119534	2.91847e-08	0.247951	0.412	0.28	0.000266369	6	ENSGALG00000011953	PHF5A	1.47143
ENSGALG000000352032	2.98335e-08	0.264215	0.42	0.274	0.000272291	6	ENSGALG00000035203	MCRS1	1.53285
ENSGALG000000108092	3.19513e-08	0.253131	0.53	0.361	0.00029162	6	ENSGALG00000010809	BZW2	1.46814
ENSGALG000000101753	3.22209e-08	0.206796	0.715	0.583	0.00029408	6	ENSGALG00000010175	HSP90AB1	1.22642
ENSGALG000000111301	3.2871e-08	0.233969	0.298	0.181	0.000300014	6	ENSGALG00000011130	COPS4	1.64641
ENSGALG000000027732	3.58985e-08	0.227886	0.375	0.248	0.000327646	6	ENSGALG00000002773	SNRPC	1.5121
ENSGALG000000073073	4.14436e-08	0.272567	0.264	0.164	0.000378256	6	ENSGALG00000007307	USP7	1.60976
ENSGALG00000034618	4.19679e-08	0.235817	0.185	0.106	0.000383041	6	ENSGALG00000034618	DCAF13	1.74528
ENSGALG000000102852	4.35519e-08	0.259115	0.393	0.252	0.000397498	6	ENSGALG00000010285	MRPL14	1.55952
ENSGALG00000016676	4.733e-08	0.264301	0.177	0.078	0.000431981	6	ENSGALG00000016676	MCM3	2.26923
ENSGALG000000169843	4.90013e-08	0.232472	0.533	0.399	0.000447235	6	ENSGALG00000016984	ZC3H13	1.33584
ENSGALG000000079261	4.99782e-08	0.247909	0.691	0.548	0.000456151	6	ENSGALG00000007926	ATP5H	1.26095
ENSGALG000000396242	5.32135e-08	0.264646	0.404	0.259	0.00048568	6	ENSGALG00000039624	PSMA5	1.55985
ENSGALG000000300224	5.34967e-08	0.250072	0.301	0.178	0.000488265	6	ENSGALG00000030022	FANCL	1.69101
ENSGALG000000037863	5.38543e-08	0.22943	0.43	0.317	0.000491529	6	ENSGALG00000003786	BRD7	1.35647
ENSGALG000000015403	5.43747e-08	0.229752	0.282	0.17	0.000496278	6	ENSGALG00000001540	SF3A3	1.65882
ENSGALG000000342885	5.56493e-08	0.319825	0.475	0.322	0.000507911	6	ENSGALG00000034288	KIAA0101	1.47516
ENSGALG000000312651	6.18164e-08	0.224135	0.251	0.145	0.000564198	6	ENSGALG00000031265	MTIF2	1.73103
ENSGALG000000389332	6.18961e-08	0.325457	0.272	0.134	0.000564926	6	ENSGALG00000038933	FABP7	2.02985
ENSGALG000000107004	6.41853e-08	0.284823	0.319	0.196	0.000585819	6	ENSGALG00000010700	RPA3	1.62755
ENSGALG000000325951	6.50845e-08	0.171843	0.892	0.802	0.000594027	6	ENSGALG00000032595	NDUFB2	1.11222
ENSGALG000000005333	6.90271e-08	0.214124	0.723	0.613	0.000630011	6	ENSGALG00000000533	SRSF3	1.17945
ENSGALG000000274162	7.0861e-08	0.138379	0.971	0.902	0.000646748	6	ENSGALG00000027416	ROMO1	1.0765
ENSGALG000000422422	7.42745e-08	0.243035	0.596	0.466	0.000677903	6	ENSGALG00000042242	NDUFB9	1.27897
ENSGALG00000015783	7.66152e-08	0.271837	0.214	0.131	0.000699267	6	ENSGALG00000015783	IMMT	1.63359
ENSGALG000000082202	8.00769e-08	0.229075	0.483	0.332	0.000730861	6	ENSGALG00000008220	BZW1	1.45482
ENSGALG000000030462	8.12346e-08	0.280328	0.464	0.31	0.000741428	6	ENSGALG00000003046	PSMA4	1.49677
ENSGALG000000059832	8.18711e-08	0.213149	0.335	0.215	0.000747237	6	ENSGALG00000005983	SMARCB1	1.55814
ENSGALG000000153262	8.36966e-08	0.255564	0.525	0.378	0.000763899	6	ENSGALG00000015326	CLTA	1.38889
ENSGALG000000103461	8.51303e-08	0.356165	0.251	0.127	0.000776985	6	ENSGALG00000010346	TGFB3	1.97638
ENSGALG000000285051	8.52564e-08	0.254433	0.391	0.261	0.000778135	6	ENSGALG00000028505	PSMD4	1.49808
ENSGALG000000057892	8.55531e-08	0.252325	0.364	0.242	0.000780843	6	ENSGALG00000005789	UQCRC1	1.50413
ENSGALG000000106714	8.98974e-08	0.233115	0.306	0.2	0.000820494	6	ENSGALG00000010671	HNRNPU	1.53
ENSGALG000000015472	9.23675e-08	0.259797	0.311	0.213	0.000843038	6	ENSGALG00000001547	CAPZA1	1.46009
ENSGALG000000072053	9.49947e-08	0.141676	0.987	0.945	0.000867017	6	ENSGALG00000007205	COX6A1	1.04444
ENSGALG000000079713	9.66451e-08	0.203112	0.763	0.647	0.00088208	6	ENSGALG00000007971	SUMO2	1.17929
ENSGALG000000088212	9.70333e-08	0.218681	0.472	0.338	0.000885623	6	ENSGALG00000008821	NDUFA5	1.39645
ENSGALG000000292232	9.76376e-08	0.243179	0.264	0.158	0.000891139	6	ENSGALG00000029223	THOC5	1.67089
ENSGALG00000040421	1.03119e-07	0.213914	0.179	0.087	0.000941164	6	ENSGALG00000040421	LYPLA1	2.05747
ENSGALG000000047052	1.05169e-07	0.230663	0.488	0.367	0.000959881	6	ENSGALG00000004705	BUD31	1.3297
ENSGALG000000369353	1.1455e-07	0.228151	0.456	0.312	0.0010455	6	ENSGALG00000036935	CCDC86	1.46154
ENSGALG000000371952	1.18838e-07	0.226316	0.364	0.249	0.00108464	6	ENSGALG00000037195	TALDO1	1.46185
ENSGALG000000032053	1.20881e-07	0.197823	0.649	0.544	0.00110329	6	ENSGALG00000003205	EIF4EBP1	1.19301
ENSGALG000000429413	1.2282e-07	0.230765	0.633	0.496	0.00112098	6	ENSGALG00000042941	MRPL9	1.27621
ENSGALG000000084322	1.28753e-07	0.231448	0.414	0.28	0.00117513	6	ENSGALG00000008432	AP2M1	1.47857
ENSGALG000000382291	1.29954e-07	0.273965	0.33	0.212	0.00118609	6	ENSGALG00000038229	OTUB1	1.5566
ENSGALG000000281331	1.31253e-07	0.249686	0.282	0.171	0.00119795	6	ENSGALG00000028133	UBE2V2	1.64912
ENSGALG000000393872	1.44643e-07	0.243764	0.47	0.314	0.00132016	6	ENSGALG00000039387	PSMA2	1.49682
ENSGALG000000010541	1.56232e-07	0.225092	0.277	0.158	0.00142593	6	ENSGALG00000001054	C20H20ORF24	1.75316
ENSGALG00000014906	1.57496e-07	0.243666	0.227	0.131	0.00143747	6	ENSGALG00000014906	MOCS2	1.73282
ENSGALG00000011491	1.60702e-07	0.210482	0.208	0.118	0.00146672	6	ENSGALG00000011491	DYNC1LI1	1.76271
ENSGALG000000213653	1.65059e-07	0.263601	0.409	0.255	0.00150649	6	ENSGALG00000021365	DCTN3	1.60392
ENSGALG000000157513	1.78888e-07	0.15434	0.923	0.869	0.00163271	6	ENSGALG00000015751	ATP5J	1.06214
ENSGALG000000305152	1.81085e-07	0.234159	0.375	0.256	0.00165277	6	ENSGALG00000030515	UBE2N	1.46484
ENSGALG000000104103	2.03996e-07	0.203035	0.52	0.411	0.00186187	6	ENSGALG00000010410	PFN2	1.26521
ENSGALG000000265161	2.05211e-07	0.225497	0.243	0.137	0.00187296	6	ENSGALG00000026516	C1orf123	1.77372
ENSGALG000000065611	2.12287e-07	0.249998	0.501	0.355	0.00193754	6	ENSGALG00000006561	MRPL23	1.41127
ENSGALG000000081511	2.1341e-07	0.216591	0.264	0.162	0.00194779	6	ENSGALG00000008151	WSB2	1.62963
ENSGALG000000025912	2.17113e-07	0.217348	0.361	0.257	0.00198159	6	ENSGALG00000002591	POLR2E	1.40467
ENSGALG000000268472	2.21584e-07	0.215343	0.546	0.407	0.0020224	6	ENSGALG00000026847	C19orf70	1.34152
ENSGALG000000123483	2.42225e-07	0.26833	0.325	0.176	0.00221078	6	ENSGALG00000012348	MCM6	1.84659
ENSGALG00000025755	2.47143e-07	0.234676	0.224	0.129	0.00225567	6	ENSGALG00000025755	SPTSSA	1.73643
ENSGALG000000231912	2.51851e-07	0.253355	0.28	0.173	0.00229865	6	ENSGALG00000023191	MRPS18C	1.6185
ENSGALG000000150441	2.59102e-07	0.203446	0.256	0.161	0.00236482	6	ENSGALG00000015044	GTF3C6	1.59006
ENSGALG000000345091	3.16085e-07	0.209763	0.449	0.36	0.00288491	6	ENSGALG00000034509	DYNLRB1	1.24722
ENSGALG000000375532	3.16666e-07	0.230131	0.285	0.189	0.00289021	6	ENSGALG00000037553	SEC11A	1.50794
ENSGALG000000170254	3.171e-07	0.188874	0.303	0.183	0.00289417	6	ENSGALG00000017025	CKAP2	1.65574
ENSGALG00000007861	3.24986e-07	0.228655	0.166	0.088	0.00296615	6	ENSGALG00000007861	MAGT1	1.88636
ENSGALG000000053911	3.33933e-07	0.196064	0.464	0.338	0.0030478	6	ENSGALG00000005391	SELK	1.37278
ENSGALG000000320794	3.34728e-07	0.0800082	1	1	0.00305506	6	ENSGALG00000032079	MT-CYB	1
ENSGALG000000044102	3.61349e-07	0.268819	0.369	0.229	0.00329803	6	ENSGALG00000004410	ANAPC16	1.61135
ENSGALG000000308431	3.8043e-07	0.236503	0.288	0.171	0.00347219	6	ENSGALG00000030843	COPS5	1.68421
ENSGALG000000032483	3.87255e-07	0.196643	0.665	0.537	0.00353447	6	ENSGALG00000003248	SUB1 RPO2TC1 RCJMB04_12p22	1.23836
ENSGALG000000107455	3.95635e-07	0.203472	0.617	0.432	0.00361096	6	ENSGALG00000010745	HMGB2	1.42824
ENSGALG000000199792	3.99571e-07	0.249305	0.409	0.283	0.00364688	6	ENSGALG00000019979	DYNLT1	1.44523
ENSGALG000000093093	4.06308e-07	0.206888	0.623	0.516	0.00370837	6	ENSGALG00000009309	EIF5A2	1.20736
ENSGALG000000154372	4.10805e-07	0.191858	0.354	0.247	0.00374942	6	ENSGALG00000015437	UP_MPC2	1.4332
ENSGALG000000419934	4.12073e-07	0.224328	0.28	0.168	0.00376099	6	ENSGALG00000041993	UGDH	1.66667
ENSGALG000000157634	4.60609e-07	0.222381	0.264	0.175	0.00420398	6	ENSGALG00000015763	GABPA	1.50857
ENSGALG000000075203	4.61035e-07	0.207277	0.314	0.199	0.00420786	6	ENSGALG00000007520	SSRP1	1.57789
ENSGALG000000401731	4.93684e-07	0.252524	0.454	0.332	0.00450585	6	ENSGALG00000040173	NDUFS8	1.36747
ENSGALG000000149913	5.3536e-07	0.208565	0.615	0.502	0.00488623	6	ENSGALG00000014991	HDAC2	1.2251
ENSGALG000000113773	5.42237e-07	0.225751	0.306	0.211	0.004949	6	ENSGALG00000011377	METAP2	1.45024
ENSGALG00000005931	5.73385e-07	0.250732	0.23	0.127	0.00523328	6	ENSGALG00000005931	RUVBL1	1.81102
ENSGALG000000413342	5.89985e-07	0.191429	0.517	0.399	0.00538479	6	ENSGALG00000041334	SNRPD1	1.29574
ENSGALG000000130722	6.10368e-07	0.222312	0.391	0.275	0.00557083	6	ENSGALG00000013072	akr AKR1B10L2	1.42182
ENSGALG00000007481	6.40051e-07	0.188334	0.214	0.13	0.00584174	6	ENSGALG00000007481	HACD3	1.64615
ENSGALG000000334051	6.70048e-07	0.250214	0.222	0.118	0.00611553	6	ENSGALG00000033405	DBN1	1.88136
ENSGALG000000082391	6.8509e-07	0.199948	0.617	0.511	0.00625282	6	ENSGALG00000008239	NDUFB3	1.20744
ENSGALG000000089851	7.41554e-07	0.232617	0.216	0.122	0.00676817	6	ENSGALG00000008985	SRI	1.77049
ENSGALG000000028812	7.4364e-07	0.216858	0.467	0.334	0.0067872	6	ENSGALG00000002881	C26H6ORF125	1.3982
ENSGALG000000268092	7.60055e-07	0.18843	0.222	0.14	0.00693703	6	ENSGALG00000026809	SARS	1.58571
ENSGALG000000356452	8.35568e-07	0.194076	0.412	0.309	0.00762623	6	ENSGALG00000035645	GNAI2	1.33333
ENSGALG000000114521	8.36576e-07	0.214585	0.364	0.252	0.00763543	6	ENSGALG00000011452	ARPC2	1.44444
ENSGALG000000015551	8.8746e-07	0.252901	0.237	0.137	0.00809985	6	ENSGALG00000001555	AURKAIP1	1.72993
ENSGALG00000041461	9.02204e-07	0.230353	0.219	0.128	0.00823441	6	ENSGALG00000041461	DNMT3B	1.71094
ENSGALG00000016463	9.3757e-07	0.205898	0.164	0.081	0.0085572	6	ENSGALG00000016463	FAM49A	2.02469
ENSGALG000000337892	9.47383e-07	0.193308	0.665	0.549	0.00864677	6	ENSGALG00000033789	HSP90B1	1.21129
ENSGALG000000020951	9.51736e-07	0.197802	0.33	0.245	0.00868649	6	ENSGALG00000002095	CHMP4B	1.34694
ENSGALG000000011032	9.52146e-07	0.24809	0.536	0.394	0.00869024	6	ENSGALG00000001103	cpsmb7	1.36041
ENSGALG000000362931	9.57806e-07	0.230908	0.306	0.195	0.00874189	6	ENSGALG00000036293	EBAG9	1.56923
ENSGALG000000011013	9.58615e-07	0.219953	0.319	0.227	0.00874928	6	ENSGALG00000001101	UP_MBD3	1.40529
ENSGALG000000064042	9.7396e-07	0.202687	0.58	0.428	0.00888933	6	ENSGALG00000006404	DDX46	1.35514
ENSGALG00000004152	9.86101e-07	0.194488	0.193	0.115	0.00900014	6	ENSGALG00000004152	C9orf78	1.67826
ENSGALG00000012586	1.00205e-06	0.199885	0.156	0.069	0.00914574	6	ENSGALG00000012586	GKAP1	2.26087
ENSGALG000000324564	1.0062e-06	0.0573472	1	1	0.00918354	6	ENSGALG00000032456	MT-CO2	1
ENSGALG000000036813	1.00777e-06	0.17623	0.562	0.451	0.00919791	6	ENSGALG00000003681	TOP1	1.24612
ENSGALG000000149704	1.01113e-06	0.166898	0.673	0.545	0.00922858	6	ENSGALG00000014970	FSTL1	1.23486
ENSGALG000000354172	1.01958e-06	0.218625	0.332	0.24	0.00930569	6	ENSGALG00000035417	TCEB1	1.38333
ENSGALG000000044422	1.02209e-06	0.208802	0.274	0.179	0.00932859	6	ENSGALG00000004442	PPA1	1.53073
ENSGALG000000111741	1.05302e-06	0.21006	0.565	0.447	0.00961091	6	ENSGALG00000011174	PSMB1	1.26398
ENSGALG000000152742	1.05759e-06	0.226157	0.251	0.156	0.00965266	6	ENSGALG00000015274	TCEA1	1.60897
ENSGALG000000385952	1.08613e-06	0.23	0.507	0.364	0.00991309	6	ENSGALG00000038595	POLR2I	1.39286
ENSGALG000000038783	1.09438e-06	0.1729	0.715	0.592	0.00998838	6	ENSGALG00000003878	PIN4	1.20777
ENSGALG000000386042	1.15464e-06	0.234596	0.356	0.238	0.0105384	6	ENSGALG00000038604	PHB	1.4958
ENSGALG000000136493	1.1852e-06	0.262099	0.285	0.178	0.0108173	6	ENSGALG00000013649	CNOT7	1.60112
ENSGALG000000339263	1.25755e-06	0.17854	0.248	0.17	0.0114776	6	ENSGALG00000033926	CBX1	1.45882
ENSGALG000000116254	1.27639e-06	0.240469	0.327	0.224	0.0116496	6	ENSGALG00000011625	MRPL18	1.45982
ENSGALG000000116372	1.31274e-06	0.182711	0.406	0.312	0.0119813	6	ENSGALG00000011637	TCP1	1.30128
ENSGALG00000012759	1.34192e-06	0.187056	0.211	0.118	0.0122477	6	ENSGALG00000012759	NUP37	1.78814
ENSGALG000000107742	1.38045e-06	0.188532	0.248	0.144	0.0125994	6	ENSGALG00000010774	SSBP3	1.72222
ENSGALG000000013284	1.43957e-06	0.243061	0.414	0.295	0.0131389	6	ENSGALG00000001328	BSG	1.40339
ENSGALG000000049632	1.44394e-06	0.240558	0.369	0.238	0.0131788	6	ENSGALG00000004963	TIMM8A	1.55042
ENSGALG00000005744	1.49576e-06	0.208586	0.211	0.12	0.0136518	6	ENSGALG00000005744	EMC8	1.75833
ENSGALG00000030718	1.50432e-06	0.185222	0.156	0.088	0.01373	6	ENSGALG00000030718		1.77273
ENSGALG000000172072	1.52561e-06	0.231086	0.467	0.345	0.0139242	6	ENSGALG00000017207	CWC15	1.35362
ENSGALG000000013132	1.54603e-06	0.198119	0.549	0.412	0.0141107	6	ENSGALG00000001313	EIF4H	1.33252
ENSGALG000000035971	1.63708e-06	0.2159	0.33	0.221	0.0149416	6	ENSGALG00000003597	AK2	1.49321
ENSGALG000000102383	1.66089e-06	0.175996	0.789	0.686	0.0151589	6	ENSGALG00000010238	NAP1L1	1.15015
ENSGALG000000054652	1.66578e-06	0.153961	0.707	0.629	0.0152036	6	ENSGALG00000005465	NDUFB10	1.12401
ENSGALG000000033553	1.72586e-06	0.217329	0.29	0.184	0.0157519	6	ENSGALG00000003355	NOP16	1.57609
ENSGALG000000326423	1.74379e-06	0.183994	0.351	0.255	0.0159156	6	ENSGALG00000032642	SMARCC1	1.37647
ENSGALG000000362882	1.78171e-06	0.240683	0.409	0.294	0.0162616	6	ENSGALG00000036288	OAZ2	1.39116
ENSGALG000000299802	1.78537e-06	0.182073	0.24	0.16	0.0162951	6	ENSGALG00000029980	QARS	1.5
ENSGALG00000005200	1.81079e-06	0.192783	0.203	0.119	0.016527	6	ENSGALG00000005200	ADRM1	1.70588
ENSGALG000000007072	1.85598e-06	0.225304	0.314	0.202	0.0169395	6	ENSGALG00000000707	PSMD7	1.55446
ENSGALG000000141184	1.88403e-06	0.226547	0.356	0.24	0.0171956	6	ENSGALG00000014118	MRPS26	1.48333
ENSGALG000000056743	1.88642e-06	0.196687	0.359	0.262	0.0172173	6	ENSGALG00000005674	USP10	1.37023
ENSGALG000000042032	1.90973e-06	0.199451	0.319	0.223	0.0174301	6	ENSGALG00000004203	PSMG3	1.43049
ENSGALG000000066573	1.95102e-06	0.226229	0.536	0.391	0.0178069	6	ENSGALG00000006657	MAPRE1	1.37084
ENSGALG000000291721	2.02334e-06	0.189942	0.749	0.625	0.018467	6	ENSGALG00000029172	NDUFC2	1.1984
ENSGALG000000286361	2.04362e-06	0.153486	0.678	0.561	0.0186522	6	ENSGALG00000028636	COPS9	1.20856
ENSGALG000000259991	2.16384e-06	0.165352	0.831	0.736	0.0197493	6	ENSGALG00000025999	NDUFA4	1.12908
ENSGALG00000006503	2.21388e-06	0.200646	0.185	0.103	0.0202061	6	ENSGALG00000006503	VDAC1	1.79612
ENSGALG000000072993	2.24351e-06	0.192764	0.406	0.312	0.0204765	6	ENSGALG00000007299	THOC7	1.30128
ENSGALG000000127981	2.54323e-06	0.219205	0.414	0.295	0.0232121	6	ENSGALG00000012798	SSR1	1.40339
ENSGALG000000144424	2.58315e-06	0.129992	1	0.997	0.0235764	6	ENSGALG00000014442	GAPDH	1.00301
ENSGALG000000124081	2.58514e-06	0.189213	0.372	0.281	0.0235946	6	ENSGALG00000012408	PSMC6	1.32384
ENSGALG000000373252	2.76143e-06	0.194757	0.612	0.498	0.0252036	6	ENSGALG00000037325	SERP1	1.22892
ENSGALG000000416761	2.7792e-06	0.206876	0.243	0.147	0.0253658	6	ENSGALG00000041676	NAA10L	1.65306
ENSGALG000000343521	2.82218e-06	0.148062	0.699	0.596	0.025758	6	ENSGALG00000034352	MRPL43 RCJMB04_33h2	1.17282
ENSGALG000000380323	2.91866e-06	0.258891	0.409	0.257	0.0266386	6	ENSGALG00000038032	DUT	1.59144
ENSGALG000000263003	3.07374e-06	0.190062	0.805	0.712	0.0280541	6	ENSGALG00000026300	TOMM5	1.13062
ENSGALG00000010505	3.11438e-06	0.205299	0.232	0.132	0.028425	6	ENSGALG00000010505	BEND5	1.75758
ENSGALG000000053572	3.15504e-06	0.217647	0.272	0.171	0.0287961	6	ENSGALG00000005357	COPB2	1.59064
ENSGALG000000282043	3.3025e-06	0.170315	0.887	0.813	0.0301419	6	ENSGALG00000028204	GPX1	1.09102
ENSGALG000000366182	3.44004e-06	0.170198	0.646	0.545	0.0313973	6	ENSGALG00000036618	ENY2	1.18532
ENSGALG00000006456	3.5026e-06	0.199642	0.208	0.124	0.0319682	6	ENSGALG00000006456	C16orf45	1.67742
ENSGALG000000046481	3.52533e-06	0.225161	0.364	0.262	0.0321757	6	ENSGALG00000004648	PDCD5	1.38931
ENSGALG000000143813	3.66412e-06	0.174699	0.488	0.361	0.0334424	6	ENSGALG00000014381	HNRNPAB	1.3518
ENSGALG000000087134	3.94642e-06	0.162415	0.293	0.213	0.0360189	6	ENSGALG00000008713	BIRC5	1.37559
ENSGALG000000380972	3.94732e-06	0.198007	0.259	0.171	0.0360272	6	ENSGALG00000038097	EI24	1.51462
ENSGALG000000048741	3.993e-06	0.215233	0.443	0.322	0.0364441	6	ENSGALG00000004874	PPIH	1.37578
ENSGALG000000354892	4.05628e-06	0.427541	0.359	0.385	0.0370217	6	ENSGALG00000035489	Wpkci-8	0.932468
ENSGALG000000279633	4.11166e-06	0.132564	0.963	0.924	0.0375272	6	ENSGALG00000027963	COX7C	1.04221
ENSGALG00000009899	4.14765e-06	0.190724	0.19	0.119	0.0378556	6	ENSGALG00000009899		1.59664
ENSGALG000000193582	4.16742e-06	0.190411	0.459	0.327	0.0380361	6	ENSGALG00000019358	LLPH	1.40367
ENSGALG000000082892	4.18727e-06	0.15979	0.248	0.167	0.0382172	6	ENSGALG00000008289	RBM19	1.48503
ENSGALG000000051054	4.62654e-06	0.215213	0.488	0.335	0.0422265	6	ENSGALG00000005105	TPR	1.45672
ENSGALG000000090453	4.67257e-06	0.229863	0.385	0.268	0.0426466	6	ENSGALG00000009045	EBNA1BP2	1.43657
ENSGALG000000291521	4.78822e-06	0.172692	0.251	0.155	0.0437021	6	ENSGALG00000029152	IMP4	1.61935
ENSGALG00000016808	5.12788e-06	0.206418	0.195	0.115	0.0468022	6	ENSGALG00000016808	RANBPL	1.69565
ENSGALG000000286483	5.22522e-06	0.207137	0.253	0.155	0.0476905	6	ENSGALG00000028648	CCDC59	1.63226
ENSGALG00000009913	5.27134e-06	0.199456	0.198	0.119	0.0481115	6	ENSGALG00000009913	SMARCA5	1.66387

## Sheet: Cycling - Red 7
	p_val	avg_logFC	pct.7	pct.rest	p_val_adj	cluster	gene	name	enrichment
ENSGALG000000164423	2.0569e-143	1.13983	0.54	0.097	1.87733e-139	7	ENSGALG00000016442	RRM2	5.56701
ENSGALG000000292925	2.91788e-133	1.04003	0.765	0.33	2.66315e-129	7	ENSGALG00000029292	PCNA	2.31818
ENSGALG000000371675	3.51535e-94	1.92997	0.646	0.215	3.20846e-90	7	ENSGALG00000037167	HIST1H103	3.00465
ENSGALG000000117476	1.93842e-79	1.25819	0.479	0.12	1.76919e-75	7	ENSGALG00000011747	HISTH1	3.99167
ENSGALG000000059613	1.98583e-68	0.733067	0.43	0.127	1.81247e-64	7	ENSGALG00000005961	dAK	3.38583
ENSGALG000000380324	2.86421e-68	0.770045	0.549	0.224	2.61417e-64	7	ENSGALG00000038032	DUT	2.45089
ENSGALG00000007191	1.16203e-65	0.566014	0.231	0.036	1.06058e-61	7	ENSGALG00000007191	TK1	6.41667
ENSGALG00000002781	1.50451e-63	0.618543	0.286	0.063	1.37317e-59	7	ENSGALG00000002781	BRCA1	4.53968
ENSGALG000000125463	5.23116e-53	0.664227	0.388	0.123	4.77448e-49	7	ENSGALG00000012546	MCM5	3.15447
ENSGALG000000102555	4.22332e-51	0.686419	0.769	0.414	3.85463e-47	7	ENSGALG00000010255	NASP	1.85749
ENSGALG00000031159	2.31649e-50	0.52764	0.205	0.038	2.11426e-46	7	ENSGALG00000031159	Histone H1.10 (Methylated DNA-binding protein 2-H1) (MDBP-2-H1)	5.39474
ENSGALG00000025996	3.7994e-49	0.567109	0.324	0.092	3.46771e-45	7	ENSGALG00000025996	MKI67	3.52174
ENSGALG000000123484	1.2531e-48	0.609628	0.403	0.153	1.14371e-44	7	ENSGALG00000012348	MCM6	2.63399
ENSGALG000000065126	1.70715e-47	0.570965	0.902	0.667	1.55812e-43	7	ENSGALG00000006512	HSPA8	1.35232
ENSGALG000000148975	1.92858e-47	0.585151	0.368	0.13	1.76022e-43	7	ENSGALG00000014897	TYMS	2.83077
ENSGALG000000379535	2.99048e-46	0.573782	0.994	0.896	2.72941e-42	7	ENSGALG00000037953	TUBA1A	1.10938
ENSGALG00000000632	1.27748e-44	0.506158	0.254	0.062	1.16596e-40	7	ENSGALG00000000632	CHTF8	4.09677
ENSGALG000000156914	3.88806e-42	0.626755	0.562	0.255	3.54863e-38	7	ENSGALG00000015691	SMC2	2.20392
ENSGALG00000015712	5.30137e-42	0.509934	0.207	0.044	4.83856e-38	7	ENSGALG00000015712	SLBP	4.70455
ENSGALG00000036519	2.30162e-41	0.421818	0.165	0.027	2.10069e-37	7	ENSGALG00000036519	Cell division cycle 6	6.11111
ENSGALG00000001616	6.31845e-40	0.464467	0.214	0.049	5.76685e-36	7	ENSGALG00000001616	CDC45	4.36735
ENSGALG000000085381	3.10834e-39	0.525202	0.268	0.078	2.83698e-35	7	ENSGALG00000008538	GINS1	3.4359
ENSGALG00000034271	1.26497e-38	0.581343	0.31	0.105	1.15454e-34	7	ENSGALG00000034271	UHRF1	2.95238
ENSGALG000000115045	2.45088e-38	0.509267	0.415	0.185	2.23692e-34	7	ENSGALG00000011504	TMPO	2.24324
ENSGALG00000031874	3.06158e-38	0.495259	0.18	0.032	2.79431e-34	7	ENSGALG00000031874	Histone H1.02	5.625
ENSGALG000000342886	2.94864e-37	0.518809	0.564	0.297	2.69123e-33	7	ENSGALG00000034288	KIAA0101	1.89899
ENSGALG000000060374	9.07599e-36	0.567158	0.375	0.139	8.28366e-32	7	ENSGALG00000006037	MCM2	2.69784
ENSGALG000000173475	1.49617e-35	0.726218	0.228	0.237	1.36556e-31	7	ENSGALG00000017347	HBE	0.962025
ENSGALG000000039225	7.45991e-33	0.436193	0.51	0.251	6.80866e-29	7	ENSGALG00000003922	TOP2A	2.03187
ENSGALG000000166761	1.78044e-32	0.45845	0.216	0.065	1.62501e-28	7	ENSGALG00000016676	MCM3	3.32308
ENSGALG00000003294	1.9157e-31	0.396297	0.195	0.057	1.74846e-27	7	ENSGALG00000003294	ATAD5	3.42105
ENSGALG000000042454	7.0643e-29	0.486156	0.406	0.197	6.44759e-25	7	ENSGALG00000004245	NUDT1	2.06091
ENSGALG000000173501	1.20899e-28	0.423734	0.289	0.114	1.10345e-24	7	ENSGALG00000017350	RRM1	2.53509
ENSGALG00000042418	3.12382e-28	0.396874	0.199	0.068	2.85111e-24	7	ENSGALG00000042418	CHEK1	2.92647
ENSGALG000000109572	1.24048e-27	0.444986	0.287	0.119	1.13218e-23	7	ENSGALG00000010957	USP1	2.41176
ENSGALG000000126845	2.84775e-27	0.447178	0.537	0.303	2.59914e-23	7	ENSGALG00000012684	DEK	1.77228
ENSGALG00000035465	7.26082e-27	0.408949	0.186	0.059	6.62695e-23	7	ENSGALG00000035465	WDR76	3.15254
ENSGALG000000337811	7.48956e-26	0.442349	0.263	0.105	6.83572e-22	7	ENSGALG00000033781	FEN1	2.50476
ENSGALG00000001126	1.00438e-25	0.419642	0.243	0.091	9.16701e-22	7	ENSGALG00000001126	CHAF1A	2.67033
ENSGALG000000107005	3.17448e-25	0.434769	0.353	0.182	2.89735e-21	7	ENSGALG00000010700	RPA3	1.93956
ENSGALG000000173574	3.76706e-25	0.376958	0.632	0.45	3.4382e-21	7	ENSGALG00000017357	SRSF2	1.40444
ENSGALG00000005451	9.00739e-25	0.402002	0.253	0.098	8.22104e-21	7	ENSGALG00000005451	HELLS	2.58163
ENSGALG00000008957	2.40251e-24	0.405734	0.225	0.084	2.19277e-20	7	ENSGALG00000008957	MSH6	2.67857
ENSGALG000000027014	1.2838e-23	0.385482	0.344	0.198	1.17172e-19	7	ENSGALG00000002701	DNAJC9	1.73737
ENSGALG000000322075	1.80107e-23	0.348152	0.83	0.676	1.64383e-19	7	ENSGALG00000032207	HMGN2	1.22781
ENSGALG000000075375	3.11031e-23	0.306059	0.274	0.125	2.83878e-19	7	ENSGALG00000007537	INCENP	2.192
ENSGALG000000294494	9.4462e-23	0.401227	0.311	0.159	8.62154e-19	7	ENSGALG00000029449	RFC2	1.95597
ENSGALG000000124841	2.85945e-22	0.389214	0.211	0.077	2.60982e-18	7	ENSGALG00000012484	RIF1	2.74026
ENSGALG000000284094	1.88561e-21	0.322988	0.948	0.864	1.721e-17	7	ENSGALG00000028409	SNRPG	1.09722
ENSGALG00000003072	2.40682e-21	0.329303	0.198	0.078	2.1967e-17	7	ENSGALG00000003072	RPA1	2.53846
ENSGALG000000007344	1.2187e-20	0.374577	0.305	0.149	1.1123e-16	7	ENSGALG00000000734	RPA2	2.04698
ENSGALG000000327835	2.91682e-20	0.371433	0.562	0.387	2.66218e-16	7	ENSGALG00000032783	SUMO3	1.4522
ENSGALG000000336664	7.57999e-20	0.367966	0.597	0.42	6.91826e-16	7	ENSGALG00000033666	NHP2	1.42143
ENSGALG000000142981	9.6808e-20	0.388417	0.262	0.124	8.83567e-16	7	ENSGALG00000014298	RFC1	2.1129
ENSGALG000000109005	1.0001e-19	0.378381	0.318	0.14	9.12792e-16	7	ENSGALG00000010900	SPC25	2.27143
ENSGALG00000008584	1.12461e-19	0.22575	0.196	0.099	1.02643e-15	7	ENSGALG00000008584	NUSAP1	1.9798
ENSGALG00000030313	1.63837e-19	0.345831	0.185	0.068	1.49534e-15	7	ENSGALG00000030313	RAD51A	2.72059
ENSGALG000000310315	2.4378e-19	0.378979	0.307	0.173	2.22498e-15	7	ENSGALG00000031031	C11orf31	1.77457
ENSGALG000000244814	4.45369e-19	0.404937	0.396	0.214	4.06488e-15	7	ENSGALG00000024481	CENPS	1.85047
ENSGALG000000096682	7.13739e-19	0.344414	0.32	0.181	6.51429e-15	7	ENSGALG00000009668	HPF1	1.76796
ENSGALG00000000397	2.33218e-18	0.349507	0.22	0.102	2.12858e-14	7	ENSGALG00000000397	IPO9	2.15686
ENSGALG000000405864	2.79096e-18	0.328131	0.39	0.208	2.54731e-14	7	ENSGALG00000040586	TUBA3E	1.875
ENSGALG000000212851	3.20593e-18	0.342127	0.17	0.06	2.92605e-14	7	ENSGALG00000021285	UNG UNG1	2.83333
ENSGALG000000071242	6.00468e-18	0.364792	0.408	0.257	5.48047e-14	7	ENSGALG00000007124	POP5	1.58755
ENSGALG000000308124	1.0181e-17	0.384695	0.335	0.191	9.2922e-14	7	ENSGALG00000030812	CSNK1G1	1.75393
ENSGALG000000093094	1.21218e-17	0.307186	0.652	0.503	1.10636e-13	7	ENSGALG00000009309	EIF5A2	1.29622
ENSGALG000000047015	1.69088e-17	0.317004	0.83	0.715	1.54327e-13	7	ENSGALG00000004701	UP_SET	1.16084
ENSGALG000000298375	1.97352e-17	0.246296	0.975	0.909	1.80123e-13	7	ENSGALG00000029837	OST4	1.07261
ENSGALG000000048485	2.5957e-17	0.232364	0.997	0.986	2.36909e-13	7	ENSGALG00000004848	YBX1	1.01116
ENSGALG000000257593	3.03748e-17	0.338802	0.262	0.143	2.77231e-13	7	ENSGALG00000025759	TFDP2	1.83217
ENSGALG000000332125	3.27794e-17	0.388921	0.812	0.609	2.99178e-13	7	ENSGALG00000033212	HSP90AA1	1.33333
ENSGALG000000324895	9.35531e-17	0.367908	0.565	0.401	8.5386e-13	7	ENSGALG00000032489	ELOF1	1.40898
ENSGALG000000413343	9.61967e-17	0.298364	0.542	0.387	8.77987e-13	7	ENSGALG00000041334	SNRPD1	1.40052
ENSGALG00000009553	1.17574e-16	0.292858	0.193	0.086	1.07309e-12	7	ENSGALG00000009553	SMC4	2.24419
ENSGALG000000428756	1.19075e-16	0.32987	0.97	0.886	1.08679e-12	7	ENSGALG00000042875	HMGB1	1.09481
ENSGALG00000008698	2.07898e-16	0.284835	0.165	0.066	1.89748e-12	7	ENSGALG00000008698	MGME1	2.5
ENSGALG000000087033	2.55818e-16	0.36775	0.269	0.136	2.33485e-12	7	ENSGALG00000008703	RFC4	1.97794
ENSGALG000000035224	3.05681e-16	0.338809	0.554	0.392	2.78995e-12	7	ENSGALG00000003522	RBBP4	1.41327
ENSGALG000000267571	4.24716e-16	0.312518	0.22	0.098	3.87638e-12	7	ENSGALG00000026757	DHFR	2.2449
ENSGALG000000119674	4.72334e-16	0.306494	0.321	0.192	4.31099e-12	7	ENSGALG00000011967	MAD2L1	1.67188
ENSGALG000000265173	5.80687e-16	0.346071	0.4	0.26	5.29993e-12	7	ENSGALG00000026517	RFC5	1.53846
ENSGALG00000019741	9.43061e-16	0.298892	0.19	0.08	8.60732e-12	7	ENSGALG00000019741	PSMC3IP	2.375
ENSGALG000000083681	1.00312e-15	0.297024	0.195	0.092	9.15551e-12	7	ENSGALG00000008368	RAD18	2.11957
ENSGALG000000063265	1.2396e-15	0.316005	0.955	0.877	1.13138e-11	7	ENSGALG00000006326	MIF	1.08894
ENSGALG000000072374	4.58941e-15	0.275087	0.579	0.434	4.18875e-11	7	ENSGALG00000007237	ALYREF	1.3341
ENSGALG000000408641	5.72941e-15	0.261012	0.195	0.101	5.22923e-11	7	ENSGALG00000040864	WDR77	1.93069
ENSGALG00000014753	5.81626e-15	0.266853	0.196	0.092	5.3085e-11	7	ENSGALG00000014753	CENPK	2.13043
ENSGALG000000392096	6.22379e-15	0.378989	0.5	0.31	5.68045e-11	7	ENSGALG00000039209	WIF1	1.6129
ENSGALG000000165826	7.36691e-15	0.328877	0.374	0.218	6.72378e-11	7	ENSGALG00000016582	PBK	1.7156
ENSGALG000000425394	9.91738e-15	0.34423	0.568	0.377	9.05159e-11	7	ENSGALG00000042539	NNF1	1.50663
ENSGALG00000014513	1.49882e-14	0.233157	0.174	0.087	1.36797e-10	7	ENSGALG00000014513	CDCA3	2
ENSGALG000000294082	1.70738e-14	0.333038	0.31	0.169	1.55833e-10	7	ENSGALG00000029408	BAZ1B	1.83432
ENSGALG00000009525	1.93238e-14	0.267885	0.183	0.085	1.76368e-10	7	ENSGALG00000009525	HAT1	2.15294
ENSGALG000000096905	2.11641e-14	0.0527807	0.318	0.16	1.93165e-10	7	ENSGALG00000009690	CENPF	1.9875
ENSGALG000000033246	2.1355e-14	0.354199	0.887	0.701	1.94907e-10	7	ENSGALG00000003324	PRRX1	1.26534
ENSGALG000000136261	5.27659e-14	0.322513	0.208	0.098	4.81595e-10	7	ENSGALG00000013626	GMNN	2.12245
ENSGALG00000032270	1.11082e-13	0.214382	0.153	0.073	1.01385e-09	7	ENSGALG00000032270	NCAPH	2.09589
ENSGALG000000025313	1.23957e-13	0.346812	0.36	0.226	1.13136e-09	7	ENSGALG00000002531	SF3B3	1.59292
ENSGALG00000014801	1.6527e-13	0.188863	0.153	0.075	1.50842e-09	7	ENSGALG00000014801	NDC80	2.04
ENSGALG00000010925	8.98224e-13	0.250286	0.158	0.069	8.19809e-09	7	ENSGALG00000010925	FAM126A	2.28986
ENSGALG000000374835	1.7505e-12	0.274218	0.812	0.685	1.59768e-08	7	ENSGALG00000037483	ANP32B	1.1854
ENSGALG000000419144	7.07861e-12	0.28966	0.269	0.157	6.46065e-08	7	ENSGALG00000041914	Brain protein I4	1.71338
ENSGALG000000140236	9.96912e-12	0.294838	0.81	0.638	9.09882e-08	7	ENSGALG00000014023	H2AFZ	1.26959
ENSGALG000000151055	1.03198e-11	0.275281	0.298	0.181	9.41891e-08	7	ENSGALG00000015105	PSIP1	1.64641
ENSGALG00000006334	1.81063e-11	0.251078	0.198	0.106	1.65256e-07	7	ENSGALG00000006334	LAP3	1.86792
ENSGALG000000041333	1.97481e-11	0.27384	0.467	0.348	1.80241e-07	7	ENSGALG00000004133	SRSF10	1.34195
ENSGALG00000003438	2.08907e-11	0.219637	0.162	0.086	1.90669e-07	7	ENSGALG00000003438	NUF2	1.88372
ENSGALG000000210476	3.3063e-11	0.324725	0.512	0.381	3.01766e-07	7	ENSGALG00000021047	KIFAP3	1.34383
ENSGALG000000379444	5.39848e-11	0.258903	0.324	0.2	4.92719e-07	7	ENSGALG00000037944	LNPK	1.62
ENSGALG000000099854	5.77648e-11	0.299836	0.481	0.337	5.27219e-07	7	ENSGALG00000009985	LSM6	1.4273
ENSGALG00000026944	8.37193e-11	0.22948	0.168	0.096	7.64106e-07	7	ENSGALG00000026944	ARF6	1.75
ENSGALG000000048455	9.70409e-11	0.224553	0.629	0.533	8.85693e-07	7	ENSGALG00000004845	TIMM10	1.18011
ENSGALG000000080664	9.78401e-11	0.231804	0.859	0.757	8.92987e-07	7	ENSGALG00000008066	UQCR10	1.13474
ENSGALG000000320394	1.21774e-10	0.303278	0.591	0.429	1.11143e-06	7	ENSGALG00000032039	HOXD13	1.37762
ENSGALG000000091103	1.49318e-10	0.258121	0.353	0.235	1.36283e-06	7	ENSGALG00000009110	LSM8	1.50213
ENSGALG000000335695	2.59269e-10	0.277749	0.707	0.552	2.36635e-06	7	ENSGALG00000033569		1.2808
ENSGALG000000080944	5.81112e-10	0.270477	0.564	0.434	5.30381e-06	7	ENSGALG00000008094	HSPD1	1.29954
ENSGALG000000002274	5.84591e-10	0.269642	0.283	0.176	5.33556e-06	7	ENSGALG00000000227	DPYSL2	1.60795
ENSGALG000000055254	6.00927e-10	0.220638	0.692	0.601	5.48466e-06	7	ENSGALG00000005525	SRSF1	1.15141
ENSGALG000000289373	6.87388e-10	0.211206	0.78	0.725	6.27379e-06	7	ENSGALG00000028937	TIMM13	1.07586
ENSGALG000000071832	1.00702e-09	0.245714	0.251	0.154	9.19108e-06	7	ENSGALG00000007183	ERGIC2	1.62987
ENSGALG000000430023	1.38626e-09	0.178795	0.938	0.871	1.26524e-05	7	ENSGALG00000043002	TOMM6	1.07692
ENSGALG000000153263	1.38763e-09	0.247763	0.485	0.375	1.26649e-05	7	ENSGALG00000015326	CLTA	1.29333
ENSGALG000000385283	1.59673e-09	0.292192	0.403	0.281	1.45733e-05	7	ENSGALG00000038528	SRSF7L	1.43416
ENSGALG000000150911	1.68044e-09	0.260052	0.18	0.091	1.53374e-05	7	ENSGALG00000015091	HAUS6	1.97802
ENSGALG000000137262	2.24278e-09	0.233481	0.31	0.207	2.04698e-05	7	ENSGALG00000013726	AIRC	1.49758
ENSGALG000000068415	2.48915e-09	0.207206	0.75	0.654	2.27185e-05	7	ENSGALG00000006841	POLR2L	1.14679
ENSGALG00000000102	3.17171e-09	0.269475	0.176	0.081	2.89482e-05	7	ENSGALG00000000102	UBE2T	2.17284
ENSGALG000000170155	3.2107e-09	0.258008	0.266	0.174	2.9304e-05	7	ENSGALG00000017015	RNASEH2B	1.52874
ENSGALG000000088124	4.51509e-09	0.244739	0.524	0.397	4.12093e-05	7	ENSGALG00000008812	CCT4	1.3199
ENSGALG000000009902	5.99663e-09	0.249884	0.506	0.394	5.47312e-05	7	ENSGALG00000000990	SRSF6	1.28426
ENSGALG000000088736	6.52506e-09	0.239138	0.315	0.206	5.95542e-05	7	ENSGALG00000008873	POLE3	1.52913
ENSGALG000000389333	8.78209e-09	0.245136	0.225	0.132	8.01542e-05	7	ENSGALG00000038933	FABP7	1.70455
ENSGALG000000067434	8.95926e-09	0.237485	0.229	0.141	8.17711e-05	7	ENSGALG00000006743	YWHAH	1.62411
ENSGALG000000089394	1.18037e-08	0.221148	0.658	0.591	0.000107732	7	ENSGALG00000008939	FUBP1	1.11337
ENSGALG000000021471	1.24257e-08	0.223332	0.185	0.113	0.000113409	7	ENSGALG00000002147	SIKE1	1.63717
ENSGALG000000143314	1.37598e-08	0.221203	0.388	0.285	0.000125586	7	ENSGALG00000014331	FKBP4	1.3614
ENSGALG000000300225	1.39231e-08	0.273725	0.283	0.172	0.000127076	7	ENSGALG00000030022	FANCL	1.64535
ENSGALG000000049633	1.47113e-08	0.262968	0.335	0.234	0.00013427	7	ENSGALG00000004963	TIMM8A	1.43162
ENSGALG000000399644	1.99113e-08	0.227569	0.256	0.162	0.00018173	7	ENSGALG00000039964	KIFC1	1.58025
ENSGALG000000031936	2.95543e-08	0.354694	0.555	0.383	0.000269742	7	ENSGALG00000003193	CRABP-I	1.44909
ENSGALG000000213401	3.0631e-08	0.260419	0.188	0.109	0.000279569	7	ENSGALG00000021340	CA9	1.72477
ENSGALG00000039576	3.57764e-08	0.177691	0.195	0.118	0.000326531	7	ENSGALG00000039576	KNSTRN	1.65254
ENSGALG000000102384	3.71933e-08	0.200779	0.765	0.682	0.000339464	7	ENSGALG00000010238	NAP1L1	1.1217
ENSGALG000000118564	4.67542e-08	0.221531	0.622	0.511	0.000426726	7	ENSGALG00000011856	FMC1	1.21722
ENSGALG000000386724	9.21534e-08	0.217997	0.531	0.417	0.000841084	7	ENSGALG00000038672	ATPIF1	1.27338
ENSGALG000000141185	1.07482e-07	0.232592	0.329	0.236	0.000980988	7	ENSGALG00000014118	MRPS26	1.39407
ENSGALG000000354214	1.34473e-07	0.229988	0.659	0.538	0.00122733	7	ENSGALG00000035421	SNRPB	1.22491
ENSGALG000000296743	1.349e-07	0.230872	0.254	0.16	0.00123123	7	ENSGALG00000029674	POM121CL	1.5875
ENSGALG000000016405	1.35889e-07	0.205558	0.321	0.238	0.00124026	7	ENSGALG00000001640	RNF122	1.34874
ENSGALG000000041955	1.36782e-07	0.114593	0.268	0.17	0.00124841	7	ENSGALG00000004195	KIF4A	1.57647
ENSGALG000000147373	1.51211e-07	0.19946	0.342	0.258	0.0013801	7	ENSGALG00000014737	KIF2A	1.32558
ENSGALG000000357491	1.82094e-07	0.154795	0.201	0.129	0.00166197	7	ENSGALG00000035749	MZT2BL	1.55814
ENSGALG000000024954	1.83601e-07	0.178818	0.915	0.876	0.00167572	7	ENSGALG00000002495	CHCHD2	1.04452
ENSGALG00000010884	2.17785e-07	0.199653	0.204	0.13	0.00198773	7	ENSGALG00000010884	DDX24	1.56923
ENSGALG000000124665	2.36473e-07	0.200164	0.6	0.505	0.00215829	7	ENSGALG00000012466	FKBP3	1.18812
ENSGALG000000401093	2.66918e-07	0.197119	0.464	0.362	0.00243616	7	ENSGALG00000040109	LARP1	1.28177
ENSGALG000000264923	3.12608e-07	0.216806	0.332	0.252	0.00285317	7	ENSGALG00000026492	EMC6	1.31746
ENSGALG000000034544	3.2574e-07	0.178522	0.543	0.456	0.00297303	7	ENSGALG00000003454	ZNF207	1.19079
ENSGALG00000035869	3.27174e-07	0.177771	0.174	0.105	0.00298612	7	ENSGALG00000035869	ATAD3A	1.65714
ENSGALG000000001374	3.38832e-07	0.214346	0.821	0.739	0.00309252	7	ENSGALG00000000137	SNRPE	1.11096
ENSGALG000000326793	4.01829e-07	0.230441	0.384	0.285	0.0036675	7	ENSGALG00000032679	GCSH	1.34737
ENSGALG000000230663	4.1718e-07	0.223701	0.287	0.211	0.0038076	7	ENSGALG00000023066	DNAJA1	1.36019
ENSGALG000000320795	4.289e-07	0.123121	1	1	0.00391457	7	ENSGALG00000032079	MT-CYB	1
ENSGALG000000042744	4.37529e-07	0.236244	0.323	0.224	0.00399333	7	ENSGALG00000004274	TWIST2	1.44196
ENSGALG000000093322	4.48383e-07	0.219566	0.314	0.216	0.00409239	7	ENSGALG00000009332	RBM25	1.4537
ENSGALG000000092865	5.53404e-07	0.188054	0.914	0.886	0.00505092	7	ENSGALG00000009286	ATP5G3	1.0316
ENSGALG000000386675	5.59527e-07	0.197389	0.616	0.501	0.0051068	7	ENSGALG00000038667	MRPS12	1.22954
ENSGALG000000422543	5.87895e-07	0.218623	0.257	0.178	0.00536572	7	ENSGALG00000042254		1.44382
ENSGALG000000085872	5.9385e-07	0.210893	0.296	0.212	0.00542007	7	ENSGALG00000008587	NDUFAF1	1.39623
ENSGALG000000004705	6.72716e-07	0.249734	0.411	0.298	0.00613988	7	ENSGALG00000000470	LMNB2	1.37919
ENSGALG00000000352	7.00194e-07	0.179206	0.186	0.119	0.00639067	7	ENSGALG00000000352	TIMM44	1.56303
ENSGALG00000004198	7.80426e-07	0.195977	0.171	0.094	0.00712295	7	ENSGALG00000004198	PDZD11	1.81915
ENSGALG000000325776	8.27976e-07	0.219521	0.354	0.248	0.00755693	7	ENSGALG00000032577	MECOM	1.42742
ENSGALG000000373944	9.02307e-07	0.209929	0.243	0.153	0.00823536	7	ENSGALG00000037394	SLC25A44	1.58824
ENSGALG000000004563	9.25937e-07	0.180545	0.796	0.709	0.00845103	7	ENSGALG00000000456	MRPS21	1.12271
ENSGALG000000057073	9.4305e-07	0.197065	0.429	0.354	0.00860721	7	ENSGALG00000005707	IFT20	1.21186
ENSGALG000000289583	1.0914e-06	0.18774	0.302	0.213	0.00996121	7	ENSGALG00000028958	NOL9	1.41784
ENSGALG000000141213	1.09635e-06	0.195522	0.414	0.332	0.0100064	7	ENSGALG00000014121	COX5A	1.24699
ENSGALG000000390614	1.2409e-06	0.235954	0.385	0.29	0.0113257	7	ENSGALG00000039061	PHPT1	1.32759
ENSGALG000000128214	1.36183e-06	0.27072	0.378	0.265	0.0124294	7	ENSGALG00000012821	TUBB2A	1.42642
ENSGALG000000098393	1.72196e-06	0.220256	0.525	0.421	0.0157163	7	ENSGALG00000009839	PPIG	1.24703
ENSGALG000000051055	1.80674e-06	0.197427	0.402	0.338	0.0164901	7	ENSGALG00000005105	TPR	1.18935
ENSGALG000000059744	2.09044e-06	0.237462	0.234	0.166	0.0190794	7	ENSGALG00000005974	COL6A1	1.40964
ENSGALG000000388124	2.22345e-06	0.205877	0.396	0.307	0.0202935	7	ENSGALG00000038812	MRPL27	1.2899
ENSGALG000000311604	2.27746e-06	0.194691	0.29	0.211	0.0207864	7	ENSGALG00000031160		1.37441
ENSGALG000000093054	2.38851e-06	0.187553	0.411	0.299	0.0217999	7	ENSGALG00000009305	LBR	1.37458
ENSGALG000000011014	2.41653e-06	0.196632	0.304	0.224	0.0220557	7	ENSGALG00000001101	MBD3	1.35714
ENSGALG000000036253	2.42846e-06	0.166452	0.762	0.689	0.0221646	7	ENSGALG00000003625	NDUFS5	1.10595
ENSGALG000000145265	2.71377e-06	0.197578	0.674	0.573	0.0247685	7	ENSGALG00000014526	TPI1	1.17627
ENSGALG000000022221	2.71571e-06	0.215572	0.21	0.13	0.0247863	7	ENSGALG00000002222	NOC2L	1.61538
ENSGALG000000352604	2.84869e-06	0.209219	0.259	0.188	0.0259999	7	ENSGALG00000035260	RBM14	1.37766
ENSGALG000000075204	2.98162e-06	0.203772	0.272	0.198	0.0272133	7	ENSGALG00000007520	SSRP1	1.37374
ENSGALG000000130394	3.08065e-06	0.217138	0.284	0.193	0.0281171	7	ENSGALG00000013039	BID	1.4715
ENSGALG000000064043	3.17822e-06	0.210278	0.516	0.427	0.0290076	7	ENSGALG00000006404	DDX46	1.20843
ENSGALG000000145554	3.21528e-06	0.181863	0.821	0.767	0.0293458	7	ENSGALG00000014555	C12orf57	1.0704
ENSGALG000000151325	3.48424e-06	0.225394	0.232	0.143	0.0318007	7	ENSGALG00000015132	CDH2	1.62238
ENSGALG000000040395	3.75485e-06	0.188474	0.839	0.787	0.0342705	7	ENSGALG00000004039	MINOS1	1.06607
ENSGALG000000143814	3.93065e-06	0.176381	0.443	0.36	0.0358751	7	ENSGALG00000014381	HNRNPAB	1.23056
ENSGALG000000097336	4.44388e-06	0.166494	0.896	0.845	0.0405593	7	ENSGALG00000009733	SEM1	1.06036
ENSGALG000000294766	4.52963e-06	0.194302	0.496	0.396	0.041342	7	ENSGALG00000029476	XPO1	1.25253
ENSGALG000000071703	4.61991e-06	0.205501	0.344	0.249	0.0421659	7	ENSGALG00000007170	SNRPA1	1.38153
ENSGALG000000075556	4.69043e-06	0.171362	0.371	0.3	0.0428096	7	ENSGALG00000007555	CCND1	1.23667
ENSGALG000000016544	4.90216e-06	0.175081	0.482	0.412	0.044742	7	ENSGALG00000001654	C1QBP	1.1699
ENSGALG000000362295	5.08075e-06	0.113969	0.997	0.991	0.046372	7	ENSGALG00000036229	MT-ND4	1.00605
ENSGALG000000068994	5.34358e-06	0.150589	0.951	0.925	0.0487708	7	ENSGALG00000006899	ATP5L	1.02811

## Sheet: Distal - Yellow - 8
	p_val	avg_logFC	pct.8	pct.rest	p_val_adj	cluster	gene	name	enrichment
ENSGALG00000002242	6.22128e-94	0.831793	0.254	0.023	5.67816e-90	8	ENSGALG00000002242	GALNT9	11.0435
ENSGALG000000081936	7.42247e-87	0.899826	0.589	0.216	6.77449e-83	8	ENSGALG00000008193	RELN	2.72685
ENSGALG000000112716	2.20418e-85	1.05473	0.723	0.21	2.01176e-81	8	ENSGALG00000011271	LUM	3.44286
ENSGALG000000228194	1.46376e-74	1.19659	0.881	0.444	1.33597e-70	8	ENSGALG00000022819	PCP4	1.98423
ENSGALG000000060875	2.35356e-70	0.866908	0.541	0.19	2.14809e-66	8	ENSGALG00000006087	GPC3	2.84737
ENSGALG000000166805	6.33718e-69	0.817802	0.592	0.262	5.78394e-65	8	ENSGALG00000016680	TFAP2B	2.25954
ENSGALG000000150136	3.71344e-52	0.787634	0.908	0.536	3.38926e-48	8	ENSGALG00000015013	MSX1	1.69403
ENSGALG000000163484	5.05638e-52	0.804757	0.498	0.228	4.61496e-48	8	ENSGALG00000016348	SAT1	2.18421
ENSGALG000000269035	7.0837e-49	0.994745	0.436	0.127	6.46529e-45	8	ENSGALG00000026903	CALB2	3.43307
ENSGALG00000008477	8.6807e-49	0.711936	0.272	0.084	7.92288e-45	8	ENSGALG00000008477	EXOC4	3.2381
ENSGALG000000011244	1.21088e-48	0.668407	0.376	0.139	1.10517e-44	8	ENSGALG00000001124	LHX2	2.70504
ENSGALG000000370155	1.55828e-46	0.751379	0.531	0.227	1.42224e-42	8	ENSGALG00000037015	DACH1	2.33921
ENSGALG000000165805	1.36531e-45	0.662518	0.426	0.17	1.24612e-41	8	ENSGALG00000016580	SCARA5	2.50588
ENSGALG000000008941	2.31204e-44	0.674308	0.302	0.099	2.11019e-40	8	ENSGALG00000000894	APCDD1	3.05051
ENSGALG000000299214	4.64036e-43	0.968862	0.862	0.53	4.23526e-39	8	ENSGALG00000029921	CSRP2	1.62642
ENSGALG00000002515	3.0424e-42	0.568347	0.229	0.063	2.7768e-38	8	ENSGALG00000002515	OLFM1	3.63492
ENSGALG000000436906	1.66189e-39	0.722158	0.388	0.156	1.5168e-35	8	ENSGALG00000043690	C2orf40	2.48718
ENSGALG00000001157	2.69976e-36	0.573516	0.28	0.089	2.46407e-32	8	ENSGALG00000001157	DENND1A	3.14607
ENSGALG000000286854	1.54332e-33	0.607991	0.411	0.201	1.40859e-29	8	ENSGALG00000028685	SEMA5A	2.04478
ENSGALG000000091295	7.68947e-32	0.65368	0.666	0.362	7.01818e-28	8	ENSGALG00000009129	DLX5	1.83978
ENSGALG000000388486	1.11243e-30	0.681745	0.583	0.291	1.01532e-26	8	ENSGALG00000038848	MSX2	2.00344
ENSGALG000000357695	1.6459e-30	0.619401	0.325	0.151	1.50221e-26	8	ENSGALG00000035769	EPB41L2	2.15232
ENSGALG000000124071	7.27486e-28	0.428419	0.162	0.047	6.63976e-24	8	ENSGALG00000012407	LRP1B	3.44681
ENSGALG000000072603	1.81032e-25	0.510003	0.305	0.131	1.65228e-21	8	ENSGALG00000007260	ZEB1	2.32824
ENSGALG000000392097	1.8716e-23	0.600546	0.571	0.299	1.70821e-19	8	ENSGALG00000039209	WIF1	1.9097
ENSGALG000000409935	4.95654e-21	0.526495	0.386	0.172	4.52383e-17	8	ENSGALG00000040993	BAMBI	2.24419
ENSGALG00000004448	6.56115e-21	0.434441	0.176	0.048	5.98836e-17	8	ENSGALG00000004448	BRINP2	3.66667
ENSGALG000000073314	1.74934e-17	0.437095	0.359	0.198	1.59662e-13	8	ENSGALG00000007331	SVIL	1.81313
ENSGALG000000392162	2.2029e-17	0.388364	0.233	0.108	2.01059e-13	8	ENSGALG00000039216	COL6A2	2.15741
ENSGALG000000353344	2.59021e-17	0.00745739	1	1	2.36408e-13	8	ENSGALG00000035334	COX3	1
ENSGALG00000024083	9.12918e-17	0.423386	0.189	0.07	8.3322e-13	8	ENSGALG00000024083	C8orf4	2.7
ENSGALG000000087471	3.32602e-16	0.31882	0.153	0.059	3.03566e-12	8	ENSGALG00000008747	ITGA8	2.59322
ENSGALG00000008907	8.92798e-16	0.368873	0.179	0.07	8.14857e-12	8	ENSGALG00000008907	PLCB4	2.55714
ENSGALG000000420304	1.04843e-15	0.391338	0.245	0.13	9.569e-12	8	ENSGALG00000042030	P4HA3	1.88462
ENSGALG000000059745	1.61227e-15	0.397474	0.311	0.154	1.47152e-11	8	ENSGALG00000005974	COL6A1	2.01948
ENSGALG00000037773	3.5611e-15	0.332211	0.167	0.066	3.25022e-11	8	ENSGALG00000037773	ST3GAL1	2.5303
ENSGALG000000341685	4.64595e-15	0.400784	0.943	0.803	4.24035e-11	8	ENSGALG00000034168	WNT5A	1.17435
ENSGALG00000032984	9.37404e-15	0.340079	0.208	0.098	8.55569e-11	8	ENSGALG00000032984	MEX3B	2.12245
ENSGALG000000324566	1.57103e-14	0.00852313	1	1	1.43387e-10	8	ENSGALG00000032456	MT-CO2	1
ENSGALG00000030432	1.97019e-14	0.325023	0.158	0.069	1.79819e-10	8	ENSGALG00000030432	RASSF2	2.28986
ENSGALG000000156563	3.58498e-14	0.401618	0.38	0.241	3.27201e-10	8	ENSGALG00000015656	AKAP2	1.57676
ENSGALG00000003015	6.04158e-14	0.3111	0.174	0.079	5.51415e-10	8	ENSGALG00000003015	SERPINF1	2.20253
ENSGALG000000374416	1.44507e-13	0.00168431	1	1	1.31892e-09	8	ENSGALG00000037441	RPS27	1
ENSGALG00000032687	3.01215e-13	0.400577	0.241	0.119	2.74919e-09	8	ENSGALG00000032687	PHLDA2	2.02521
ENSGALG000000308786	3.47121e-13	0.0119994	1	1	3.16817e-09	8	ENSGALG00000030878	RPLP1	1
ENSGALG000000334714	8.52315e-13	0.41059	0.568	0.386	7.77908e-09	8	ENSGALG00000033471	CALD1	1.4715
ENSGALG000000092791	4.27986e-12	0.320742	0.2	0.103	3.90623e-08	8	ENSGALG00000009279	SFMBT2	1.94175
ENSGALG000000063466	1.04318e-11	0.680083	0.409	0.17	9.52109e-08	8	ENSGALG00000006346	CXCL14	2.40588
ENSGALG00000041650	1.09965e-11	0.36025	0.23	0.125	1.00365e-07	8	ENSGALG00000041650	DUSP7	1.84
ENSGALG000000365391	1.11241e-11	0.349251	0.212	0.105	1.01529e-07	8	ENSGALG00000036539	EFNB1	2.01905
ENSGALG000000378055	1.84462e-11	0.0179297	1	1	1.68359e-07	8	ENSGALG00000037805	RPS19	1
ENSGALG000000122296	3.14942e-11	0.00482538	1	1	2.87448e-07	8	ENSGALG00000012229	RPS29	1
ENSGALG000000005295	8.06169e-11	0.38405	0.402	0.265	7.3579e-07	8	ENSGALG00000000529	LIMD2	1.51698
ENSGALG000000310384	1.63048e-10	0.0027237	0.998	0.998	1.48814e-06	8	ENSGALG00000031038	RPL28	1
ENSGALG000000037674	1.79321e-10	0.365259	0.238	0.135	1.63666e-06	8	ENSGALG00000003767	NKD1	1.76296
ENSGALG000000112383	3.27348e-10	0.354407	0.301	0.195	2.98771e-06	8	ENSGALG00000011238	WLS	1.54359
ENSGALG000000276823	6.99366e-10	0.0168794	1	0.998	6.38311e-06	8	ENSGALG00000027682	C12orf66	1.002
ENSGALG000000014655	7.01662e-10	0.0042436	0.995	0.997	6.40407e-06	8	ENSGALG00000001465	RPL38	0.997994
ENSGALG000000088811	7.17932e-10	0.282278	0.211	0.116	6.55257e-06	8	ENSGALG00000008881	RGS3	1.81897
ENSGALG000000163515	1.50111e-09	0.345992	0.251	0.139	1.37007e-05	8	ENSGALG00000016351	ACOT9	1.80576
ENSGALG000000053385	1.74255e-09	0.023255	1	1	1.59042e-05	8	ENSGALG00000005338	RPS21	1
ENSGALG000000029885	2.12867e-09	0.403729	0.272	0.139	1.94284e-05	8	ENSGALG00000002988	PHGDH	1.95683
ENSGALG000000320025	2.32833e-09	0.0230407	1	1	2.12507e-05	8	ENSGALG00000032002	RPL34	1
ENSGALG000000144323	2.75634e-09	0.0286653	1	1	2.51571e-05	8	ENSGALG00000014432	RPS20	1
ENSGALG000000156834	3.96035e-09	0.322266	0.265	0.164	3.61461e-05	8	ENSGALG00000015683	GNG10	1.61585
ENSGALG000000437443	4.47701e-09	0.34107	0.504	0.391	4.08617e-05	8	ENSGALG00000043744	NDFIP1	1.289
ENSGALG00000009104	5.03118e-09	0.277025	0.171	0.096	4.59196e-05	8	ENSGALG00000009104	ANKRD26	1.78125
ENSGALG00000022980	6.725e-09	0.289306	0.198	0.123	6.13791e-05	8	ENSGALG00000022980	CDKN1B	1.60976
ENSGALG000000007194	1.78674e-08	0.0114498	0.998	0.998	0.000163076	8	ENSGALG00000000719	RPL22	1
ENSGALG000000124294	3.59981e-08	0.339761	0.25	0.132	0.000328555	8	ENSGALG00000012429	BMP4	1.89394
ENSGALG00000012017	3.92492e-08	0.304158	0.22	0.13	0.000358227	8	ENSGALG00000012017	DAAM1	1.69231
ENSGALG000000321425	4.62574e-08	0.0349512	1	1	0.000422191	8	ENSGALG00000032142	MT-CO1	1
ENSGALG000000410913	5.24902e-08	0.0419982	1	1	0.000479078	8	ENSGALG00000041091	ATP6	1
ENSGALG000000355063	9.27558e-08	0.0434513	1	1	0.000846582	8	ENSGALG00000035506	FAU	1
ENSGALG000000232941	1.44519e-07	0.0301637	0.998	0.999	0.00131903	8	ENSGALG00000023294	RPLP0	0.998999
ENSGALG000000436075	1.96838e-07	0.34195	0.322	0.217	0.00179654	8	ENSGALG00000043607	CENPX	1.48387
ENSGALG000000285652	1.99844e-07	0.309431	0.268	0.174	0.00182398	8	ENSGALG00000028565	PCDHGA2	1.54023
ENSGALG000000148046	2.51894e-07	0.352408	0.293	0.184	0.00229904	8	ENSGALG00000014804	THBS4	1.59239
ENSGALG000000037505	2.66395e-07	0.301898	0.353	0.242	0.00243138	8	ENSGALG00000003750	PLCG1	1.45868
ENSGALG000000055031	2.82808e-07	0.251356	0.173	0.101	0.00258119	8	ENSGALG00000005503	WFDC1	1.71287
ENSGALG000000319601	3.16823e-07	0.306714	0.159	0.081	0.00289164	8	ENSGALG00000031960	Lef-1	1.96296
ENSGALG000000078395	4.06022e-07	0.327472	0.408	0.293	0.00370576	8	ENSGALG00000007839	NCAM1	1.39249
ENSGALG000000016406	4.48665e-07	0.33931	0.349	0.233	0.00409497	8	ENSGALG00000001640	RNF122	1.49785
ENSGALG000000320796	7.1079e-07	0.0370957	1	1	0.00648738	8	ENSGALG00000032079	MT-CYB	1
ENSGALG000000049524	8.19853e-07	0.0415706	1	1	0.0074828	8	ENSGALG00000004952	RPL36A	1
ENSGALG000000011182	1.12234e-06	0.314192	0.352	0.25	0.0102436	8	ENSGALG00000001118	NEK6	1.408
ENSGALG000000173303	1.12709e-06	0.0447187	1	0.999	0.010287	8	ENSGALG00000017330	RPS3	1.001
ENSGALG00000005294	1.36919e-06	0.279627	0.198	0.117	0.0124966	8	ENSGALG00000005294	PPFIBP2	1.69231
ENSGALG000000031973	1.73533e-06	0.0513632	1	0.999	0.0158384	8	ENSGALG00000003197	RPL7A	1.001
ENSGALG000000200786	1.87157e-06	0.0139579	0.955	0.959	0.0170818	8	ENSGALG00000020078	H3F3C	0.995829
ENSGALG00000014069	2.1608e-06	0.22569	0.165	0.101	0.0197216	8	ENSGALG00000014069	TP53I11	1.63366
ENSGALG000000300706	2.2072e-06	0.278666	0.241	0.163	0.0201451	8	ENSGALG00000030070	QDPR	1.47853
ENSGALG000000039664	2.68077e-06	0.051069	1	1	0.0244674	8	ENSGALG00000003966	RPL23A	1
ENSGALG000000021971	2.74255e-06	0.0174333	0.98	0.987	0.0250312	8	ENSGALG00000002197	NPM1	0.992908
ENSGALG000000041843	3.55793e-06	0.287339	0.583	0.478	0.0324733	8	ENSGALG00000004184	SPARC	1.21967
ENSGALG000000263836	3.70402e-06	0.320424	1	0.989	0.0338066	8	ENSGALG00000026383	TMSB4X	1.01112
ENSGALG000000100551	4.63808e-06	0.215115	0.156	0.093	0.0423318	8	ENSGALG00000010055	DAAM2	1.67742

## Sheet: Cycling - Indianred - 9
	p_val	avg_logFC	pct.9	pct.rest	p_val_adj	cluster	gene	name	enrichment
ENSGALG000000412775	3.63808e-84	0.637761	0.99	0.894	3.32047e-80	9	ENSGALG00000041277	UBC	1.10738
ENSGALG000000100237	8.75385e-77	0.73237	0.92	0.651	7.98964e-73	9	ENSGALG00000010023	CALM	1.41321
ENSGALG000000309186	2.69065e-76	0.587966	0.963	0.829	2.45576e-72	9	ENSGALG00000030918	CIRBP	1.16164
ENSGALG000000079656	2.11539e-70	1.04653	0.734	0.314	1.93072e-66	9	ENSGALG00000007965	HN1	2.33758
ENSGALG000000096217	4.3472e-70	0.356196	1	0.984	3.96769e-66	9	ENSGALG00000009621	ACTB	1.01626
ENSGALG000000140238	6.3349e-70	0.950262	0.953	0.643	5.78186e-66	9	ENSGALG00000014023	H2AFZ	1.48212
ENSGALG000000090717	3.35457e-69	0.720815	0.924	0.62	3.06172e-65	9	ENSGALG00000009071	HMGB3	1.49032
ENSGALG000000045095	1.76317e-65	0.543149	0.924	0.813	1.60924e-61	9	ENSGALG00000004509	UBB	1.13653
ENSGALG000000071536	8.21966e-65	0.781412	0.884	0.561	7.50208e-61	9	ENSGALG00000007153	DYL1	1.57576
ENSGALG000000022867	8.531e-65	0.503727	1	0.966	7.78624e-61	9	ENSGALG00000002286	HIST2H3PS2	1.0352
ENSGALG000000085866	7.14989e-63	1.08096	0.771	0.331	6.52571e-59	9	ENSGALG00000008586	TUBB	2.32931
ENSGALG000000107458	2.96144e-61	1.65491	0.99	0.41	2.7029e-57	9	ENSGALG00000010745	HMGB2	2.41463
ENSGALG000000277006	3.36975e-60	1.24916	0.817	0.253	3.07558e-56	9	ENSGALG00000027700	FLAD1	3.22925
ENSGALG000000173845	6.35184e-54	0.545244	0.877	0.642	5.79732e-50	9	ENSGALG00000017384	ERH	1.36604
ENSGALG000000332127	1.212e-53	0.774751	0.904	0.619	1.10619e-49	9	ENSGALG00000033212	HSP90AA1	1.46042
ENSGALG000000428758	7.88437e-52	0.669064	1	0.891	7.19606e-48	9	ENSGALG00000042875	HMGB1	1.12233
ENSGALG000000025146	1.85383e-51	0.710971	0.827	0.495	1.69199e-47	9	ENSGALG00000002514	SFPQ	1.67071
ENSGALG000000014757	2.96896e-51	0.439469	0.99	0.922	2.70977e-47	9	ENSGALG00000001475	STMN1	1.07375
ENSGALG000000025696	7.71904e-50	0.511254	0.864	0.64	7.04517e-46	9	ENSGALG00000002569	RAN	1.35
ENSGALG000000379537	3.54003e-49	0.693457	0.997	0.904	3.23098e-45	9	ENSGALG00000037953	TUBA1A	1.10288
ENSGALG000000030856	8.08792e-49	1.34248	0.738	0.146	7.38185e-45	9	ENSGALG00000003085	CDK1	5.05479
ENSGALG000000005336	1.5936e-48	0.484627	0.831	0.607	1.45448e-44	9	ENSGALG00000000533	SRSF3	1.36903
ENSGALG00000009971	4.35967e-48	1.30584	0.641	0.076	3.97907e-44	9	ENSGALG00000009971	CDC20	8.43421
ENSGALG00000036892	1.21173e-46	1.26438	0.661	0.09	1.10594e-42	9	ENSGALG00000036892	BUB1B	7.34444
ENSGALG000000170256	6.44387e-46	1.23693	0.734	0.156	5.88132e-42	9	ENSGALG00000017025	CKAP2	4.70513
ENSGALG000000050015	1.70571e-44	0.498537	0.658	0.433	1.5568e-40	9	ENSGALG00000005001	CNBP	1.51963
ENSGALG000000007086	1.26125e-43	0.782059	0.757	0.395	1.15115e-39	9	ENSGALG00000000708	NUCKS1	1.91646
ENSGALG000000026616	2.04435e-42	0.360359	0.93	0.769	1.86588e-38	9	ENSGALG00000002661	YWHAE	1.20936
ENSGALG000000315936	3.37835e-42	0.245692	0.95	0.901	3.08342e-38	9	ENSGALG00000031593	TMSB15B	1.05438
ENSGALG000000331205	2.02277e-40	0.389952	0.814	0.648	1.84618e-36	9	ENSGALG00000033120	SRSF7	1.25617
ENSGALG000000231996	3.89739e-39	0.507761	0.744	0.505	3.55715e-35	9	ENSGALG00000023199	HNRNPDL	1.47327
ENSGALG00000025810	4.41104e-39	1.01959	0.429	0.038	4.02596e-35	9	ENSGALG00000025810	CCNB3	11.2895
ENSGALG000000092867	5.41706e-39	0.332838	0.973	0.884	4.94415e-35	9	ENSGALG00000009286	ATP5G3	1.10068
ENSGALG000000036815	6.52031e-39	0.458878	0.671	0.445	5.95108e-35	9	ENSGALG00000003681	TOP1	1.50787
ENSGALG000000286005	1.74736e-38	0.129264	1	0.998	1.59482e-34	9	ENSGALG00000028600	PPIA	1.002
ENSGALG000000001376	4.5555e-38	0.431909	0.94	0.738	4.15781e-34	9	ENSGALG00000000137	SNRPE	1.27371
ENSGALG000000286646	5.751e-38	0.896186	0.525	0.139	5.24893e-34	9	ENSGALG00000028664	CKS1B	3.77698
ENSGALG000000263805	5.24056e-37	1.52247	0.817	0.146	4.78306e-33	9	ENSGALG00000026380	UBE2C	5.59589
ENSGALG00000006110	7.38716e-37	1.06509	0.535	0.069	6.74227e-33	9	ENSGALG00000006110	PLK1	7.75362
ENSGALG000000368273	1.03697e-36	0.80893	0.455	0.123	9.46443e-33	9	ENSGALG00000036827	UBE2S	3.69919
ENSGALG000000334476	3.7691e-36	0.386978	0.94	0.78	3.44006e-32	9	ENSGALG00000033447	H2AFV	1.20513
ENSGALG000000409876	5.91905e-36	0.410244	0.688	0.479	5.40232e-32	9	ENSGALG00000040987	NDUFA8	1.43633
ENSGALG000000016027	1.68803e-35	0.466845	0.625	0.378	1.54067e-31	9	ENSGALG00000001602	NUTF2	1.65344
ENSGALG000000041614	1.92138e-35	1.0232	0.555	0.132	1.75364e-31	9	ENSGALG00000004161	CCNB2	4.20455
ENSGALG000000041957	3.82948e-35	1.15691	0.681	0.15	3.49516e-31	9	ENSGALG00000004195	KIF4A	4.54
ENSGALG000000015062	4.11451e-35	0.928565	0.492	0.102	3.75531e-31	9	ENSGALG00000001506	PTTG1	4.82353
ENSGALG000000130417	1.33446e-34	0.501079	0.581	0.332	1.21796e-30	9	ENSGALG00000013041	CCT5	1.75
ENSGALG000000063267	1.68986e-34	0.295186	0.957	0.883	1.54234e-30	9	ENSGALG00000006326	MIF	1.08381
ENSGALG000000090708	2.42621e-34	0.322107	0.92	0.809	2.2144e-30	9	ENSGALG00000009070	HSPE1	1.13721
ENSGALG000000024956	2.79393e-34	0.347383	0.957	0.877	2.55002e-30	9	ENSGALG00000002495	CHCHD2	1.09122
ENSGALG00000006267	3.50341e-34	1.13043	0.578	0.104	3.19756e-30	9	ENSGALG00000006267	TPX2	5.55769
ENSGALG000000119316	3.91058e-34	0.361429	0.698	0.502	3.56919e-30	9	ENSGALG00000011931	SNU13	1.39044
ENSGALG000000322077	1.13892e-33	0.50774	0.93	0.682	1.03949e-29	9	ENSGALG00000032207	HMGN2	1.36364
ENSGALG000000158445	1.21571e-33	0.418456	0.767	0.544	1.10958e-29	9	ENSGALG00000015844	SOD1	1.40993
ENSGALG000000397797	8.97889e-33	0.390339	0.761	0.576	8.19503e-29	9	ENSGALG00000039779	SDOS	1.32118
ENSGALG000000110366	1.07714e-32	0.402872	0.854	0.674	9.83103e-29	9	ENSGALG00000011036	HNRNPA2B1	1.26706
ENSGALG000000071904	1.30421e-32	0.391083	0.691	0.498	1.19036e-28	9	ENSGALG00000007190	ATP6V1G1	1.38755
ENSGALG000000264214	2.45242e-32	0.397711	0.535	0.347	2.23832e-28	9	ENSGALG00000026421	PSMB2	1.54179
ENSGALG000000065965	2.74157e-32	0.379993	0.711	0.479	2.50223e-28	9	ENSGALG00000006596	SNRPD3	1.48434
ENSGALG000000093056	6.21418e-32	0.864263	0.711	0.289	5.67168e-28	9	ENSGALG00000009305	LBR	2.46021
ENSGALG000000120394	1.24919e-31	0.404288	0.522	0.31	1.14014e-27	9	ENSGALG00000012039	PSMA3	1.68387
ENSGALG000000128216	7.6583e-31	0.560965	0.542	0.263	6.98973e-27	9	ENSGALG00000012821	TUBB2A	2.06084
ENSGALG000000079715	7.7825e-31	0.248408	0.807	0.646	7.10309e-27	9	ENSGALG00000007971	SUMO2	1.24923
ENSGALG000000287497	8.20241e-31	0.161078	0.99	0.966	7.48634e-27	9	ENSGALG00000028749	ACTB ACTC2L	1.02484
ENSGALG000000039227	1.12514e-30	1.21254	0.86	0.249	1.02691e-26	9	ENSGALG00000003922	TOP2A	3.45382
ENSGALG000000086674	1.75856e-30	0.231396	0.86	0.759	1.60504e-26	9	ENSGALG00000008667	DSTN	1.13307
ENSGALG000000114096	2.28729e-30	0.300684	0.864	0.717	2.08761e-26	9	ENSGALG00000011409	SNRPF	1.20502
ENSGALG000000092505	2.36226e-30	0.360861	0.917	0.73	2.15604e-26	9	ENSGALG00000009250	HNRNPA3	1.25616
ENSGALG000000035323	2.42202e-30	0.345568	0.744	0.578	2.21058e-26	9	ENSGALG00000003532	DDX5	1.2872
ENSGALG000000004707	3.01657e-30	0.595067	0.591	0.295	2.75322e-26	9	ENSGALG00000000470	LMNB2	2.00339
ENSGALG000000354216	5.9941e-30	0.395558	0.751	0.542	5.47081e-26	9	ENSGALG00000035421	SNRPB	1.38561
ENSGALG000000050905	8.11996e-30	0.573488	0.518	0.228	7.41108e-26	9	ENSGALG00000005090	SKA2	2.27193
ENSGALG000000392125	8.8436e-30	0.363265	0.807	0.626	8.07155e-26	9	ENSGALG00000039212	NDUFA13	1.28914
ENSGALG000000294768	9.7536e-30	0.479362	0.668	0.393	8.90211e-26	9	ENSGALG00000029476	XPO1	1.69975
ENSGALG000000165828	1.58552e-29	0.995482	0.708	0.209	1.4471e-25	9	ENSGALG00000016582	PBK	3.38756
ENSGALG000000119676	3.649e-29	0.73526	0.522	0.189	3.33044e-25	9	ENSGALG00000011967	MAD2L1	2.7619
ENSGALG000000412006	6.76171e-29	0.332723	0.691	0.501	6.17141e-25	9	ENSGALG00000041200	ZNF706	1.37924
ENSGALG000000055876	8.08864e-29	0.32888	0.88	0.712	7.3825e-25	9	ENSGALG00000005587	EIF4G2	1.23596
ENSGALG000000414534	1.11915e-28	0.282788	0.764	0.598	1.02145e-24	9	ENSGALG00000041453		1.27759
ENSGALG000000033248	1.74048e-28	0.499219	0.89	0.716	1.58853e-24	9	ENSGALG00000003324	PRRX1	1.24302
ENSGALG000000311395	2.41241e-28	0.464568	0.581	0.342	2.20181e-24	9	ENSGALG00000031139	LSM3	1.69883
ENSGALG000000047017	2.58532e-28	0.293389	0.887	0.72	2.35962e-24	9	ENSGALG00000004701	SET	1.23194
ENSGALG000000304115	2.94309e-28	0.46374	0.595	0.371	2.68616e-24	9	ENSGALG00000030411	PSMA7	1.60377
ENSGALG00000035030	3.01295e-28	0.974678	0.492	0.07	2.74992e-24	9	ENSGALG00000035030	KIF20A	7.02857
ENSGALG000000106895	5.91431e-28	0.344876	0.684	0.474	5.39799e-24	9	ENSGALG00000010689	MAGOH	1.44304
ENSGALG000000004085	7.35116e-28	0.517564	0.445	0.202	6.7094e-24	9	ENSGALG00000000408	LSM7	2.20297
ENSGALG000000162313	1.76579e-27	0.424191	0.588	0.343	1.61164e-23	9	ENSGALG00000016231	DDX3X RCJMB04_2a4	1.71429
ENSGALG000000039476	1.99375e-27	0.345649	0.797	0.618	1.81969e-23	9	ENSGALG00000003947	HNRNPH3	1.28964
ENSGALG000000041224	2.66799e-27	0.570827	0.495	0.196	2.43507e-23	9	ENSGALG00000004122	PNRC2	2.52551
ENSGALG000000311207	3.21582e-27	0.320049	0.794	0.67	2.93508e-23	9	ENSGALG00000031120	HNRNPH1	1.18507
ENSGALG00000012165	4.63493e-27	1.06549	0.525	0.087	4.2303e-23	9	ENSGALG00000012165	DLGAP5	6.03448
ENSGALG000000295235	4.87445e-27	0.573765	0.482	0.186	4.44891e-23	9	ENSGALG00000029523	RAD21	2.5914
ENSGALG000000013306	5.32795e-27	0.264876	0.91	0.776	4.86282e-23	9	ENSGALG00000001330	ATP5G1	1.17268
ENSGALG000000323987	6.31585e-27	1.38996	0.804	0.143	5.76448e-23	9	ENSGALG00000032398	ASPM	5.62238
ENSGALG000000262254	6.55641e-27	0.371128	0.369	0.195	5.98404e-23	9	ENSGALG00000026225	PSMD12	1.89231
ENSGALG000000087137	6.59261e-27	0.917265	0.625	0.192	6.01708e-23	9	ENSGALG00000008713	BIRC5	3.25521
ENSGALG000000416256	1.13714e-26	0.360906	0.548	0.368	1.03787e-22	9	ENSGALG00000041625	LSM5	1.48913
ENSGALG000000399646	1.83612e-26	0.804124	0.512	0.153	1.67583e-22	9	ENSGALG00000039964	KIFC1	3.34641
ENSGALG000000320797	2.21887e-26	0.0192531	1	1	2.02516e-22	9	ENSGALG00000032079	MT-CYB	1
ENSGALG000000380035	4.70849e-26	0.323533	0.498	0.337	4.29743e-22	9	ENSGALG00000038003	EDF1	1.47774
ENSGALG000000074037	4.75424e-26	0.281945	0.718	0.595	4.33919e-22	9	ENSGALG00000007403	PEBP1	1.20672
ENSGALG000000008125	8.34907e-26	0.227148	0.847	0.719	7.62019e-22	9	ENSGALG00000000812	OAZ1	1.17803
ENSGALG000000007904	8.38179e-26	0.35439	0.542	0.344	7.65006e-22	9	ENSGALG00000000790	DNAJC8	1.57558
ENSGALG000000099755	9.29808e-26	0.364066	0.542	0.358	8.48636e-22	9	ENSGALG00000009975	CCT2	1.51397
ENSGALG000000293194	9.59858e-26	0.326455	0.558	0.397	8.76063e-22	9	ENSGALG00000029319	UQCRB	1.40554
ENSGALG000000405866	9.69122e-26	0.916149	0.615	0.208	8.84517e-22	9	ENSGALG00000040586	UP_TUBA3E	2.95673
ENSGALG000000038826	1.35511e-25	0.339483	0.618	0.419	1.23681e-21	9	ENSGALG00000003882	SMARCE1	1.47494
ENSGALG000000100797	1.42477e-25	0.444522	0.615	0.394	1.30039e-21	9	ENSGALG00000010079	HP1BP3	1.56091
ENSGALG000000021075	1.70338e-25	0.409715	0.349	0.166	1.55467e-21	9	ENSGALG00000002107	RANBP1 RCJMB04_20p3	2.10241
ENSGALG000000170904	1.80635e-25	0.313539	0.515	0.354	1.64866e-21	9	ENSGALG00000017090	POMP	1.4548
ENSGALG000000024486	1.84132e-25	0.408423	0.618	0.39	1.68057e-21	9	ENSGALG00000002448	CCT6	1.58462
ENSGALG000000110207	2.06889e-25	0.367562	0.635	0.437	1.88828e-21	9	ENSGALG00000011020	CYCS	1.45309
ENSGALG000000072056	2.4292e-25	0.138321	0.987	0.945	2.21713e-21	9	ENSGALG00000007205	COX6A1	1.04444
ENSGALG000000329304	2.97663e-25	0.255419	0.864	0.769	2.71677e-21	9	ENSGALG00000032930	NCL	1.12354
ENSGALG000000345092	3.02624e-25	0.30934	0.551	0.355	2.76205e-21	9	ENSGALG00000034509	DYNLRB1	1.55211
ENSGALG000000157046	3.21961e-25	0.204062	0.93	0.831	2.93854e-21	9	ENSGALG00000015704	TXN	1.11913
ENSGALG000000096814	3.55264e-25	0.532495	0.458	0.187	3.2425e-21	9	ENSGALG00000009681	BUB3	2.4492
ENSGALG000000121127	5.35279e-25	0.286855	0.797	0.624	4.88549e-21	9	ENSGALG00000012112	DBI	1.27724
ENSGALG000000025914	5.93411e-25	0.363157	0.402	0.256	5.41606e-21	9	ENSGALG00000002591	POLR2E	1.57031
ENSGALG000000263837	6.39707e-25	0.112856	1	0.99	5.8386e-21	9	ENSGALG00000026383	TMSB4X	1.0101
ENSGALG000000061132	9.08372e-25	0.384921	0.432	0.23	8.29071e-21	9	ENSGALG00000006113	ZNF326	1.87826
ENSGALG000000417003	1.56895e-24	0.492627	0.399	0.167	1.43198e-20	9	ENSGALG00000041700	Galphai3	2.38922
ENSGALG000000096775	3.39797e-24	0.369155	0.382	0.205	3.10133e-20	9	ENSGALG00000009677	UBP	1.86341
ENSGALG000000400164	3.4631e-24	0.283417	0.508	0.339	3.16077e-20	9	ENSGALG00000040016	PPP1CA	1.49853
ENSGALG000000066575	3.82041e-24	0.364121	0.581	0.391	3.48689e-20	9	ENSGALG00000006657	MAPRE1	1.48593
ENSGALG000000429415	5.03469e-24	0.320085	0.641	0.498	4.59516e-20	9	ENSGALG00000042941	MRPL9	1.28715
ENSGALG000000386044	6.94818e-24	0.315007	0.359	0.24	6.34161e-20	9	ENSGALG00000038604	PHB	1.49583
ENSGALG000000011034	8.23976e-24	0.335145	0.571	0.395	7.52043e-20	9	ENSGALG00000001103	cpsmb7	1.44557
ENSGALG000000009054	1.02724e-23	0.2848	0.678	0.494	9.37558e-20	9	ENSGALG00000000905	PSMB4	1.37247
ENSGALG000000102434	1.04046e-23	0.229647	0.867	0.732	9.49629e-20	9	ENSGALG00000010243	PRDX1	1.18443
ENSGALG000000064045	1.12372e-23	0.377816	0.648	0.426	1.02562e-19	9	ENSGALG00000006404	DDX46	1.52113
ENSGALG000000171294	1.15444e-23	0.18785	0.811	0.699	1.05366e-19	9	ENSGALG00000017129	SAP18	1.16023
ENSGALG000000114647	1.2318e-23	0.382667	0.698	0.481	1.12427e-19	9	ENSGALG00000011464	EIF5	1.45114
ENSGALG000000047054	1.48371e-23	0.327494	0.538	0.366	1.35418e-19	9	ENSGALG00000004705	BUD31	1.46995
ENSGALG00000013208	1.48637e-23	0.940756	0.478	0.067	1.35661e-19	9	ENSGALG00000013208	CENPE	7.13433
ENSGALG000000160676	1.65532e-23	0.32876	0.648	0.447	1.51081e-19	9	ENSGALG00000016067	HMG14	1.44966
ENSGALG000000433297	1.98926e-23	0.187823	0.963	0.923	1.8156e-19	9	ENSGALG00000043329	PTMA	1.04334
ENSGALG000000144356	2.32165e-23	0.357104	0.694	0.508	2.11897e-19	9	ENSGALG00000014435	MRPL51	1.36614
ENSGALG000000393874	3.4107e-23	0.346681	0.482	0.316	3.11294e-19	9	ENSGALG00000039387	PSMA2	1.52532
ENSGALG000000092746	4.58393e-23	0.237419	0.797	0.61	4.18375e-19	9	ENSGALG00000009274	HOXD12	1.30656
ENSGALG000000080946	9.67951e-23	0.384872	0.654	0.438	8.83449e-19	9	ENSGALG00000008094	HSPD1	1.49315
ENSGALG000000328476	9.89752e-23	0.264846	0.781	0.623	9.03347e-19	9	ENSGALG00000032847	HDGF	1.25361
ENSGALG000000313875	1.09457e-22	0.281971	0.678	0.528	9.99015e-19	9	ENSGALG00000031387	YWHAZ	1.28409
ENSGALG000000119537	1.10036e-22	0.364967	0.472	0.278	1.0043e-18	9	ENSGALG00000011953	PHF5A	1.69784
ENSGALG000000068417	1.55247e-22	0.256557	0.814	0.657	1.41694e-18	9	ENSGALG00000006841	POLR2L	1.23896
ENSGALG000000374837	1.91807e-22	0.297085	0.817	0.695	1.75063e-18	9	ENSGALG00000037483	ANP32B	1.17554
ENSGALG000000064575	2.7145e-22	0.254642	0.611	0.481	2.47752e-18	9	ENSGALG00000006457	RBMX	1.27027
ENSGALG000000299215	5.8321e-22	0.484451	0.734	0.565	5.32296e-18	9	ENSGALG00000029921	CSRP2	1.29912
ENSGALG000000193584	6.52297e-22	0.345343	0.505	0.326	5.95351e-18	9	ENSGALG00000019358	LLPH	1.54908
ENSGALG000000430394	6.92416e-22	0.256452	0.681	0.532	6.31968e-18	9	ENSGALG00000043039	HSBP1	1.28008
ENSGALG00000015709	7.4324e-22	0.754107	0.389	0.095	6.78355e-18	9	ENSGALG00000015709	TACC3	4.09474
ENSGALG000000371954	8.64293e-22	0.412397	0.478	0.243	7.8884e-18	9	ENSGALG00000037195	TALDO1	1.96708
ENSGALG000000310994	1.31718e-21	0.100529	0.973	0.915	1.20219e-17	9	ENSGALG00000031099	COX6B1	1.06339
ENSGALG000000398033	1.66897e-21	0.318184	0.518	0.33	1.52326e-17	9	ENSGALG00000039803	LSM12	1.5697
ENSGALG000000043048	1.72683e-21	0.348401	0.618	0.45	1.57608e-17	9	ENSGALG00000004304	TCF12	1.37333
ENSGALG000000330015	2.0124e-21	0.159163	0.93	0.845	1.83672e-17	9	ENSGALG00000033001	ATP5J2	1.10059
ENSGALG000000001563	2.22656e-21	0.346642	0.498	0.31	2.03218e-17	9	ENSGALG00000000156	BRD2	1.60645
ENSGALG000000037933	2.32547e-21	0.341963	0.422	0.25	2.12246e-17	9	ENSGALG00000003793	GTF2A2	1.688
ENSGALG000000008145	3.52409e-21	0.304992	0.618	0.432	3.21644e-17	9	ENSGALG00000000814	HNRNPR	1.43056
ENSGALG000000337894	4.44875e-21	0.31474	0.731	0.546	4.06038e-17	9	ENSGALG00000033789	HSP90B1	1.33883
ENSGALG000000306476	6.58709e-21	0.200925	0.771	0.637	6.01203e-17	9	ENSGALG00000030647	MFAP2	1.21036
ENSGALG000000021444	8.75584e-21	0.354659	0.495	0.307	7.99146e-17	9	ENSGALG00000002144	THRAP3	1.61238
ENSGALG000000026123	1.09619e-20	0.406551	0.422	0.235	1.00049e-16	9	ENSGALG00000002612	U2SURP	1.79574
ENSGALG000000284096	1.18727e-20	0.235618	0.963	0.87	1.08362e-16	9	ENSGALG00000028409	SNRPG	1.1069
ENSGALG000000352235	1.5226e-20	0.29292	0.728	0.562	1.38967e-16	9	ENSGALG00000035223	NDUFA6	1.29537
ENSGALG000000124667	1.66929e-20	0.211791	0.651	0.509	1.52356e-16	9	ENSGALG00000012466	FKBP3	1.27898
ENSGALG000000071705	2.8998e-20	0.349611	0.442	0.25	2.64665e-16	9	ENSGALG00000007170	SNRPA1	1.768
ENSGALG000000003775	3.36077e-20	0.324155	0.661	0.506	3.06737e-16	9	ENSGALG00000000377	HNRNPM	1.30632
ENSGALG000000064283	4.05292e-20	0.314095	0.365	0.214	3.6991e-16	9	ENSGALG00000006428	UBE2I	1.70561
ENSGALG000000324854	4.38476e-20	0.238335	0.578	0.427	4.00197e-16	9	ENSGALG00000032485	SSR4	1.35363
ENSGALG000000390616	4.40211e-20	0.356018	0.485	0.291	4.01781e-16	9	ENSGALG00000039061	PHPT1	1.66667
ENSGALG000000402977	4.47831e-20	0.444348	0.704	0.48	4.08735e-16	9	ENSGALG00000040297	NBL1	1.46667
ENSGALG000000410606	4.9096e-20	0.253731	0.694	0.526	4.481e-16	9	ENSGALG00000041060	MRPL33	1.31939
ENSGALG000000308244	5.5048e-20	0.282339	0.704	0.554	5.02423e-16	9	ENSGALG00000030824	SF3B5	1.27076
ENSGALG000000328585	6.18227e-20	0.301931	0.548	0.358	5.64256e-16	9	ENSGALG00000032858	RSL24D1	1.53073
ENSGALG000000099856	6.68166e-20	0.3108	0.508	0.347	6.09835e-16	9	ENSGALG00000009985	LSM6	1.46398
ENSGALG000000015136	7.94434e-20	0.379284	0.316	0.169	7.2508e-16	9	ENSGALG00000001513	CNTRL	1.86982
ENSGALG000000135695	8.48913e-20	0.167286	0.874	0.784	7.74803e-16	9	ENSGALG00000013569	SEC61B	1.1148
ENSGALG000000145267	9.08105e-20	0.208221	0.724	0.578	8.28828e-16	9	ENSGALG00000014526	TPI1	1.2526
ENSGALG000000276885	1.04272e-19	0.175372	0.784	0.678	9.51692e-16	9	ENSGALG00000027688	NDUFB4	1.15634
ENSGALG000000004284	1.12486e-19	0.219607	0.708	0.569	1.02666e-15	9	ENSGALG00000000428	chPKCI HINT1Z	1.24429
ENSGALG00000032664	1.15821e-19	0.357157	0.282	0.124	1.0571e-15	9	ENSGALG00000032664	UBE2B	2.27419
ENSGALG000000092285	1.17156e-19	0.32929	0.488	0.309	1.06928e-15	9	ENSGALG00000009228	PARP1	1.57929
ENSGALG000000230664	1.27123e-19	0.394422	0.372	0.212	1.16025e-15	9	ENSGALG00000023066	DNAJA1	1.75472
ENSGALG000000419244	1.29133e-19	0.241364	0.601	0.456	1.17859e-15	9	ENSGALG00000041924	PFDN5	1.31798
ENSGALG000000437684	1.30727e-19	0.058375	0.977	0.957	1.19315e-15	9	ENSGALG00000043768	MT-ND2	1.0209
ENSGALG00000011966	1.36742e-19	0.560987	0.296	0.09	1.24804e-15	9	ENSGALG00000011966	RANGAP1	3.28889
ENSGALG000000098395	1.46186e-19	0.286863	0.548	0.428	1.33424e-15	9	ENSGALG00000009839	PPIG	1.28037
ENSGALG000000065128	1.51102e-19	0.30962	0.824	0.692	1.3791e-15	9	ENSGALG00000006512	HSPA8	1.19075
ENSGALG000000030845	1.75788e-19	0.295712	0.492	0.325	1.60442e-15	9	ENSGALG00000003084	NUDT21	1.51385
ENSGALG000000216925	1.97234e-19	0.197286	0.89	0.791	1.80015e-15	9	ENSGALG00000021692	NDUFA11	1.12516
ENSGALG000000014523	1.97693e-19	0.214339	0.641	0.5	1.80434e-15	9	ENSGALG00000001452	ATP5F1	1.282
ENSGALG000000165016	2.17457e-19	0.354456	0.425	0.252	1.98473e-15	9	ENSGALG00000016501	SF3B6	1.68651
ENSGALG000000209273	2.41285e-19	0.314684	0.276	0.141	2.20221e-15	9	ENSGALG00000020927	ARPC5	1.95745
ENSGALG000000080666	2.94793e-19	0.219565	0.907	0.762	2.69057e-15	9	ENSGALG00000008066	UQCR10	1.19029
ENSGALG000000378805	3.20931e-19	0.238107	0.645	0.508	2.92914e-15	9	ENSGALG00000037880	ATP synthase subunit alpha	1.26969
ENSGALG00000004554	3.31582e-19	0.262098	0.219	0.098	3.02635e-15	9	ENSGALG00000004554	CACYBP	2.23469
ENSGALG000000093791	3.33545e-19	0.332138	0.445	0.296	3.04426e-15	9	ENSGALG00000009379	SEC62	1.50338
ENSGALG000000364592	4.01583e-19	0.282811	0.309	0.165	3.66525e-15	9	ENSGALG00000036459	THAP7	1.87273
ENSGALG000000172074	5.63519e-19	0.318014	0.538	0.342	5.14324e-15	9	ENSGALG00000017207	CWC15	1.5731
ENSGALG000000044104	7.35218e-19	0.351851	0.412	0.228	6.71033e-15	9	ENSGALG00000004410	ANAPC16	1.80702
ENSGALG000000063324	7.5485e-19	0.293642	0.332	0.202	6.88951e-15	9	ENSGALG00000006332	RBM17	1.64356
ENSGALG000000035973	7.92783e-19	0.302347	0.359	0.221	7.23573e-15	9	ENSGALG00000003597	AK2	1.62443
ENSGALG000000173805	8.65503e-19	0.111815	0.934	0.854	7.89944e-15	9	ENSGALG00000017380	UQCRH	1.09368
ENSGALG000000167645	8.82046e-19	0.313761	0.618	0.457	8.05044e-15	9	ENSGALG00000016764	EIF5B	1.3523
ENSGALG00000008330	9.56967e-19	0.373863	0.219	0.095	8.73424e-15	9	ENSGALG00000008330	TMEM60	2.30526
ENSGALG000000071315	1.08906e-18	0.327453	0.452	0.257	9.93981e-15	9	ENSGALG00000007131	HMGN5	1.75875
ENSGALG000000167043	1.16668e-18	0.285593	0.558	0.364	1.06483e-14	9	ENSGALG00000016704	CDC5L	1.53297
ENSGALG000000164444	1.37928e-18	0.391289	0.442	0.241	1.25887e-14	9	ENSGALG00000016444	ODC1	1.83402
ENSGALG00000004266	1.38743e-18	0.628794	0.292	0.052	1.2663e-14	9	ENSGALG00000004266	TNFAIP8L1	5.61538
ENSGALG000000063055	1.41491e-18	0.368667	0.312	0.15	1.29139e-14	9	ENSGALG00000006305	DTYMK	2.08
ENSGALG000000111744	1.43505e-18	0.191187	0.561	0.45	1.30977e-14	9	ENSGALG00000011174	PSMB1	1.24667
ENSGALG000000130396	1.47891e-18	0.356722	0.369	0.195	1.3498e-14	9	ENSGALG00000013039	BID	1.89231
ENSGALG000000074303	1.63573e-18	0.341725	0.392	0.212	1.49293e-14	9	ENSGALG00000007430	ARCN1	1.84906
ENSGALG000000055256	1.7329e-18	0.25905	0.754	0.604	1.58162e-14	9	ENSGALG00000005525	SRSF1	1.24834
ENSGALG000000084356	1.77922e-18	0.247863	0.482	0.345	1.6239e-14	9	ENSGALG00000008435	SUMO1	1.3971
ENSGALG000000305154	1.84075e-18	0.327356	0.419	0.255	1.68006e-14	9	ENSGALG00000030515	UBE2N	1.64314
ENSGALG000000048487	2.08784e-18	0.0314533	0.993	0.987	1.90557e-14	9	ENSGALG00000004848	YBX1	1.00608
ENSGALG000000372035	2.20284e-18	0.23173	0.694	0.557	2.01054e-14	9	ENSGALG00000037203	CTNNB1	1.24596
ENSGALG00000004192	2.67101e-18	0.376768	0.266	0.111	2.43783e-14	9	ENSGALG00000004192	SLTM	2.3964
ENSGALG000000031938	2.87968e-18	0.303447	0.578	0.396	2.62829e-14	9	ENSGALG00000003193	CRABP-I	1.4596
ENSGALG000000156916	3.39887e-18	1.0519	0.834	0.262	3.10215e-14	9	ENSGALG00000015691	SMC2	3.18321
ENSGALG000000048743	4.32546e-18	0.291819	0.468	0.322	3.94784e-14	9	ENSGALG00000004874	PPIH	1.45342
ENSGALG000000428903	4.58367e-18	0.240942	0.279	0.177	4.18352e-14	9	ENSGALG00000042890	PIN1	1.57627
ENSGALG000000066304	5.03775e-18	0.291363	0.405	0.242	4.59795e-14	9	ENSGALG00000006630	COMMD7	1.67355
ENSGALG000000113256	5.67651e-18	0.218015	0.495	0.38	5.18095e-14	9	ENSGALG00000011325	NDUFA12	1.30263
ENSGALG000000034381	7.27277e-18	0.576485	0.326	0.081	6.63786e-14	9	ENSGALG00000003438	NUF2	4.02469
ENSGALG000000015974	7.36909e-18	0.341668	0.395	0.212	6.72577e-14	9	ENSGALG00000001597	PSMB3	1.86321
ENSGALG000000049635	8.58339e-18	0.312406	0.429	0.236	7.83406e-14	9	ENSGALG00000004963	TIMM8A	1.8178
ENSGALG000000034455	9.44164e-18	0.228963	0.551	0.402	8.61738e-14	9	ENSGALG00000003445	MGST3	1.37065
ENSGALG000000331965	1.08888e-17	0.347625	0.538	0.324	9.93823e-14	9	ENSGALG00000033196	EIF2B	1.66049
ENSGALG000000116256	1.12083e-17	0.368867	0.402	0.221	1.02298e-13	9	ENSGALG00000011625	MRPL18	1.819
ENSGALG000000015874	1.33698e-17	0.287355	0.289	0.181	1.22026e-13	9	ENSGALG00000001587	MRPL40	1.59669
ENSGALG000000045713	1.4635e-17	0.407661	0.419	0.233	1.33574e-13	9	ENSGALG00000004571	PPP1CC	1.79828
ENSGALG000000007074	1.50358e-17	0.317286	0.326	0.203	1.37232e-13	9	ENSGALG00000000707	PSMD7	1.60591
ENSGALG000000200787	1.56671e-17	0.00376395	0.97	0.958	1.42994e-13	9	ENSGALG00000020078	H3F3C	1.01253
ENSGALG000000078434	1.83867e-17	0.173285	0.688	0.593	1.67815e-13	9	ENSGALG00000007843	ATRX	1.1602
ENSGALG000000016554	1.8604e-17	0.231046	0.502	0.372	1.69799e-13	9	ENSGALG00000001655	SPCS1	1.34946
ENSGALG000000024882	1.92794e-17	0.296881	0.355	0.198	1.75963e-13	9	ENSGALG00000002488	PAIP2	1.79293
ENSGALG000000028815	2.00532e-17	0.234136	0.488	0.335	1.83026e-13	9	ENSGALG00000002881	C26H6ORF125	1.45672
ENSGALG000000106215	2.39863e-17	0.333528	0.292	0.163	2.18923e-13	9	ENSGALG00000010621	DPY30	1.79141
ENSGALG000000128764	2.58081e-17	0.160832	0.595	0.502	2.3555e-13	9	ENSGALG00000012876	SSBP1	1.18526
ENSGALG000000100604	3.09149e-17	0.259994	0.492	0.339	2.8216e-13	9	ENSGALG00000010060	PSMA6	1.45133
ENSGALG000000122456	3.66505e-17	0.204317	0.561	0.453	3.34509e-13	9	ENSGALG00000012245	ADH5	1.23841
ENSGALG000000122916	4.48511e-17	0.341413	0.505	0.304	4.09356e-13	9	ENSGALG00000012291	POLR2F	1.66118
ENSGALG000000160885	4.72154e-17	0.320968	0.538	0.392	4.30935e-13	9	ENSGALG00000016088	CCT7	1.37245
ENSGALG000000032504	4.94891e-17	0.278701	0.259	0.146	4.51687e-13	9	ENSGALG00000003250	ITPA	1.77397
ENSGALG000000015406	5.17979e-17	0.333243	0.322	0.169	4.7276e-13	9	ENSGALG00000001540	SF3A3	1.90533
ENSGALG000000346306	5.2474e-17	0.288861	0.625	0.45	4.7893e-13	9	ENSGALG00000034630	PPIL1	1.38889
ENSGALG000000041153	5.67628e-17	0.300727	0.389	0.26	5.18074e-13	9	ENSGALG00000004115	DNAJA2	1.49615
ENSGALG000000116505	5.8563e-17	0.292744	0.379	0.238	5.34505e-13	9	ENSGALG00000011650	NIFK	1.59244
ENSGALG000000425396	6.70124e-17	0.396155	0.615	0.389	6.11622e-13	9	ENSGALG00000042539	NNF1	1.58098
ENSGALG000000105263	7.81681e-17	0.306604	0.302	0.176	7.13441e-13	9	ENSGALG00000010526	OSTC	1.71591
ENSGALG000000057532	8.03826e-17	0.277399	0.279	0.139	7.33652e-13	9	ENSGALG00000005753	Nuclear cap-binding protein subunit 2 (20 kDa nuclear cap-binding protein)	2.00719
ENSGALG000000013344	8.0605e-17	0.319628	0.545	0.359	7.35682e-13	9	ENSGALG00000001334	GNB1	1.51811
ENSGALG000000144684	8.14698e-17	0.302813	0.382	0.244	7.43575e-13	9	ENSGALG00000014468	MLF2	1.56557
ENSGALG000000412833	9.34954e-17	0.288355	0.362	0.215	8.53333e-13	9	ENSGALG00000041283		1.68372
ENSGALG000000264456	9.4577e-17	0.0986742	0.834	0.722	8.63204e-13	9	ENSGALG00000026445	CALM	1.15512
ENSGALG000000143316	1.00285e-16	0.270006	0.442	0.29	9.15301e-13	9	ENSGALG00000014331	FKBP4	1.52414
ENSGALG000000231914	1.03348e-16	0.302913	0.332	0.172	9.43254e-13	9	ENSGALG00000023191	MRPS18C	1.93023
ENSGALG000000389335	1.09143e-16	0.354797	0.289	0.135	9.96152e-13	9	ENSGALG00000038933	FABP7	2.14074
ENSGALG000000123794	1.0937e-16	0.182766	0.405	0.294	9.9822e-13	9	ENSGALG00000012379	C14orf166	1.37755
ENSGALG000000038065	1.28439e-16	0.138522	0.721	0.649	1.17227e-12	9	ENSGALG00000003806	cRhoA RHOA rhoA	1.11094
ENSGALG000000430025	1.29184e-16	0.12994	0.93	0.877	1.17906e-12	9	ENSGALG00000043002	TOMM6	1.06043
ENSGALG000000102854	1.52944e-16	0.247227	0.405	0.254	1.39592e-12	9	ENSGALG00000010285	MRPL14	1.59449
ENSGALG000000046184	1.53495e-16	0.31322	0.429	0.26	1.40095e-12	9	ENSGALG00000004618	TAX1BP3	1.65
ENSGALG000000099614	1.57546e-16	0.282933	0.319	0.184	1.43792e-12	9	ENSGALG00000009961	RLI	1.7337
ENSGALG000000385285	1.58246e-16	0.329257	0.452	0.288	1.44431e-12	9	ENSGALG00000038528	SRSF7L	1.56944
ENSGALG000000109616	1.66079e-16	0.25768	0.535	0.38	1.5158e-12	9	ENSGALG00000010961	IGF2BP3	1.40789
ENSGALG000000368377	1.76744e-16	0.370596	0.425	0.255	1.61314e-12	9	ENSGALG00000036837	PTGES3	1.66667
ENSGALG000000071383	1.8688e-16	0.244029	0.349	0.197	1.70565e-12	9	ENSGALG00000007138	MED28	1.77157
ENSGALG000000059021	1.99741e-16	0.274617	0.359	0.232	1.82304e-12	9	ENSGALG00000005902	RAB7A	1.54741
ENSGALG000000382293	2.32767e-16	0.302518	0.362	0.211	2.12447e-12	9	ENSGALG00000038229	OTUB1	1.71564
ENSGALG000000362884	2.42059e-16	0.2289	0.389	0.298	2.20928e-12	9	ENSGALG00000036288	OAZ2	1.30537
ENSGALG000000213654	2.43129e-16	0.271351	0.399	0.259	2.21904e-12	9	ENSGALG00000021365	DCTN3	1.54054
ENSGALG000000041436	2.51818e-16	0.25052	0.598	0.436	2.29834e-12	9	ENSGALG00000004143	YWHAB	1.37156
ENSGALG000000324897	2.52509e-16	0.330198	0.608	0.412	2.30465e-12	9	ENSGALG00000032489	ELOF1	1.47573
ENSGALG000000360195	2.5951e-16	0.335428	0.342	0.196	2.36855e-12	9	ENSGALG00000036019	SPAG1	1.7449
ENSGALG000000041603	2.79046e-16	0.329891	0.312	0.18	2.54685e-12	9	ENSGALG00000004160	G3BP1	1.73333
ENSGALG000000046483	2.82382e-16	0.323027	0.422	0.26	2.5773e-12	9	ENSGALG00000004648	PDCD5	1.62308
ENSGALG000000066173	2.92516e-16	0.320908	0.296	0.16	2.6698e-12	9	ENSGALG00000006617	BCCIP	1.85
ENSGALG000000019495	3.38225e-16	0.262152	0.525	0.408	3.08698e-12	9	ENSGALG00000001949	MDH2	1.28676
ENSGALG000000335324	3.41744e-16	0.265848	0.259	0.157	3.1191e-12	9	ENSGALG00000033532	RAD23A	1.64968
ENSGALG000000293954	4.65533e-16	0.183509	0.568	0.423	4.24892e-12	9	ENSGALG00000029395	GST2L	1.34279
ENSGALG000000426331	5.02172e-16	0.20995	0.342	0.245	4.58332e-12	9	ENSGALG00000042633	AP2S1	1.39592
ENSGALG000000130181	6.94691e-16	0.286113	0.219	0.097	6.34045e-12	9	ENSGALG00000013018	TPRKB	2.25773
ENSGALG000000328306	7.00384e-16	0.268775	0.645	0.462	6.39241e-12	9	ENSGALG00000032830	Sep	1.3961
ENSGALG000000029434	7.6134e-16	0.237088	0.342	0.205	6.94875e-12	9	ENSGALG00000002943	PRPF8	1.66829
ENSGALG000000102982	9.20839e-16	0.287031	0.292	0.167	8.4045e-12	9	ENSGALG00000010298	DCTN6	1.7485
ENSGALG000000020606	1.02392e-15	0.26309	0.452	0.294	9.34534e-12	9	ENSGALG00000002060	TAF15	1.53741
ENSGALG000000371721	1.02988e-15	0.221252	0.355	0.226	9.3997e-12	9	ENSGALG00000037172	IK	1.5708
ENSGALG000000013813	1.15884e-15	0.218159	0.565	0.423	1.05767e-11	9	ENSGALG00000001381	ACTG1	1.3357
ENSGALG00000038799	1.40258e-15	0.501635	0.209	0.027	1.28013e-11	9	ENSGALG00000038799		7.74074
ENSGALG000000382926	1.62357e-15	0.149675	0.678	0.562	1.48183e-11	9	ENSGALG00000038292	TMEM258	1.20641
ENSGALG000000267963	1.68997e-15	0.315746	0.362	0.203	1.54243e-11	9	ENSGALG00000026796	SNAPIN	1.78325
ENSGALG00000008233	1.73947e-15	0.657432	0.302	0.05	1.58762e-11	9	ENSGALG00000008233	BUB1	6.04
ENSGALG000000395761	2.03435e-15	0.728316	0.419	0.109	1.85675e-11	9	ENSGALG00000039576	KNSTRN	3.84404
ENSGALG000000005296	2.1457e-15	0.23187	0.385	0.277	1.95838e-11	9	ENSGALG00000000529	LIMD2	1.38989
ENSGALG000000010966	2.25028e-15	0.157057	0.731	0.619	2.05383e-11	9	ENSGALG00000001096	UQCR11	1.18094
ENSGALG000000141187	2.43722e-15	0.295708	0.392	0.24	2.22445e-11	9	ENSGALG00000014118	MRPS26	1.63333
ENSGALG000000149535	3.4159e-15	0.35986	0.409	0.251	3.11769e-11	9	ENSGALG00000014953	RWDD1	1.62948
ENSGALG000000148413	3.75272e-15	0.219538	0.339	0.212	3.42511e-11	9	ENSGALG00000014841	HDDC2	1.59906
ENSGALG000000078633	4.14448e-15	0.0455625	0.937	0.892	3.78266e-11	9	ENSGALG00000007863	COX7B	1.05045
ENSGALG000000085071	4.42164e-15	0.278158	0.316	0.181	4.03563e-11	9	ENSGALG00000008507	THOC2	1.74586
ENSGALG000000082281	4.65345e-15	0.273791	0.199	0.089	4.2472e-11	9	ENSGALG00000008228	PPIL3	2.23596
ENSGALG000000406265	5.35961e-15	0.199341	0.744	0.64	4.89172e-11	9	ENSGALG00000040626	NDUFA2	1.1625
ENSGALG000000205284	5.52229e-15	0.342208	0.319	0.179	5.0402e-11	9	ENSGALG00000020528	INIP	1.78212
ENSGALG000000002184	6.44739e-15	0.280958	0.365	0.23	5.88453e-11	9	ENSGALG00000000218	SRP19	1.58696
ENSGALG000000043535	6.73205e-15	0.164204	0.551	0.473	6.14434e-11	9	ENSGALG00000004353	TBCA	1.1649
ENSGALG00000010227	7.10624e-15	0.27392	0.246	0.124	6.48587e-11	9	ENSGALG00000010227	KRR1	1.98387
ENSGALG000000211171	7.82441e-15	0.25829	0.312	0.2	7.14134e-11	9	ENSGALG00000021117	RNF7	1.56
ENSGALG00000010276	7.83857e-15	0.298853	0.209	0.098	7.15426e-11	9	ENSGALG00000010276	GPBP1L1	2.13265
ENSGALG000000068996	8.06571e-15	0.0762702	0.967	0.926	7.36157e-11	9	ENSGALG00000006899	ATP5L	1.04428
ENSGALG000000154374	8.84464e-15	0.290833	0.379	0.247	8.0725e-11	9	ENSGALG00000015437	MPC2	1.53441
ENSGALG000000352606	9.17849e-15	0.327665	0.355	0.188	8.37721e-11	9	ENSGALG00000035260	RBM14	1.8883
ENSGALG00000004767	9.57057e-15	0.408435	0.223	0.047	8.73506e-11	9	ENSGALG00000004767	ODF2	4.74468
ENSGALG000000161985	9.61948e-15	0.277673	0.538	0.371	8.7797e-11	9	ENSGALG00000016198	U2AF1	1.45013
ENSGALG000000088126	1.01515e-14	0.298817	0.571	0.404	9.26531e-11	9	ENSGALG00000008812	CCT4	1.41337
ENSGALG000000147893	1.14243e-14	0.284237	0.412	0.261	1.04269e-10	9	ENSGALG00000014789	MRPS36	1.57854
ENSGALG000000359966	1.29633e-14	0.137192	0.837	0.744	1.18316e-10	9	ENSGALG00000035996		1.125
ENSGALG000000050026	1.36346e-14	0.143794	0.661	0.566	1.24443e-10	9	ENSGALG00000005002	VDAC2	1.16784
ENSGALG000000116591	1.40929e-14	0.257972	0.226	0.117	1.28626e-10	9	ENSGALG00000011659	ACAT2	1.93162
ENSGALG000000416763	1.46407e-14	0.221568	0.223	0.15	1.33626e-10	9	ENSGALG00000041676	NAA10L	1.48667
ENSGALG00000035080	1.48771e-14	0.298221	0.156	0.063	1.35783e-10	9	ENSGALG00000035080	HARS	2.47619
ENSGALG000000127592	1.49918e-14	0.362882	0.256	0.117	1.3683e-10	9	ENSGALG00000012759	NUP37	2.18803
ENSGALG000000042033	1.52505e-14	0.241191	0.326	0.224	1.39191e-10	9	ENSGALG00000004203	PSMG3	1.45536
ENSGALG000000388763	1.58747e-14	0.241138	0.312	0.216	1.44888e-10	9	ENSGALG00000038876		1.44444
ENSGALG000000055594	1.61984e-14	0.24866	0.355	0.235	1.47843e-10	9	ENSGALG00000005559	MRPS23	1.51064
ENSGALG000000348502	1.67382e-14	0.269232	0.316	0.181	1.52769e-10	9	ENSGALG00000034850	GLRX2	1.74586
ENSGALG000000009904	2.02868e-14	0.235274	0.568	0.399	1.85157e-10	9	ENSGALG00000000990	SRSF6	1.42356
ENSGALG000000007936	2.07121e-14	0.226081	0.409	0.264	1.89039e-10	9	ENSGALG00000000793	VPS72	1.54924
ENSGALG000000409767	2.166e-14	0.262369	0.362	0.229	1.97691e-10	9	ENSGALG00000040976	ACTR6	1.58079
ENSGALG000000423094	2.18265e-14	0.0805143	0.9	0.875	1.99211e-10	9	ENSGALG00000042309	CHURC1	1.02857
ENSGALG000000133653	2.38036e-14	0.33225	0.468	0.29	2.17256e-10	9	ENSGALG00000013365	SAFB	1.61379
ENSGALG000000097325	2.59325e-14	0.274044	0.346	0.242	2.36686e-10	9	ENSGALG00000009732	PCDH18	1.42975
ENSGALG000000013286	2.91249e-14	0.223512	0.442	0.296	2.65823e-10	9	ENSGALG00000001328	BSG	1.49324
ENSGALG000000291523	3.07683e-14	0.279127	0.279	0.155	2.80823e-10	9	ENSGALG00000029152	IMP4	1.8
ENSGALG000000288515	3.33902e-14	0.194417	0.439	0.31	3.04752e-10	9	ENSGALG00000028851	RAB8A RCJMB04_2k8	1.41613
ENSGALG000000055075	3.63403e-14	0.165872	0.605	0.514	3.31678e-10	9	ENSGALG00000005507	NONO	1.17704
ENSGALG000000170702	3.65986e-14	0.167962	0.259	0.18	3.34036e-10	9	ENSGALG00000017070	PDS5B	1.43889
ENSGALG000000229506	3.68392e-14	0.235599	0.535	0.417	3.36231e-10	9	ENSGALG00000022950	MRPL35	1.28297
ENSGALG000000001021	3.83226e-14	0.359031	0.219	0.086	3.49771e-10	9	ENSGALG00000000102	UBE2T	2.54651
ENSGALG000000030464	3.96929e-14	0.234467	0.419	0.316	3.62277e-10	9	ENSGALG00000003046	PSMA4	1.32595
ENSGALG00000006780	4.19816e-14	0.405594	0.246	0.07	3.83166e-10	9	ENSGALG00000006780	ARL6IP1	3.51429
ENSGALG000000091105	5.32757e-14	0.259898	0.352	0.245	4.86247e-10	9	ENSGALG00000009110	LSM8	1.43673
ENSGALG000000095531	5.49846e-14	0.524082	0.292	0.088	5.01845e-10	9	ENSGALG00000009553	SMC4	3.31818
ENSGALG000000097033	6.07603e-14	0.135542	0.478	0.4	5.54559e-10	9	ENSGALG00000009703	NDUFS7	1.195
ENSGALG000000030533	6.16688e-14	0.130206	0.472	0.386	5.62851e-10	9	ENSGALG00000003053	PRDX6	1.2228
ENSGALG000000102386	6.20732e-14	0.113942	0.777	0.688	5.66542e-10	9	ENSGALG00000010238	NAP1L1	1.12936
ENSGALG000000169464	6.2478e-14	0.225336	0.346	0.218	5.70237e-10	9	ENSGALG00000016946	SUGT1	1.58716
ENSGALG00000029996	6.73776e-14	0.284259	0.239	0.123	6.14955e-10	9	ENSGALG00000029996	PPP2R5C	1.94309
ENSGALG000000260093	6.78644e-14	0.231604	0.342	0.227	6.19398e-10	9	ENSGALG00000026009	SRP9	1.50661
ENSGALG000000106754	7.07951e-14	0.238282	0.312	0.199	6.46147e-10	9	ENSGALG00000010675	PSMC1	1.56784
ENSGALG00000030253	7.28478e-14	0.260435	0.206	0.097	6.64882e-10	9	ENSGALG00000030253	RBM12	2.12371
ENSGALG000000367393	7.41973e-14	0.233086	0.282	0.172	6.77199e-10	9	ENSGALG00000036739	UBE2L5P	1.63953
ENSGALG000000085343	7.56561e-14	0.243583	0.282	0.174	6.90513e-10	9	ENSGALG00000008534	POLR2H	1.62069
ENSGALG000000015473	7.73063e-14	0.257508	0.336	0.213	7.05574e-10	9	ENSGALG00000001547	CAPZA1	1.57746
ENSGALG00000001529	8.19064e-14	0.335383	0.193	0.078	7.4756e-10	9	ENSGALG00000001529	THYN1	2.47436
ENSGALG00000005654	8.19273e-14	0.246414	0.309	0.183	7.47751e-10	9	ENSGALG00000005654	PITPNB	1.68852
ENSGALG000000126847	8.37045e-14	0.355147	0.525	0.323	7.63971e-10	9	ENSGALG00000012684	DEK	1.62539
ENSGALG00000015874	8.41168e-14	0.427874	0.186	0.04	7.67734e-10	9	ENSGALG00000015874	TTK	4.65
ENSGALG000000051322	8.55091e-14	0.199765	0.326	0.221	7.80441e-10	9	ENSGALG00000005132	FAM96B	1.47511
ENSGALG000000013134	8.93284e-14	0.23641	0.525	0.416	8.153e-10	9	ENSGALG00000001313	EIF4H	1.26202
ENSGALG000000116374	9.15508e-14	0.267286	0.455	0.31	8.35584e-10	9	ENSGALG00000011637	TCP1	1.46774
ENSGALG000000021394	9.37425e-14	0.193995	0.535	0.406	8.55588e-10	9	ENSGALG00000002139	CSDE1	1.31773
ENSGALG000000283024	9.53084e-14	0.172225	0.621	0.507	8.6988e-10	9	ENSGALG00000028302	UQCRQ	1.22485
ENSGALG000000110795	9.68117e-14	0.271779	0.439	0.309	8.836e-10	9	ENSGALG00000011079	GLRX5	1.42071
ENSGALG000000079263	1.01701e-13	0.149528	0.645	0.554	9.28228e-10	9	ENSGALG00000007926	ATP5H	1.16426
ENSGALG000000339266	1.10593e-13	0.292673	0.312	0.167	1.00938e-09	9	ENSGALG00000033926	CBX1	1.86826
ENSGALG000000210478	1.12629e-13	0.323226	0.568	0.388	1.02797e-09	9	ENSGALG00000021047	KIFAP3	1.46392
ENSGALG000000271516	1.14663e-13	0.00946519	0.907	0.871	1.04653e-09	9	ENSGALG00000027151	FKBP12	1.04133
ENSGALG00000010120	1.16735e-13	0.594091	0.266	0.043	1.06544e-09	9	ENSGALG00000010120	KIF2C	6.18605
ENSGALG00000042939	1.20313e-13	0.241477	0.229	0.112	1.0981e-09	9	ENSGALG00000042939	HMBS	2.04464
ENSGALG000000085855	1.28109e-13	0.29143	0.266	0.153	1.16925e-09	9	ENSGALG00000008585	SMC3	1.73856
ENSGALG000000006604	1.33171e-13	0.263198	0.286	0.178	1.21545e-09	9	ENSGALG00000000660	CYB5B	1.60674
ENSGALG00000037867	1.34846e-13	0.263009	0.223	0.115	1.23074e-09	9	ENSGALG00000037867	MRPL53	1.93913
ENSGALG00000005894	1.45703e-13	0.29725	0.226	0.13	1.32983e-09	9	ENSGALG00000005894	USP8	1.73846
ENSGALG000000097338	1.53733e-13	0.103411	0.904	0.849	1.40312e-09	9	ENSGALG00000009733	SEM1	1.06478
ENSGALG000000060774	1.59951e-13	0.167027	0.565	0.467	1.45987e-09	9	ENSGALG00000006077	C11orf58	1.20985
ENSGALG00000015805	1.83355e-13	0.261449	0.272	0.155	1.67348e-09	9	ENSGALG00000015805	CHMP3	1.75484
ENSGALG00000003492	2.04633e-13	0.300362	0.229	0.098	1.86769e-09	9	ENSGALG00000003492	PPP1R3E	2.33673
ENSGALG000000281333	2.14974e-13	0.277329	0.312	0.171	1.96206e-09	9	ENSGALG00000028133	UBE2V2	1.82456
ENSGALG000000164255	2.37982e-13	0.298423	0.276	0.15	2.17207e-09	9	ENSGALG00000016425	IAH1	1.84
ENSGALG000000029906	2.38318e-13	0.122923	0.651	0.573	2.17513e-09	9	ENSGALG00000002990	PRELID1	1.13613
ENSGALG000000029373	2.52375e-13	0.152845	0.272	0.185	2.30342e-09	9	ENSGALG00000002937	PSME3	1.47027
ENSGALG000000148011	2.73349e-13	0.613313	0.309	0.071	2.49486e-09	9	ENSGALG00000014801	NDC80	4.35211
ENSGALG000000323947	2.82685e-13	0.05911	0.837	0.77	2.58007e-09	9	ENSGALG00000032394	SEPW1	1.08701
ENSGALG000000080161	2.86645e-13	0.234531	0.262	0.151	2.61621e-09	9	ENSGALG00000008016	GRB2	1.7351
ENSGALG000000032056	3.0139e-13	0.197144	0.671	0.544	2.75079e-09	9	ENSGALG00000003205	EIF4EBP1	1.23346
ENSGALG000000291723	3.10045e-13	0.0992795	0.704	0.63	2.82978e-09	9	ENSGALG00000029172	NDUFC2	1.11746
ENSGALG000000398915	3.17223e-13	0.292091	0.432	0.287	2.89529e-09	9	ENSGALG00000039891	ANP32E	1.50523
ENSGALG000000417464	3.19582e-13	0.234096	0.382	0.256	2.91683e-09	9	ENSGALG00000041746	ZMAT2	1.49219
ENSGALG000000039911	3.23235e-13	0.144861	0.392	0.293	2.95017e-09	9	ENSGALG00000003991		1.33788
ENSGALG000000418123	3.34946e-13	0.0838266	0.585	0.496	3.05705e-09	9	ENSGALG00000041812	ATP5O	1.17944
ENSGALG00000027454	3.35282e-13	0.47412	0.249	0.072	3.06012e-09	9	ENSGALG00000027454	CENPW	3.45833
ENSGALG000000273693	3.36137e-13	0.221001	0.382	0.249	3.06793e-09	9	ENSGALG00000027369	DGCR6	1.53414
ENSGALG000000138834	3.37479e-13	0.220099	0.362	0.266	3.08017e-09	9	ENSGALG00000013883	SNRNP27	1.3609
ENSGALG000000123555	3.45829e-13	0.276131	0.296	0.159	3.15638e-09	9	ENSGALG00000012355	DARS	1.86164
ENSGALG000000145672	3.50681e-13	0.0791391	0.468	0.408	3.20067e-09	9	ENSGALG00000014567	PHB2	1.14706
ENSGALG000000060102	3.73452e-13	0.247513	0.299	0.2	3.4085e-09	9	ENSGALG00000006010	FAM103A1	1.495
ENSGALG000000319835	3.80734e-13	0.194297	0.319	0.221	3.47496e-09	9	ENSGALG00000031983	MPHOSPH6	1.44344
ENSGALG000000388126	4.04881e-13	0.241748	0.432	0.312	3.69535e-09	9	ENSGALG00000038812	MRPL27	1.38462
ENSGALG000000000864	4.16394e-13	0.243288	0.346	0.216	3.80043e-09	9	ENSGALG00000000086	TIMM17A	1.60185
ENSGALG000000075377	4.20461e-13	0.732243	0.458	0.125	3.83755e-09	9	ENSGALG00000007537	INCENP	3.664
ENSGALG000000291401	4.8124e-13	0.233982	0.183	0.103	4.39228e-09	9	ENSGALG00000029140	CRABP2	1.7767
ENSGALG000000199794	5.12022e-13	0.172516	0.395	0.286	4.67322e-09	9	ENSGALG00000019979	DYNLT1	1.38112
ENSGALG000000056593	5.16526e-13	0.223693	0.269	0.158	4.71433e-09	9	ENSGALG00000005659	SNX12	1.70253
ENSGALG000000167311	5.52493e-13	0.193781	0.216	0.136	5.0426e-09	9	ENSGALG00000016731	MRPL19	1.58824
ENSGALG000000339173	7.24587e-13	0.0969251	0.691	0.638	6.6133e-09	9	ENSGALG00000033917		1.08307
ENSGALG000000119743	7.31705e-13	0.226357	0.349	0.247	6.67827e-09	9	ENSGALG00000011974	RPL7L1	1.41296
ENSGALG000000137332	7.32617e-13	0.246134	0.399	0.271	6.68659e-09	9	ENSGALG00000013733	GTF2H5	1.47232
ENSGALG000000228135	7.55616e-13	0.211234	0.638	0.503	6.89651e-09	9	ENSGALG00000022813	NDUFV3	1.26839
ENSGALG000000069491	7.63974e-13	0.307232	0.316	0.184	6.97279e-09	9	ENSGALG00000006949	CHD2	1.71739
ENSGALG000000158022	7.74269e-13	0.220129	0.332	0.208	7.06675e-09	9	ENSGALG00000015802	N6AMT1	1.59615
ENSGALG000000131914	9.23299e-13	0.228578	0.492	0.346	8.42695e-09	9	ENSGALG00000013191	NDUFS6	1.42197
ENSGALG00000003523	9.25991e-13	0.189456	0.159	0.077	8.45152e-09	9	ENSGALG00000003523	IFT52	2.06494
ENSGALG000000159065	9.27516e-13	0.0590778	0.9	0.85	8.46544e-09	9	ENSGALG00000015906	COX7A2	1.05882
ENSGALG00000002085	9.40078e-13	0.424909	0.259	0.087	8.58009e-09	9	ENSGALG00000002085	FZR1	2.97701
ENSGALG000000009443	9.4227e-13	0.127409	0.558	0.485	8.6001e-09	9	ENSGALG00000000944	SUPT4H1	1.15052
ENSGALG00000029508	9.43074e-13	0.270435	0.243	0.133	8.60744e-09	9	ENSGALG00000029508	SMIM19	1.82707
ENSGALG00000020262	9.57006e-13	0.288743	0.179	0.073	8.73459e-09	9	ENSGALG00000020262	NKAP RCJMB04_25l20	2.45205
ENSGALG000000336666	9.92973e-13	0.19929	0.561	0.437	9.06286e-09	9	ENSGALG00000033666	NHP2	1.28375
ENSGALG000000103182	1.00981e-12	0.246387	0.312	0.18	9.21655e-09	9	ENSGALG00000010318	TMED10	1.73333
ENSGALG00000038109	1.04258e-12	0.249584	0.179	0.084	9.51559e-09	9	ENSGALG00000038109	MRPL45	2.13095
ENSGALG000000055223	1.04777e-12	0.253684	0.326	0.218	9.56298e-09	9	ENSGALG00000005522	DYNLL2	1.49541
ENSGALG000000433364	1.08284e-12	0.160377	0.372	0.284	9.88309e-09	9	ENSGALG00000043336	COPZ1	1.30986
ENSGALG000000109247	1.20597e-12	0.0897098	0.738	0.641	1.10069e-08	9	ENSGALG00000010924	cNFI-A	1.15133
ENSGALG00000008389	1.2151e-12	0.312983	0.239	0.124	1.10902e-08	9	ENSGALG00000008389	VBP1	1.92742
ENSGALG000000414014	1.24472e-12	0.231541	0.449	0.318	1.13605e-08	9	ENSGALG00000041401	SDHB	1.41195
ENSGALG000000114523	1.29257e-12	0.180799	0.392	0.252	1.17973e-08	9	ENSGALG00000011452	ARPC2	1.55556
ENSGALG000000082204	1.34227e-12	0.207646	0.458	0.336	1.22509e-08	9	ENSGALG00000008220	BZW1	1.3631
ENSGALG000000065461	1.40808e-12	0.209472	0.206	0.128	1.28516e-08	9	ENSGALG00000006546	CD81	1.60937
ENSGALG000000056225	1.45932e-12	0.20756	0.429	0.307	1.33192e-08	9	ENSGALG00000005622	ARF5	1.39739
ENSGALG000000093694	1.58246e-12	0.205461	0.439	0.306	1.44431e-08	9	ENSGALG00000009369	PRDX3	1.43464
ENSGALG000000009462	1.64291e-12	0.181058	0.442	0.333	1.49949e-08	9	ENSGALG00000000946	PFDN1	1.32733
ENSGALG000000025955	1.646e-12	0.150841	0.551	0.491	1.5023e-08	9	ENSGALG00000002595	Glutathione peroxidase 5	1.1222
ENSGALG000000408823	1.64725e-12	0.247611	0.336	0.219	1.50345e-08	9	ENSGALG00000040882	HSPA4	1.53425
ENSGALG000000036932	1.76733e-12	0.27173	0.316	0.183	1.61305e-08	9	ENSGALG00000003693	MACF1	1.72678
ENSGALG000000167603	1.87276e-12	0.243152	0.302	0.2	1.70927e-08	9	ENSGALG00000016760	MRPL30	1.51
ENSGALG000000135656	1.92836e-12	0.180398	0.801	0.662	1.76002e-08	9	ENSGALG00000013565	CHD4	1.20997
ENSGALG000000065613	2.00085e-12	0.162656	0.475	0.359	1.82617e-08	9	ENSGALG00000006561	MRPL23	1.32312
ENSGALG000000422823	2.00734e-12	0.168429	0.289	0.202	1.8321e-08	9	ENSGALG00000042282	SNRPD2	1.43069
ENSGALG000000428225	2.08484e-12	0.185124	0.439	0.315	1.90283e-08	9	ENSGALG00000042822	TAX1BP1	1.39365
ENSGALG000000067775	2.09862e-12	0.181394	0.402	0.287	1.91541e-08	9	ENSGALG00000006777	MRPS11	1.4007
ENSGALG00000006408	2.09888e-12	0.246627	0.229	0.121	1.91565e-08	9	ENSGALG00000006408	PIGX	1.89256
ENSGALG000000081465	2.11321e-12	0.225	0.452	0.316	1.92873e-08	9	ENSGALG00000008146	MORF4L1	1.43038
ENSGALG000000401733	2.12487e-12	0.181393	0.439	0.335	1.93937e-08	9	ENSGALG00000040173	NDUFS8	1.31045
ENSGALG000000094322	2.21291e-12	0.251694	0.375	0.243	2.01972e-08	9	ENSGALG00000009432	C4orf46	1.54321
ENSGALG000000050063	2.23163e-12	0.295333	0.282	0.147	2.03681e-08	9	ENSGALG00000005006	UBA2	1.91837
ENSGALG000000020025	2.366e-12	0.266656	0.302	0.172	2.15945e-08	9	ENSGALG00000002002	BCAS2	1.75581
ENSGALG000000024904	2.42069e-12	0.218894	0.389	0.262	2.20936e-08	9	ENSGALG00000002490	UQCRC2	1.48473
ENSGALG00000036645	2.42237e-12	0.432504	0.203	0.049	2.21089e-08	9	ENSGALG00000036645	KIF15	4.14286
ENSGALG00000002070	2.44249e-12	0.283393	0.233	0.1	2.22926e-08	9	ENSGALG00000002070	SAP130	2.33
ENSGALG000000214736	2.47378e-12	0.186787	0.449	0.329	2.25782e-08	9	ENSGALG00000021473	FAM192A	1.36474
ENSGALG000000063122	2.62187e-12	0.279984	0.249	0.147	2.39298e-08	9	ENSGALG00000006312	TSG101	1.69388
ENSGALG00000005834	2.63865e-12	0.205234	0.346	0.239	2.4083e-08	9	ENSGALG00000005834	PAFAH1B1	1.4477
ENSGALG00000001382	2.67144e-12	0.230581	0.209	0.113	2.43823e-08	9	ENSGALG00000001382	CDC2L1	1.84956
ENSGALG000000059834	2.67563e-12	0.257081	0.342	0.217	2.44204e-08	9	ENSGALG00000005983	SMARCB1	1.57604
ENSGALG000000315823	2.76412e-12	0.255301	0.522	0.393	2.52281e-08	9	ENSGALG00000031582	RAB1A	1.32824
ENSGALG00000032659	2.80284e-12	0.270005	0.223	0.126	2.55815e-08	9	ENSGALG00000032659	ZBED4	1.76984
ENSGALG000000321484	2.90119e-12	0.223655	0.262	0.153	2.64791e-08	9	ENSGALG00000032148	CANX	1.71242
ENSGALG000000327304	3.05704e-12	0.213838	0.412	0.309	2.79016e-08	9	ENSGALG00000032730	NOP56	1.33333
ENSGALG00000001474	3.07981e-12	0.251279	0.282	0.165	2.81095e-08	9	ENSGALG00000001474	RAB14	1.70909
ENSGALG000000076065	3.15699e-12	0.237892	0.495	0.352	2.88138e-08	9	ENSGALG00000007606	PGAM1	1.40625
ENSGALG000000315194	3.21426e-12	0.312532	0.355	0.186	2.93366e-08	9	ENSGALG00000031519	KHDRBS3	1.9086
ENSGALG000000356961	3.42379e-12	0.291413	0.216	0.11	3.1249e-08	9	ENSGALG00000035696	RRP1B	1.96364
ENSGALG000000300227	4.01773e-12	0.349345	0.326	0.178	3.66698e-08	9	ENSGALG00000030022	FANCL	1.83146
ENSGALG000000378634	4.03563e-12	0.0770742	0.854	0.749	3.68332e-08	9	ENSGALG00000037863	SEC61G	1.14019
ENSGALG000000399933	4.05301e-12	0.209502	0.249	0.158	3.69919e-08	9	ENSGALG00000039993	ATP5SL	1.57595
ENSGALG000000326795	4.05308e-12	0.220356	0.422	0.291	3.69925e-08	9	ENSGALG00000032679	GCSH	1.45017
ENSGALG000000399676	4.25759e-12	0.175356	0.585	0.485	3.8859e-08	9	ENSGALG00000039967	RP11-529K1.3	1.20619
ENSGALG000000422424	4.81889e-12	0.1007	0.542	0.471	4.3982e-08	9	ENSGALG00000042242	NDUFB9	1.15074
ENSGALG000000023884	5.04031e-12	0.235198	0.329	0.21	4.60029e-08	9	ENSGALG00000002388	GBAS	1.56667
ENSGALG000000350962	5.06809e-12	0.151999	0.565	0.509	4.62564e-08	9	ENSGALG00000035096	SON	1.11002
ENSGALG000000309434	5.09099e-12	0.282114	0.296	0.19	4.64655e-08	9	ENSGALG00000030943	KRAS	1.55789
ENSGALG000000009074	5.12706e-12	0.237762	0.329	0.213	4.67947e-08	9	ENSGALG00000000907	KARS	1.5446
ENSGALG000000064465	5.32018e-12	0.261317	0.282	0.16	4.85572e-08	9	ENSGALG00000006446	NAP1L4	1.7625
ENSGALG000000324201	5.4682e-12	0.249406	0.259	0.128	4.99083e-08	9	ENSGALG00000032420	DPAGT1	2.02344
ENSGALG000000169214	5.83296e-12	0.229183	0.292	0.19	5.32375e-08	9	ENSGALG00000016921	UCHL3	1.53684
ENSGALG00000037087	5.86842e-12	0.27436	0.233	0.119	5.3561e-08	9	ENSGALG00000037087	RPF2	1.95798
ENSGALG000000285373	6.06755e-12	0.0753715	0.731	0.681	5.53785e-08	9	ENSGALG00000028537	NDUFB1	1.07342
ENSGALG000000320454	6.10479e-12	0.212689	0.538	0.431	5.57184e-08	9	ENSGALG00000032045	MBNL3	1.24826
ENSGALG000000061321	6.14879e-12	0.25691	0.223	0.126	5.612e-08	9	ENSGALG00000006132	MOSPD1	1.76984
ENSGALG000000285053	6.28387e-12	0.201178	0.365	0.265	5.73529e-08	9	ENSGALG00000028505	PSMD4	1.37736
ENSGALG000000092881	6.51827e-12	0.212415	0.243	0.148	5.94922e-08	9	ENSGALG00000009288	RNPS1	1.64189
ENSGALG000000029254	6.61596e-12	0.239734	0.312	0.184	6.03839e-08	9	ENSGALG00000002925	ETFA	1.69565
ENSGALG000000032655	6.66851e-12	0.238868	0.402	0.295	6.08634e-08	9	ENSGALG00000003265	PTP4A2	1.36271
ENSGALG000000117453	7.09352e-12	0.236837	0.249	0.148	6.47426e-08	9	ENSGALG00000011745	UP_WBP11	1.68243
ENSGALG000000120171	7.37125e-12	0.2621	0.259	0.134	6.72774e-08	9	ENSGALG00000012017	DAAM1	1.93284
ENSGALG000000346455	7.43449e-12	0.130652	0.661	0.584	6.78546e-08	9	ENSGALG00000034645	USMG5	1.13185
ENSGALG000000062944	7.52665e-12	0.242345	0.312	0.2	6.86957e-08	9	ENSGALG00000006294	PSMD2	1.56
ENSGALG000000392054	7.54128e-12	0.147129	0.339	0.252	6.88293e-08	9	ENSGALG00000039205	CCT3	1.34524
ENSGALG00000021683	7.60115e-12	0.266854	0.199	0.105	6.93757e-08	9	ENSGALG00000021683	RER1	1.89524
ENSGALG000000096153	7.76997e-12	0.285663	0.289	0.155	7.09165e-08	9	ENSGALG00000009615	RRP15	1.86452
ENSGALG000000037865	7.91916e-12	0.277386	0.472	0.316	7.22781e-08	9	ENSGALG00000003786	BRD7	1.49367
ENSGALG000000159615	7.99826e-12	0.270529	0.316	0.188	7.30002e-08	9	ENSGALG00000015961	SUCLG1	1.68085
ENSGALG00000008796	8.15273e-12	0.196783	0.183	0.096	7.441e-08	9	ENSGALG00000008796	RPF1	1.90625
ENSGALG000000125323	8.1897e-12	0.237484	0.306	0.199	7.47473e-08	9	ENSGALG00000012532	TXN2	1.53769
ENSGALG000000433997	8.50521e-12	0.345673	0.306	0.146	7.7627e-08	9	ENSGALG00000043399	EZH2	2.09589
ENSGALG00000029576	8.60083e-12	0.246473	0.216	0.116	7.84998e-08	9	ENSGALG00000029576	PDHB	1.86207
ENSGALG000000155433	8.81307e-12	0.169055	0.402	0.327	8.04369e-08	9	ENSGALG00000015543	MRPL50	1.22936
ENSGALG000000123113	9.52753e-12	0.240108	0.402	0.275	8.69578e-08	9	ENSGALG00000012311	UBE2D3	1.46182
ENSGALG00000012606	9.80859e-12	0.234625	0.256	0.144	8.9523e-08	9	ENSGALG00000012606	ISCA1	1.77778
ENSGALG000000010001	1.04707e-11	0.196709	0.561	0.429	9.5566e-08	9	ENSGALG00000001000	HSPA5 GRP78	1.30769
ENSGALG000000084053	1.04949e-11	0.203199	0.472	0.364	9.57869e-08	9	ENSGALG00000008405	RALBP1	1.2967
ENSGALG000000023626	1.06873e-11	0.175774	0.419	0.31	9.7543e-08	9	ENSGALG00000002362	MANF	1.35161
ENSGALG000000157804	1.10455e-11	0.0247065	0.751	0.68	1.00812e-07	9	ENSGALG00000015780	PNRC1	1.10441
ENSGALG000000011683	1.12832e-11	0.200648	0.296	0.193	1.02982e-07	9	ENSGALG00000001168	POLR2C	1.53368
ENSGALG000000396244	1.12986e-11	0.214616	0.369	0.264	1.03122e-07	9	ENSGALG00000039624	PSMA5	1.39773
ENSGALG000000430712	1.13238e-11	0.00711277	0.85	0.818	1.03353e-07	9	ENSGALG00000043071		1.03912
ENSGALG000000012836	1.17894e-11	0.228577	0.379	0.266	1.07602e-07	9	ENSGALG00000001283	SRRM1	1.42481
ENSGALG000000087464	1.20823e-11	0.188985	0.336	0.252	1.10275e-07	9	ENSGALG00000008746	MRPL41	1.33333
ENSGALG00000019524	1.2476e-11	0.21323	0.219	0.114	1.13868e-07	9	ENSGALG00000019524	FAM206A	1.92105
ENSGALG000000075283	1.24851e-11	0.258582	0.289	0.156	1.13952e-07	9	ENSGALG00000007528	TCERG1	1.85256
ENSGALG000000076733	1.25033e-11	0.216408	0.252	0.156	1.14117e-07	9	ENSGALG00000007673	LRRC59	1.61538
ENSGALG000000115047	1.32101e-11	0.415611	0.405	0.205	1.20568e-07	9	ENSGALG00000011504	TMPO	1.97561
ENSGALG000000004565	1.34572e-11	0.0851305	0.807	0.716	1.22824e-07	9	ENSGALG00000000456	MRPS21	1.12709
ENSGALG000000263744	1.34655e-11	0.129699	0.701	0.602	1.229e-07	9	ENSGALG00000026374	PFDN2	1.16445
ENSGALG000000068434	1.41965e-11	0.244631	0.276	0.179	1.29572e-07	9	ENSGALG00000006843	NCBP2	1.5419
ENSGALG000000379683	1.4216e-11	0.256869	0.269	0.157	1.29749e-07	9	ENSGALG00000037968	API5	1.71338
ENSGALG000000169652	1.44696e-11	0.229473	0.272	0.186	1.32064e-07	9	ENSGALG00000016965	DNAJC15	1.46237
ENSGALG000000361685	1.52189e-11	0.221562	0.452	0.312	1.38903e-07	9	ENSGALG00000036168		1.44872
ENSGALG000000088215	1.62831e-11	0.168191	0.435	0.343	1.48616e-07	9	ENSGALG00000008821	NDUFA5	1.26822
ENSGALG000000079367	1.64761e-11	0.175676	0.505	0.418	1.50377e-07	9	ENSGALG00000007936	PGK1	1.20813
ENSGALG000000014411	1.68076e-11	0.242258	0.226	0.126	1.53403e-07	9	ENSGALG00000001441	UBE2G1	1.79365
ENSGALG000000270684	1.74833e-11	0.195886	0.339	0.238	1.59571e-07	9	ENSGALG00000027068	HDGFRP2	1.42437
ENSGALG00000014691	1.76565e-11	0.231725	0.246	0.137	1.61151e-07	9	ENSGALG00000014691	PHAX	1.79562
ENSGALG000000401094	1.78878e-11	0.212499	0.482	0.37	1.63262e-07	9	ENSGALG00000040109	LARP1	1.3027
ENSGALG000000003493	1.79625e-11	0.188664	0.332	0.238	1.63944e-07	9	ENSGALG00000000349	PSMC5	1.39496
ENSGALG000000119503	1.81407e-11	0.172599	0.272	0.197	1.6557e-07	9	ENSGALG00000011950	ACO2	1.38071
ENSGALG000000016136	1.81818e-11	0.267811	0.302	0.197	1.65946e-07	9	ENSGALG00000001613	GNL3	1.53299
ENSGALG000000169324	1.87063e-11	0.2237	0.296	0.19	1.70732e-07	9	ENSGALG00000016932	MZT1	1.55789
ENSGALG000000095654	1.90665e-11	0.222547	0.369	0.236	1.7402e-07	9	ENSGALG00000009565	EIF2S1	1.56356
ENSGALG000000088673	1.91286e-11	0.17532	0.246	0.153	1.74586e-07	9	ENSGALG00000008867	COMMD5	1.60784
ENSGALG000000088584	1.93561e-11	0.15333	0.485	0.391	1.76663e-07	9	ENSGALG00000008858	MDH1	1.24041
ENSGALG00000006284	1.95494e-11	0.20529	0.289	0.19	1.78427e-07	9	ENSGALG00000006284	SH3GLB1	1.52105
ENSGALG00000030810	2.04899e-11	0.211857	0.209	0.113	1.87011e-07	9	ENSGALG00000030810	PPP4R3B	1.84956
ENSGALG000000059311	2.13927e-11	0.184282	0.219	0.13	1.95251e-07	9	ENSGALG00000005931	RUVBL1	1.68462
ENSGALG000000312387	2.1844e-11	0.167996	0.718	0.592	1.9937e-07	9	ENSGALG00000031238	SLIRP	1.21284
ENSGALG000000143815	2.22758e-11	0.231621	0.512	0.362	2.03311e-07	9	ENSGALG00000014381	HNRNPAB	1.41436
ENSGALG000000341686	2.31088e-11	0.0862535	0.88	0.818	2.10914e-07	9	ENSGALG00000034168	WNT5A	1.07579
ENSGALG000000139164	2.33249e-11	0.15852	0.628	0.528	2.12886e-07	9	ENSGALG00000013916	HYPK	1.18939
ENSGALG000000158215	2.4608e-11	0.2371	0.439	0.307	2.24598e-07	9	ENSGALG00000015821	CCT8	1.42997
ENSGALG00000010341	2.48028e-11	0.196705	0.219	0.121	2.26375e-07	9	ENSGALG00000010341	XPO5	1.80992
ENSGALG000000020953	2.48833e-11	0.248613	0.392	0.242	2.2711e-07	9	ENSGALG00000002095	CHMP4B	1.61983
ENSGALG000000209994	2.49526e-11	0.277154	0.372	0.238	2.27742e-07	9	ENSGALG00000020999	DYNLL1	1.56303
ENSGALG000000193162	2.5143e-11	0.116645	0.532	0.446	2.29481e-07	9	ENSGALG00000019316	TOMM22	1.19283
ENSGALG000000303513	2.52241e-11	0.256232	0.262	0.166	2.3022e-07	9	ENSGALG00000030351	ILF3	1.57831
ENSGALG000000334464	2.63103e-11	0.173219	0.475	0.358	2.40134e-07	9	ENSGALG00000033446	COX5B	1.32682
ENSGALG000000345912	2.67351e-11	0.196685	0.375	0.252	2.44012e-07	9	ENSGALG00000034591	TMEM14C	1.4881
ENSGALG000000360735	2.75379e-11	0.0753421	0.731	0.665	2.51338e-07	9	ENSGALG00000036073		1.09925
ENSGALG00000039958	2.75469e-11	0.228987	0.233	0.126	2.51421e-07	9	ENSGALG00000039958		1.84921
ENSGALG000000128347	2.80437e-11	0.371351	0.292	0.175	2.55954e-07	9	ENSGALG00000012834	AKR1D1	1.66857
ENSGALG000000047945	2.97291e-11	0.239099	0.352	0.233	2.71338e-07	9	ENSGALG00000004794	H2AFY2	1.51073
ENSGALG000000106716	2.98154e-11	0.249224	0.296	0.203	2.72125e-07	9	ENSGALG00000010671	HNRNPU	1.45813
ENSGALG000000095443	2.98782e-11	0.243878	0.262	0.155	2.72699e-07	9	ENSGALG00000009544	ZCRB1	1.69032
ENSGALG000000106527	3.15279e-11	0.201669	0.409	0.321	2.87755e-07	9	ENSGALG00000010652	SCP2	1.27414
ENSGALG00000035817	3.1605e-11	0.253425	0.203	0.106	2.88458e-07	9	ENSGALG00000035817	CIAO1	1.91509
ENSGALG000000085174	3.24682e-11	0.176132	0.362	0.238	2.96337e-07	9	ENSGALG00000008517	MCTS1	1.52101
ENSGALG000000136496	3.26827e-11	0.219301	0.299	0.178	2.98295e-07	9	ENSGALG00000013649	CNOT7	1.67978
ENSGALG000000045031	3.30092e-11	0.229402	0.209	0.118	3.01275e-07	9	ENSGALG00000004503	CENPV	1.77119
ENSGALG000000102961	3.566e-11	0.226658	0.206	0.111	3.25469e-07	9	ENSGALG00000010296	MRPS18A	1.85586
ENSGALG000000090764	3.57622e-11	0.0943155	0.581	0.487	3.26402e-07	9	ENSGALG00000009076	NDUFB5	1.19302
ENSGALG000000351383	3.59827e-11	0.0860168	0.645	0.55	3.28414e-07	9	ENSGALG00000035138	UBL5	1.17273
ENSGALG00000009111	3.79332e-11	0.162724	0.219	0.131	3.46217e-07	9	ENSGALG00000009111	HAUS2	1.67176
ENSGALG000000354174	3.93037e-11	0.190827	0.346	0.241	3.58724e-07	9	ENSGALG00000035417	TCEB1	1.43568
ENSGALG000000020336	4.11811e-11	0.109446	0.748	0.626	3.7586e-07	9	ENSGALG00000002033	NDUFB6	1.19489
ENSGALG000000033555	4.57339e-11	0.230919	0.276	0.186	4.17414e-07	9	ENSGALG00000003355	NOP16	1.48387
ENSGALG000000111843	4.59476e-11	0.257388	0.415	0.289	4.19364e-07	9	ENSGALG00000011184	HNRNPD	1.43599
ENSGALG000000367131	4.66059e-11	0.2238	0.226	0.119	4.25372e-07	9	ENSGALG00000036713	TMEM14CL	1.89916
ENSGALG000000268474	4.7911e-11	0.208996	0.532	0.41	4.37283e-07	9	ENSGALG00000026847	C19orf70	1.29756
ENSGALG000000408234	5.0246e-11	0.206358	0.249	0.145	4.58596e-07	9	ENSGALG00000040823	CHRAC1	1.71724
ENSGALG000000336772	5.07032e-11	0.178422	0.395	0.325	4.62768e-07	9	ENSGALG00000033677	AHCY	1.21538
ENSGALG000000090455	5.14006e-11	0.181899	0.399	0.27	4.69134e-07	9	ENSGALG00000009045	EBNA1BP2	1.47778
ENSGALG000000429812	5.66349e-11	0.198336	0.236	0.153	5.16906e-07	9	ENSGALG00000042981	CARHSP1	1.54248
ENSGALG000000317293	5.69531e-11	0.176508	0.226	0.155	5.19811e-07	9	ENSGALG00000031729	MOB3A	1.45806
ENSGALG000000384135	6.16531e-11	0.290459	0.286	0.16	5.62708e-07	9	ENSGALG00000038413	SURF6	1.7875
ENSGALG000000015723	6.28238e-11	0.0993844	0.432	0.335	5.73393e-07	9	ENSGALG00000001572	COMMD4	1.28955
ENSGALG000000269994	6.34434e-11	0.184234	0.365	0.263	5.79048e-07	9	ENSGALG00000026999	SNRPB2	1.38783
ENSGALG000000382194	6.36714e-11	0.216392	0.332	0.251	5.81129e-07	9	ENSGALG00000038219	NAA40	1.32271
ENSGALG000000036255	6.50164e-11	0.0587207	0.764	0.695	5.93405e-07	9	ENSGALG00000003625	NDUFS5	1.09928
ENSGALG000000093465	6.52193e-11	0.20937	0.422	0.311	5.95257e-07	9	ENSGALG00000009346	HN1L	1.35691
ENSGALG000000327837	6.7551e-11	0.17771	0.528	0.404	6.16538e-07	9	ENSGALG00000032783	SUMO3	1.30693
ENSGALG000000369356	6.81628e-11	0.137076	0.395	0.318	6.22122e-07	9	ENSGALG00000036935	CCDC86	1.24214
ENSGALG00000010157	7.00701e-11	0.240683	0.196	0.099	6.39529e-07	9	ENSGALG00000010157	TRAPPC6B	1.9798
ENSGALG000000300282	7.05506e-11	0.183222	0.468	0.346	6.43916e-07	9	ENSGALG00000030028	MRPS14	1.3526
ENSGALG000000075492	7.2093e-11	0.194471	0.409	0.295	6.57993e-07	9	ENSGALG00000007549	VAPB	1.38644
ENSGALG000000035226	7.27196e-11	0.177873	0.548	0.406	6.63712e-07	9	ENSGALG00000003522	RBBP4	1.34975
ENSGALG000000053913	7.28317e-11	0.20582	0.485	0.339	6.64735e-07	9	ENSGALG00000005391	SELK	1.43068
ENSGALG00000008095	7.36306e-11	0.607592	0.302	0.062	6.72027e-07	9	ENSGALG00000008095	KIF23	4.87097
ENSGALG00000039114	7.37342e-11	0.299891	0.213	0.103	6.72972e-07	9	ENSGALG00000039114	TMEM256	2.06796
ENSGALG000000281872	7.89375e-11	0.208864	0.276	0.171	7.20462e-07	9	ENSGALG00000028187	FUNDC1	1.61404
ENSGALG000000367913	8.74226e-11	0.24973	0.296	0.2	7.97906e-07	9	ENSGALG00000036791	COA5	1.48
ENSGALG000000264925	8.89748e-11	0.192413	0.355	0.257	8.12073e-07	9	ENSGALG00000026492	EMC6	1.38132
ENSGALG000000024783	9.21648e-11	0.18044	0.346	0.238	8.41189e-07	9	ENSGALG00000002478	MATR3	1.45378
ENSGALG000000056745	9.24021e-11	0.192251	0.375	0.262	8.43354e-07	9	ENSGALG00000005674	USP10	1.4313
ENSGALG000000007346	9.41009e-11	0.263067	0.279	0.164	8.58859e-07	9	ENSGALG00000000734	RPA2	1.70122
ENSGALG00000041923	9.6465e-11	0.465925	0.229	0.051	8.80436e-07	9	ENSGALG00000041923	ESPL1	4.4902
ENSGALG00000041086	9.8666e-11	0.188642	0.196	0.126	9.00524e-07	9	ENSGALG00000041086	MRPL15	1.55556
ENSGALG000000026245	9.93099e-11	0.236509	0.306	0.193	9.06401e-07	9	ENSGALG00000002624	BMS1	1.58549
ENSGALG000000113302	1.0239e-10	0.188101	0.359	0.251	9.34512e-07	9	ENSGALG00000011330	DYNC1H1	1.43028
ENSGALG000000113053	1.0305e-10	0.209287	0.289	0.2	9.40536e-07	9	ENSGALG00000011305	SRSF11	1.445
ENSGALG000000064622	1.03131e-10	0.199474	0.349	0.224	9.41275e-07	9	ENSGALG00000006462	PPP2CA	1.55804
ENSGALG000000057962	1.04609e-10	0.204493	0.249	0.147	9.54767e-07	9	ENSGALG00000005796	XBP1	1.69388
ENSGALG00000038416	1.05795e-10	0.384502	0.169	0.025	9.65595e-07	9	ENSGALG00000038416		6.76
ENSGALG000000070172	1.05897e-10	0.298228	0.236	0.145	9.6652e-07	9	ENSGALG00000007017	RBM7	1.62759
ENSGALG000000009962	1.08311e-10	0.107681	0.362	0.279	9.88553e-07	9	ENSGALG00000000996	AP3D1	1.29749
ENSGALG00000016389	1.08881e-10	0.21626	0.166	0.092	9.93752e-07	9	ENSGALG00000016389	RNASEH1	1.80435
ENSGALG000000112931	1.09976e-10	0.21353	0.176	0.092	1.00375e-06	9	ENSGALG00000011293	MRPL42	1.91304
ENSGALG000000169846	1.12536e-10	0.163584	0.492	0.404	1.02712e-06	9	ENSGALG00000016984	ZC3H13	1.21782
ENSGALG00000015705	1.16244e-10	0.253325	0.183	0.086	1.06095e-06	9	ENSGALG00000015705	NSD2	2.12791
ENSGALG000000092123	1.23124e-10	0.196332	0.475	0.362	1.12376e-06	9	ENSGALG00000009212	MND1	1.31215
ENSGALG000000171422	1.23195e-10	0.274583	0.282	0.173	1.1244e-06	9	ENSGALG00000017142	PSPC1	1.63006
ENSGALG000000084193	1.26223e-10	0.164445	0.326	0.229	1.15204e-06	9	ENSGALG00000008419	SEC13	1.42358
ENSGALG00000042333	1.30581e-10	0.299055	0.223	0.115	1.19182e-06	9	ENSGALG00000042333	DDB1	1.93913
ENSGALG000000233353	1.50295e-10	0.221731	0.342	0.212	1.37174e-06	9	ENSGALG00000023335	Rchy1	1.61321
ENSGALG000000125915	1.5393e-10	0.174316	0.322	0.226	1.40492e-06	9	ENSGALG00000012591	HNRNPK	1.42478
ENSGALG000000149915	1.5415e-10	0.0991261	0.611	0.504	1.40693e-06	9	ENSGALG00000014991	HDAC2	1.2123
ENSGALG000000032485	1.652e-10	0.107317	0.648	0.54	1.50778e-06	9	ENSGALG00000003248	SUB1 RPO2TC1 RCJMB04_12p22	1.2
ENSGALG000000434373	1.67605e-10	0.201456	0.312	0.227	1.52973e-06	9	ENSGALG00000043437	CAPZA2	1.37445
ENSGALG000000092292	1.68398e-10	0.203087	0.478	0.364	1.53696e-06	9	ENSGALG00000009229	ATP6V0C	1.31319
ENSGALG000000069211	1.71027e-10	0.188793	0.183	0.099	1.56096e-06	9	ENSGALG00000006921	DRG1	1.84848
ENSGALG000000109735	1.71054e-10	0.210294	0.355	0.24	1.56121e-06	9	ENSGALG00000010973	TRA2A	1.47917
ENSGALG000000111281	1.78416e-10	0.221021	0.226	0.132	1.6284e-06	9	ENSGALG00000011128	PSMD14	1.71212
ENSGALG000000282045	1.86182e-10	0.0489805	0.87	0.815	1.69928e-06	9	ENSGALG00000028204	GPX1	1.06748
ENSGALG000000096416	1.89747e-10	0.0327956	0.917	0.836	1.73182e-06	9	ENSGALG00000009641	COL1A2	1.09689
ENSGALG00000012037	1.94003e-10	0.241494	0.249	0.15	1.77067e-06	9	ENSGALG00000012037	ARID4A	1.66
ENSGALG000000054654	2.03463e-10	0.0245291	0.704	0.63	1.85701e-06	9	ENSGALG00000005465	NDUFB10	1.11746
ENSGALG000000020892	2.14869e-10	0.219395	0.252	0.137	1.96111e-06	9	ENSGALG00000002089	TIMM23B	1.83942
ENSGALG000000020572	2.26312e-10	0.191732	0.233	0.14	2.06555e-06	9	ENSGALG00000002057	POLR2D	1.66429
ENSGALG000000298377	2.30397e-10	0.0380533	0.914	0.918	2.10283e-06	9	ENSGALG00000029837	OST4	0.995643
ENSGALG000000399012	2.30695e-10	0.190511	0.236	0.142	2.10555e-06	9	ENSGALG00000039901	PUF60	1.66197
ENSGALG000000126402	2.30968e-10	0.168094	0.306	0.22	2.10805e-06	9	ENSGALG00000012640	TMEM263	1.39091
ENSGALG000000087651	2.43095e-10	0.24337	0.186	0.099	2.21873e-06	9	ENSGALG00000008765	C1D	1.87879
ENSGALG000000082493	2.43497e-10	0.185491	0.302	0.192	2.2224e-06	9	ENSGALG00000008249	DNAJC2	1.57292
ENSGALG000000110384	2.52677e-10	0.265003	0.409	0.259	2.30618e-06	9	ENSGALG00000011038	CBX3	1.57915
ENSGALG000000025244	2.54098e-10	0.233372	0.282	0.168	2.31915e-06	9	ENSGALG00000002524	UCHL5	1.67857
ENSGALG000000173703	2.61544e-10	0.2179	0.299	0.212	2.38711e-06	9	ENSGALG00000017370	ARPP19	1.41038
ENSGALG00000010349	2.65121e-10	0.236546	0.176	0.097	2.41976e-06	9	ENSGALG00000010349	POLR1C	1.81443
ENSGALG000000127212	2.69325e-10	0.218518	0.299	0.183	2.45813e-06	9	ENSGALG00000012721	C2H6orf52	1.63388
ENSGALG000000106583	2.7695e-10	0.16735	0.319	0.232	2.52772e-06	9	ENSGALG00000010658	RWDD4	1.375
ENSGALG000000044934	2.80442e-10	0.219126	0.329	0.225	2.55959e-06	9	ENSGALG00000004493	RSRC2	1.46222
ENSGALG00000016772	2.85573e-10	0.103708	0.316	0.231	2.60642e-06	9	ENSGALG00000016772	PDCL3	1.36797
ENSGALG000000409103	2.92619e-10	0.242513	0.276	0.161	2.67074e-06	9	ENSGALG00000040910	COA7	1.71429
ENSGALG000000164104	2.99897e-10	0.183477	0.445	0.331	2.73716e-06	9	ENSGALG00000016410	EIF1AY	1.34441
ENSGALG00000014788	3.00319e-10	0.362612	0.179	0.061	2.74102e-06	9	ENSGALG00000014788	CENPH	2.93443
ENSGALG000000275643	3.07465e-10	0.213704	0.239	0.155	2.80623e-06	9	ENSGALG00000027564	NDUFAF2	1.54194
ENSGALG00000006427	3.13605e-10	0.258715	0.173	0.089	2.86227e-06	9	ENSGALG00000006427	CARS	1.94382
ENSGALG000000065313	3.15043e-10	0.153813	0.465	0.349	2.8754e-06	9	ENSGALG00000006531	TRA2B	1.33238
ENSGALG00000042009	3.2214e-10	0.427862	0.193	0.036	2.94017e-06	9	ENSGALG00000042009	HMMR	5.36111
ENSGALG00000020005	3.22491e-10	0.216083	0.209	0.131	2.94337e-06	9	ENSGALG00000020005	SFT2D1	1.59542
ENSGALG00000006094	3.26415e-10	0.250493	0.189	0.096	2.97919e-06	9	ENSGALG00000006094	PHF6	1.96875
ENSGALG000000163795	3.39113e-10	0.221324	0.296	0.198	3.09509e-06	9	ENSGALG00000016379	SMS	1.49495
ENSGALG00000015215	3.40635e-10	0.241607	0.186	0.086	3.10898e-06	9	ENSGALG00000015215	MAPRE2	2.16279
ENSGALG000000018382	3.40763e-10	0.281154	0.312	0.178	3.11014e-06	9	ENSGALG00000001838	XPO7	1.75281
ENSGALG000000015022	3.51672e-10	0.175907	0.309	0.211	3.20971e-06	9	ENSGALG00000001502	UTP11	1.46445
ENSGALG000000055972	3.63396e-10	0.19763	0.415	0.303	3.31672e-06	9	ENSGALG00000005597	CNN3	1.36964
ENSGALG000000015554	3.71489e-10	0.198443	0.233	0.139	3.39058e-06	9	ENSGALG00000001555	AURKAIP1	1.67626
ENSGALG00000028471	3.76622e-10	0.199431	0.176	0.088	3.43743e-06	9	ENSGALG00000028471	CNPY3	2
ENSGALG000000414632	4.12227e-10	0.196316	0.326	0.231	3.76239e-06	9	ENSGALG00000041463	VDAC3	1.41126
ENSGALG000000361962	4.16624e-10	0.167631	0.339	0.253	3.80252e-06	9	ENSGALG00000036196	Mtch2	1.33992
ENSGALG000000407932	4.46316e-10	0.151198	0.329	0.268	4.07353e-06	9	ENSGALG00000040793	KDELR2	1.22761
ENSGALG000000069042	4.74057e-10	0.187385	0.236	0.156	4.32671e-06	9	ENSGALG00000006904	RNH1	1.51282
ENSGALG000000273322	4.75688e-10	0.132761	0.399	0.316	4.34161e-06	9	ENSGALG00000027332	TMEM167A	1.26266
ENSGALG000000019627	4.79661e-10	0.168694	0.492	0.382	4.37786e-06	9	ENSGALG00000001962	PTBP1	1.28796
ENSGALG000000434564	4.84942e-10	0.153878	0.372	0.273	4.42606e-06	9	ENSGALG00000043456	SMIM7	1.36264
ENSGALG000000115704	4.9276e-10	0.113078	0.532	0.456	4.49742e-06	9	ENSGALG00000011570	ILF2	1.16667
ENSGALG000000107007	5.14473e-10	0.20775	0.299	0.199	4.6956e-06	9	ENSGALG00000010700	RPA3	1.50251
ENSGALG000000151852	5.3225e-10	0.230315	0.252	0.158	4.85784e-06	9	ENSGALG00000015185	TAF13	1.59494
ENSGALG000000281671	5.57378e-10	0.203711	0.213	0.116	5.08719e-06	9	ENSGALG00000028167	RBM18	1.83621
ENSGALG000000030921	5.66144e-10	0.21148	0.206	0.13	5.16719e-06	9	ENSGALG00000003092	ERLIN2	1.58462
ENSGALG000000308433	5.82183e-10	0.211557	0.276	0.174	5.31359e-06	9	ENSGALG00000030843	COPS5	1.58621
ENSGALG000000033591	6.06196e-10	0.215696	0.279	0.172	5.53275e-06	9	ENSGALG00000003359	RAB5C	1.62209
ENSGALG00000008618	6.08164e-10	0.218058	0.219	0.122	5.55071e-06	9	ENSGALG00000008618	UPF3B	1.79508
ENSGALG000000130921	6.0958e-10	0.246133	0.256	0.148	5.56364e-06	9	ENSGALG00000013092	STRAP	1.72973
ENSGALG000000121355	6.24669e-10	0.212605	0.565	0.47	5.70136e-06	9	ENSGALG00000012135	ATF4	1.20213
ENSGALG000000089396	6.40347e-10	0.0897937	0.648	0.597	5.84445e-06	9	ENSGALG00000008939	FUBP1	1.08543
ENSGALG000000088082	6.45694e-10	0.221286	0.233	0.149	5.89325e-06	9	ENSGALG00000008808	DTD1	1.56376
ENSGALG000000391084	6.45738e-10	0.223897	0.272	0.183	5.89365e-06	9	ENSGALG00000039108	MAP1S	1.48634
ENSGALG000000104105	6.4874e-10	0.112259	0.468	0.416	5.92105e-06	9	ENSGALG00000010410	PFN2	1.125
ENSGALG000000164333	6.55648e-10	0.0398475	0.721	0.663	5.98409e-06	9	ENSGALG00000016433	YWHAQ	1.08748
ENSGALG000000034001	6.82338e-10	0.178604	0.236	0.143	6.22769e-06	9	ENSGALG00000003400	AIMP2	1.65035
ENSGALG000000007263	6.86762e-10	0.187412	0.332	0.22	6.26807e-06	9	ENSGALG00000000726	ELAVL1	1.50909
ENSGALG000000018233	6.97779e-10	0.204873	0.375	0.273	6.36863e-06	9	ENSGALG00000001823	HIKESHI	1.37363
ENSGALG000000216795	7.06036e-10	0.171308	0.299	0.207	6.44399e-06	9	ENSGALG00000021679	SF3A2	1.44444
ENSGALG000000176112	7.26888e-10	0.137231	0.272	0.2	6.6343e-06	9	ENSGALG00000017611	NTMT1	1.36
ENSGALG000000388017	7.36058e-10	0.0997963	0.741	0.693	6.718e-06	9	ENSGALG00000038801	ATP5B	1.06926
ENSGALG000000102557	7.96111e-10	0.101434	0.591	0.455	7.26611e-06	9	ENSGALG00000010255	NASP	1.2989
ENSGALG000000081874	7.9984e-10	0.271749	0.329	0.231	7.30014e-06	9	ENSGALG00000008187	EIF3J	1.42424
ENSGALG000000343541	8.02292e-10	0.161062	0.176	0.114	7.32252e-06	9	ENSGALG00000034354		1.54386
ENSGALG00000033575	8.0251e-10	0.241874	0.173	0.084	7.32451e-06	9	ENSGALG00000033575	EIF2B4	2.05952
ENSGALG000000082393	8.29628e-10	0.0997201	0.611	0.513	7.57201e-06	9	ENSGALG00000008239	NDUFB3	1.19103
ENSGALG00000009583	8.34325e-10	0.232312	0.193	0.103	7.61489e-06	9	ENSGALG00000009583	GORASP2	1.87379
ENSGALG000000043523	8.43116e-10	0.166744	0.243	0.144	7.69512e-06	9	ENSGALG00000004352	PSMD9	1.6875
ENSGALG000000095251	8.75103e-10	0.237985	0.196	0.092	7.98707e-06	9	ENSGALG00000009525	HAT1	2.13043
ENSGALG00000012220	8.93275e-10	0.350526	0.163	0.043	8.15292e-06	9	ENSGALG00000012220	CDKN3	3.7907
ENSGALG000000002275	8.94088e-10	0.163575	0.299	0.183	8.16034e-06	9	ENSGALG00000000227	DPYSL2	1.63388
ENSGALG000000099132	9.00667e-10	0.239537	0.203	0.12	8.22039e-06	9	ENSGALG00000009913	SMARCA5	1.69167
ENSGALG000000040344	9.33469e-10	0.154352	0.355	0.257	8.51978e-06	9	ENSGALG00000004034	CAPZB	1.38132
ENSGALG00000000259	9.36034e-10	0.258209	0.193	0.1	8.54318e-06	9	ENSGALG00000000259	PSMF1	1.93
ENSGALG000000153265	9.53837e-10	0.10956	0.475	0.384	8.70567e-06	9	ENSGALG00000015326	CLTA	1.23698
ENSGALG000000050702	9.56255e-10	0.23935	0.233	0.135	8.72774e-06	9	ENSGALG00000005070	AP3M1	1.72593
ENSGALG000000038121	1.01401e-09	0.149148	0.355	0.286	9.25491e-06	9	ENSGALG00000003812	UBE2F	1.24126
ENSGALG000000173576	1.02333e-09	0.138013	0.585	0.469	9.33993e-06	9	ENSGALG00000017357	SRSF2	1.24733
ENSGALG000000138211	1.04695e-09	0.215159	0.169	0.088	9.55549e-06	9	ENSGALG00000013821	GEMIN6	1.92045
ENSGALG000000061588	1.06052e-09	0.26222	0.243	0.142	9.67938e-06	9	ENSGALG00000006158	ACVR2B	1.71127
ENSGALG000000081694	1.08881e-09	0.137875	0.458	0.364	9.93755e-06	9	ENSGALG00000008169	GDI2	1.25824
ENSGALG000000173583	1.09843e-09	0.221869	0.289	0.18	1.00254e-05	9	ENSGALG00000017358	YWHAG	1.60556
ENSGALG00000030933	1.10972e-09	0.185147	0.206	0.121	1.01284e-05	9	ENSGALG00000030933	C12orf73	1.70248
ENSGALG00000004869	1.11577e-09	0.192111	0.189	0.105	1.01837e-05	9	ENSGALG00000004869	ISCU	1.8
ENSGALG000000420205	1.12352e-09	0.119217	0.532	0.409	1.02544e-05	9	ENSGALG00000042020	CG-16	1.30073
ENSGALG000000108093	1.15499e-09	0.114172	0.478	0.367	1.05416e-05	9	ENSGALG00000010809	BZW2	1.30245
ENSGALG000000027031	1.15743e-09	0.209916	0.219	0.129	1.05639e-05	9	ENSGALG00000002703	TFAM	1.69767
ENSGALG00000000424	1.18583e-09	0.21925	0.199	0.104	1.08231e-05	9	ENSGALG00000000424	CMTM3	1.91346
ENSGALG000000064742	1.21198e-09	0.15392	0.409	0.31	1.10617e-05	9	ENSGALG00000006474	SKP1 SKP1A RCJMB04_11c19	1.31935
ENSGALG000000343523	1.23556e-09	0.0796868	0.671	0.599	1.12769e-05	9	ENSGALG00000034352	MRPL43 RCJMB04_33h2	1.1202
ENSGALG000000131672	1.2823e-09	0.264244	0.266	0.156	1.17035e-05	9	ENSGALG00000013167	SDHA	1.70513
ENSGALG000000342185	1.35127e-09	0.186419	0.223	0.153	1.23331e-05	9	ENSGALG00000034218	PA2G4	1.45752
ENSGALG000000051057	1.35137e-09	0.169425	0.458	0.339	1.2334e-05	9	ENSGALG00000005105	TPR	1.35103
ENSGALG000000349193	1.39179e-09	0.147226	0.272	0.203	1.27029e-05	9	ENSGALG00000034919	CDK2AP1	1.3399
ENSGALG000000041335	1.44052e-09	0.105456	0.439	0.36	1.31476e-05	9	ENSGALG00000004133	SRSF10	1.21944
ENSGALG000000280264	1.47364e-09	0.124977	0.435	0.335	1.34499e-05	9	ENSGALG00000028026	NDUFS4	1.29851
ENSGALG000000080153	1.47582e-09	0.18048	0.296	0.192	1.34698e-05	9	ENSGALG00000008015	UBE2V1	1.54167
ENSGALG000000309944	1.50221e-09	0.0873837	0.555	0.486	1.37107e-05	9	ENSGALG00000030994	MRPL24	1.14198
ENSGALG000000113403	1.50411e-09	0.154782	0.339	0.248	1.3728e-05	9	ENSGALG00000011340	ZRANB2	1.36694
ENSGALG000000377265	1.51198e-09	0.246346	0.419	0.311	1.37998e-05	9	ENSGALG00000037726	MARCKS	1.34727
ENSGALG000000148875	1.62405e-09	0.198115	0.249	0.153	1.48227e-05	9	ENSGALG00000014887	ASF1	1.62745
ENSGALG000000013091	1.63527e-09	0.208869	0.233	0.128	1.49251e-05	9	ENSGALG00000001309	SNF8	1.82031
ENSGALG000000064894	1.64274e-09	0.212499	0.359	0.231	1.49933e-05	9	ENSGALG00000006489	CHCHD3	1.55411
ENSGALG000000063005	1.67462e-09	0.151892	0.478	0.378	1.52842e-05	9	ENSGALG00000006300	LDHA	1.26455
ENSGALG000000342888	1.80523e-09	0.266248	0.472	0.325	1.64764e-05	9	ENSGALG00000034288	KIAA0101	1.45231
ENSGALG000000400213	1.81782e-09	0.196649	0.379	0.245	1.65912e-05	9	ENSGALG00000040021	HOXA11	1.54694
ENSGALG00000010277	1.87438e-09	0.191305	0.196	0.114	1.71075e-05	9	ENSGALG00000010277		1.7193
ENSGALG000000053096	1.89689e-09	0.226549	0.425	0.327	1.73129e-05	9	ENSGALG00000005309	TKT	1.29969
ENSGALG000000116614	1.93307e-09	0.210095	0.296	0.202	1.76432e-05	9	ENSGALG00000011661	SOD2	1.46535
ENSGALG000000397831	1.95703e-09	0.127228	0.502	0.414	1.78618e-05	9	ENSGALG00000039783	MRPL57	1.21256
ENSGALG000000365523	1.97909e-09	0.164979	0.336	0.23	1.80631e-05	9	ENSGALG00000036552	PDAP1	1.46087
ENSGALG000000120481	1.993e-09	0.188582	0.206	0.121	1.81901e-05	9	ENSGALG00000012048	LARP7	1.70248
ENSGALG000000163633	2.03686e-09	0.13625	0.306	0.226	1.85905e-05	9	ENSGALG00000016363	ACP1	1.35398
ENSGALG000000385954	2.23157e-09	0.138631	0.482	0.368	2.03675e-05	9	ENSGALG00000038595	POLR2I	1.30978
ENSGALG000000057075	2.23661e-09	0.13871	0.472	0.358	2.04135e-05	9	ENSGALG00000005707	IFT20	1.31844
ENSGALG00000004935	2.24316e-09	0.194862	0.233	0.135	2.04733e-05	9	ENSGALG00000004935	LSM14A	1.72593
ENSGALG000000095923	2.25897e-09	0.170211	0.339	0.247	2.06176e-05	9	ENSGALG00000009592	SRP14	1.37247
ENSGALG000000083483	2.33059e-09	0.154889	0.488	0.374	2.12712e-05	9	ENSGALG00000008348	PDIA3	1.30481
ENSGALG000000074705	2.38404e-09	0.216833	0.286	0.194	2.17592e-05	9	ENSGALG00000007470	POLR1D	1.47423
ENSGALG00000007581	2.42188e-09	0.194538	0.196	0.111	2.21045e-05	9	ENSGALG00000007581	FYTTD1	1.76577
ENSGALG000000312923	2.47565e-09	0.0954843	0.389	0.339	2.25953e-05	9	ENSGALG00000031292	AP1S1	1.14749
ENSGALG000000040397	2.66344e-09	0.047563	0.854	0.79	2.43092e-05	9	ENSGALG00000004039	MINOS1	1.08101
ENSGALG000000092644	2.69812e-09	0.170049	0.229	0.143	2.46258e-05	9	ENSGALG00000009264	MTX2	1.6014
ENSGALG000000340833	2.75342e-09	0.145843	0.266	0.178	2.51305e-05	9	ENSGALG00000034083		1.49438
ENSGALG000000105613	2.83219e-09	0.208875	0.256	0.15	2.58494e-05	9	ENSGALG00000010561	GPATCH11	1.70667
ENSGALG00000012585	2.83495e-09	0.247577	0.169	0.066	2.58745e-05	9	ENSGALG00000012585	UBQLN1	2.56061
ENSGALG000000023216	2.86076e-09	0.218977	0.402	0.28	2.61101e-05	9	ENSGALG00000002321	GOT2	1.43571
ENSGALG00000005858	2.90673e-09	0.20505	0.166	0.087	2.65297e-05	9	ENSGALG00000005858	DR1	1.90805
ENSGALG000000149814	2.99026e-09	0.195613	0.455	0.354	2.72921e-05	9	ENSGALG00000014981	COX17	1.28531
ENSGALG00000015118	3.00388e-09	0.182941	0.166	0.1	2.74164e-05	9	ENSGALG00000015118	SMC5	1.66
ENSGALG000000120073	3.04088e-09	0.137936	0.349	0.278	2.77541e-05	9	ENSGALG00000012007	ST13	1.2554
ENSGALG000000381895	3.12027e-09	0.241825	0.342	0.226	2.84787e-05	9	ENSGALG00000038189	BABAM1	1.51327
ENSGALG00000005367	3.30049e-09	0.227434	0.153	0.071	3.01235e-05	9	ENSGALG00000005367	MRPS22	2.15493
ENSGALG00000016430	3.63019e-09	0.249385	0.229	0.136	3.31327e-05	9	ENSGALG00000016430	PDHA1	1.68382
ENSGALG000000392098	3.66243e-09	0.282778	0.478	0.327	3.3427e-05	9	ENSGALG00000039209	WIF1	1.46177
ENSGALG000000079373	3.67236e-09	0.244816	0.276	0.16	3.35177e-05	9	ENSGALG00000007937	SF3A1	1.725
ENSGALG00000017368	3.67455e-09	0.178186	0.166	0.109	3.35376e-05	9	ENSGALG00000017368	TRNT1	1.52294
ENSGALG000000410634	3.86771e-09	0.13403	0.492	0.406	3.53006e-05	9	ENSGALG00000041063	KRTCAP2	1.21182
ENSGALG000000105012	3.9403e-09	0.205468	0.246	0.162	3.59631e-05	9	ENSGALG00000010501	SNW1	1.51852
ENSGALG000000343453	3.94052e-09	0.17871	0.571	0.435	3.59652e-05	9	ENSGALG00000034345	COA3	1.31264
ENSGALG000000288794	4.09798e-09	0.140581	0.332	0.249	3.74022e-05	9	ENSGALG00000028879	MRPS33	1.33333
ENSGALG000000160032	4.10682e-09	0.172017	0.206	0.111	3.74829e-05	9	ENSGALG00000016003	DDRGK1	1.85586
ENSGALG00000009992	4.32365e-09	0.167362	0.266	0.194	3.94619e-05	9	ENSGALG00000009992	ARHGAP5	1.37113
ENSGALG000000043024	4.32886e-09	0.132276	0.485	0.38	3.95095e-05	9	ENSGALG00000004302	NDUFA10	1.27632
ENSGALG000000413905	4.4364e-09	0.131392	0.465	0.352	4.0491e-05	9	ENSGALG00000041390	TMEM141	1.32102
ENSGALG00000009433	4.48696e-09	0.19045	0.199	0.106	4.09525e-05	9	ENSGALG00000009433	BAG3	1.87736
ENSGALG000000328431	4.48793e-09	0.195833	0.209	0.116	4.09613e-05	9	ENSGALG00000032843	AAAS	1.80172
ENSGALG000000432343	4.54883e-09	0.072152	0.764	0.705	4.15172e-05	9	ENSGALG00000043234	HBAA	1.08369
ENSGALG000000074734	4.55157e-09	0.186634	0.332	0.235	4.15422e-05	9	ENSGALG00000007473	MRPL28	1.41277
ENSGALG00000015813	4.87428e-09	0.263235	0.236	0.128	4.44875e-05	9	ENSGALG00000015813	USP16	1.84375
ENSGALG000000046932	5.51437e-09	0.11979	0.289	0.212	5.03297e-05	9	ENSGALG00000004693	ARPC1A	1.36321
ENSGALG00000003337	5.66005e-09	0.0842061	0.498	0.441	5.16593e-05	9	ENSGALG00000003337	EIF3I	1.12925
ENSGALG000000157911	5.70881e-09	0.25367	0.262	0.146	5.21043e-05	9	ENSGALG00000015791	AKIRIN2	1.79452
ENSGALG000000085062	5.81211e-09	0.126574	0.306	0.227	5.30471e-05	9	ENSGALG00000008506	MRPS25	1.34802
ENSGALG000000010671	5.93162e-09	0.237772	0.279	0.168	5.41379e-05	9	ENSGALG00000001067	TMEM57	1.66071
ENSGALG000000422322	6.06729e-09	0.104394	0.485	0.427	5.53762e-05	9	ENSGALG00000042232	PSMG4	1.13583
ENSGALG000000154362	6.11902e-09	0.111019	0.495	0.389	5.58483e-05	9	ENSGALG00000015436	SDCBP	1.27249
ENSGALG000000157635	6.20958e-09	0.308261	0.309	0.173	5.66749e-05	9	ENSGALG00000015763	GABPA	1.78613
ENSGALG000000056673	6.26387e-09	0.207399	0.249	0.142	5.71703e-05	9	ENSGALG00000005667	UBE2G2	1.75352
ENSGALG00000006861	6.34543e-09	0.171127	0.183	0.12	5.79148e-05	9	ENSGALG00000006861	COQ7	1.525
ENSGALG000000044424	6.50591e-09	0.261083	0.292	0.179	5.93795e-05	9	ENSGALG00000004442	PPA1	1.63128
ENSGALG000000317663	7.00009e-09	0.163964	0.243	0.16	6.38898e-05	9	ENSGALG00000031766	PPP1R7	1.51875
ENSGALG00000012263	7.07957e-09	0.211012	0.196	0.123	6.46152e-05	9	ENSGALG00000012263	NEMF	1.5935
ENSGALG000000244816	7.21765e-09	0.203381	0.322	0.234	6.58755e-05	9	ENSGALG00000024481	CENPS	1.37607
ENSGALG000000395004	7.63093e-09	0.166297	0.246	0.181	6.96475e-05	9	ENSGALG00000039500	GSPT1	1.35912
ENSGALG000000139354	7.89384e-09	0.186233	0.266	0.181	7.20471e-05	9	ENSGALG00000013935	BCLAF1	1.46961
ENSGALG000000362144	8.03221e-09	0.120369	0.372	0.284	7.331e-05	9	ENSGALG00000036214	DJ-1	1.30986
ENSGALG00000002013	8.09823e-09	0.132289	0.272	0.195	7.39125e-05	9	ENSGALG00000002013	MEAF6	1.39487
ENSGALG000000085744	8.2265e-09	0.241196	0.352	0.239	7.50833e-05	9	ENSGALG00000008574	CLNS1A	1.4728
ENSGALG000000086331	8.57936e-09	0.138276	0.176	0.121	7.83038e-05	9	ENSGALG00000008633	Sep	1.45455
ENSGALG000000412034	8.66088e-09	0.174906	0.246	0.156	7.90478e-05	9	ENSGALG00000041203	CRMP1A	1.57692
ENSGALG00000011387	8.78611e-09	0.175531	0.213	0.126	8.01908e-05	9	ENSGALG00000011387	POLR2B	1.69048
ENSGALG00000010283	9.78287e-09	0.268548	0.173	0.09	8.92883e-05	9	ENSGALG00000010283	GTF2E2	1.92222
ENSGALG000000380975	9.9853e-09	0.215527	0.276	0.172	9.11359e-05	9	ENSGALG00000038097	EI24	1.60465
ENSGALG000000066911	1.00561e-08	0.0771672	0.475	0.404	9.17822e-05	9	ENSGALG00000006691	ARPC4	1.17574
ENSGALG000000171636	1.04211e-08	0.180746	0.419	0.305	9.51136e-05	9	ENSGALG00000017163	ACAT1	1.37377
ENSGALG000000039243	1.07049e-08	0.166496	0.226	0.15	9.77035e-05	9	ENSGALG00000003924	ACBD6	1.50667
ENSGALG00000016949	1.09231e-08	0.214727	0.209	0.111	9.9695e-05	9	ENSGALG00000016949	WBP4	1.88288
ENSGALG000000276293	1.11257e-08	0.118768	0.365	0.277	0.000101544	9	ENSGALG00000027629	GNG2	1.31769
ENSGALG00000008797	1.11294e-08	0.158113	0.216	0.138	0.000101578	9	ENSGALG00000008797	WASL	1.56522
ENSGALG00000002705	1.14198e-08	0.189912	0.226	0.135	0.000104228	9	ENSGALG00000002705	CISD1	1.67407
ENSGALG000000028473	1.17454e-08	0.144571	0.249	0.174	0.0001072	9	ENSGALG00000002847	RPE	1.43103
ENSGALG000000405062	1.204e-08	0.167417	0.346	0.266	0.000109889	9	ENSGALG00000040506	NARS	1.30075
ENSGALG000000257595	1.25541e-08	0.255945	0.269	0.152	0.000114581	9	ENSGALG00000025759	TFDP2	1.76974
ENSGALG000000045552	1.2651e-08	0.212077	0.239	0.163	0.000115466	9	ENSGALG00000004555	RBM22	1.46626
ENSGALG000000136393	1.27543e-08	0.171565	0.296	0.212	0.000116409	9	ENSGALG00000013639	SYF2	1.39623
ENSGALG00000023157	1.2963e-08	0.0953596	0.209	0.141	0.000118314	9	ENSGALG00000023157	REEP5	1.48227
ENSGALG00000016345	1.3012e-08	0.219922	0.199	0.121	0.00011876	9	ENSGALG00000016345	KLHL15	1.64463
ENSGALG000000286832	1.30128e-08	0.0917525	0.389	0.337	0.000118768	9	ENSGALG00000028683	SSR3	1.1543
ENSGALG00000003798	1.30173e-08	0.185673	0.173	0.1	0.000118809	9	ENSGALG00000003798	GET4	1.73
ENSGALG00000030457	1.3196e-08	0.244078	0.156	0.071	0.00012044	9	ENSGALG00000030457	CHCHD5	2.19718
ENSGALG000000115142	1.38779e-08	0.014402	0.512	0.493	0.000126663	9	ENSGALG00000011514	SLC25A3	1.03854
ENSGALG00000000247	1.42886e-08	0.193833	0.153	0.082	0.000130412	9	ENSGALG00000000247	WDR36	1.86585
ENSGALG000000414182	1.43258e-08	0.148768	0.266	0.179	0.000130751	9	ENSGALG00000041418	NDUFS2	1.48603
ENSGALG00000028880	1.44756e-08	0.206905	0.186	0.103	0.000132119	9	ENSGALG00000028880	FDPS	1.80583
ENSGALG00000042598	1.45481e-08	0.210034	0.316	0.218	0.000132781	9	ENSGALG00000042598	PUM1	1.44954
ENSGALG000000019863	1.50623e-08	0.148173	0.415	0.332	0.000137474	9	ENSGALG00000001986	VCP	1.25
ENSGALG000000145131	1.51205e-08	0.637032	0.322	0.084	0.000138004	9	ENSGALG00000014513	CDCA3	3.83333
ENSGALG00000031940	1.61034e-08	0.237933	0.166	0.091	0.000146975	9	ENSGALG00000031940	ORMDL2	1.82418
ENSGALG000000033732	1.70187e-08	0.240821	0.246	0.148	0.000155329	9	ENSGALG00000003373	BRIX1	1.66216
ENSGALG000000161241	1.73907e-08	0.0790883	0.342	0.276	0.000158725	9	ENSGALG00000016124	HADH	1.23913
ENSGALG000000170157	1.7643e-08	0.135733	0.246	0.183	0.000161028	9	ENSGALG00000017015	RNASEH2B	1.34426
ENSGALG000000031535	1.78234e-08	0.115111	0.362	0.286	0.000162674	9	ENSGALG00000003153	COPE	1.26573
ENSGALG000000112297	1.78459e-08	0.0750163	0.834	0.788	0.00016288	9	ENSGALG00000011229	SERBP1	1.05838
ENSGALG000000369323	1.7941e-08	0.135663	0.435	0.349	0.000163748	9	ENSGALG00000036932	SPEN	1.24642
ENSGALG000000138721	1.85666e-08	0.196866	0.183	0.112	0.000169458	9	ENSGALG00000013872	SEH1L	1.63393
ENSGALG000000423302	1.90081e-08	0.166616	0.319	0.218	0.000173487	9	ENSGALG00000042330	PPP1R9B	1.4633
ENSGALG00000031425	1.90256e-08	0.244577	0.173	0.09	0.000173647	9	ENSGALG00000031425	PMP22	1.92222
ENSGALG000000085504	1.99743e-08	0.183323	0.289	0.205	0.000182305	9	ENSGALG00000008550	MRPS5	1.40976
ENSGALG00000024271	2.01445e-08	0.13181	0.233	0.172	0.000183859	9	ENSGALG00000024271	ECHS1	1.35465
ENSGALG00000002249	2.0206e-08	0.200242	0.156	0.091	0.00018442	9	ENSGALG00000002249	AGO1	1.71429
ENSGALG000000157831	2.06884e-08	0.243904	0.226	0.132	0.000188823	9	ENSGALG00000015783	IMMT	1.71212
ENSGALG000000061471	2.12201e-08	0.221728	0.189	0.117	0.000193676	9	ENSGALG00000006147	NUCB2	1.61538
ENSGALG000000047962	2.12796e-08	0.151114	0.405	0.305	0.000194219	9	ENSGALG00000004796	CDC42	1.32787
ENSGALG000000258195	2.14077e-08	0.159201	0.392	0.298	0.000195388	9	ENSGALG00000025819	UQCRFS1	1.31544
ENSGALG000000073931	2.16123e-08	0.175467	0.282	0.199	0.000197255	9	ENSGALG00000007393	SUDS3	1.41709
ENSGALG00000040734	2.16577e-08	0.381474	0.163	0.044	0.00019767	9	ENSGALG00000040734		3.70455
ENSGALG00000003641	2.17995e-08	0.192836	0.179	0.1	0.000198964	9	ENSGALG00000003641	KAT6A	1.79
ENSGALG000000264281	2.27652e-08	0.188757	0.316	0.205	0.000207778	9	ENSGALG00000026428	CHMP6	1.54146
ENSGALG00000009253	2.28728e-08	0.132471	0.189	0.109	0.00020876	9	ENSGALG00000009253	SDE2	1.73394
ENSGALG000000063676	2.32007e-08	0.156517	0.442	0.346	0.000211753	9	ENSGALG00000006367	PCBD2	1.27746
ENSGALG000000354874	2.36245e-08	0.259283	0.272	0.152	0.00021562	9	ENSGALG00000035487	SP1	1.78947
ENSGALG000000071621	2.3782e-08	0.167806	0.229	0.145	0.000217058	9	ENSGALG00000007162	VIMP	1.57931
ENSGALG000000033073	2.52601e-08	0.110757	0.429	0.338	0.000230549	9	ENSGALG00000003307	TMED2	1.26923
ENSGALG000000228195	2.6805e-08	0.287492	0.638	0.495	0.000244649	9	ENSGALG00000022819	PCP4	1.28889
ENSGALG000000038153	2.70836e-08	0.162809	0.276	0.204	0.000247192	9	ENSGALG00000003815	RPN2	1.35294
ENSGALG000000037956	2.78343e-08	0.179674	0.352	0.276	0.000254044	9	ENSGALG00000003795	DENR	1.27536
ENSGALG000000338621	2.83293e-08	0.164633	0.256	0.176	0.000258561	9	ENSGALG00000033862	TXNL1	1.45455
ENSGALG00000030269	2.95879e-08	0.160956	0.199	0.128	0.000270049	9	ENSGALG00000030269	CNIH4	1.55469
ENSGALG000000056942	2.98013e-08	0.217901	0.259	0.165	0.000271997	9	ENSGALG00000005694	GARS	1.5697
ENSGALG000000102751	3.03304e-08	0.138928	0.199	0.125	0.000276825	9	ENSGALG00000010275	FCF1	1.592
ENSGALG00000000059	3.08625e-08	0.210316	0.156	0.077	0.000281682	9	ENSGALG00000000059	Tubulin beta chain	2.02597
ENSGALG000000027734	3.25523e-08	0.15536	0.326	0.254	0.000297105	9	ENSGALG00000002773	SNRPC	1.28346
ENSGALG00000005944	3.4353e-08	0.208687	0.173	0.093	0.00031354	9	ENSGALG00000005944	ZNF639	1.86022
ENSGALG000000147001	3.44774e-08	0.156633	0.213	0.136	0.000314675	9	ENSGALG00000014700	DHX29	1.56618
ENSGALG000000070216	3.50526e-08	0.219784	0.243	0.144	0.000319925	9	ENSGALG00000007021	PCNT	1.6875
ENSGALG000000427962	3.62912e-08	0.217168	0.272	0.176	0.00033123	9	ENSGALG00000042796	DNAJC7	1.54545
ENSGALG000000126101	3.77276e-08	0.159981	0.223	0.157	0.00034434	9	ENSGALG00000012610	CTSV	1.42038
ENSGALG000000124252	3.87211e-08	0.196739	0.269	0.178	0.000353407	9	ENSGALG00000012425	FERMT2	1.51124
ENSGALG000000035842	4.11173e-08	1.04256	0.518	0.117	0.000375277	9	ENSGALG00000003584	KPNA2	4.42735
ENSGALG000000434763	4.14652e-08	0.159247	0.239	0.158	0.000378453	9	ENSGALG00000043476	ARF5	1.51266
ENSGALG000000314482	4.40999e-08	0.207331	0.299	0.207	0.0004025	9	ENSGALG00000031448	MAPK6	1.44444
ENSGALG00000017366	4.43865e-08	0.209207	0.176	0.095	0.000405115	9	ENSGALG00000017366	DPM1	1.85263
ENSGALG000000094514	4.48206e-08	0.117394	0.282	0.21	0.000409077	9	ENSGALG00000009451	PPID	1.34286
ENSGALG000000335697	4.84039e-08	0.0935588	0.615	0.571	0.000441782	9	ENSGALG00000033569		1.07706
ENSGALG000000358415	5.038e-08	0.18674	0.372	0.267	0.000459818	9	ENSGALG00000035841	RCJMB04_2n18	1.39326
ENSGALG00000009455	5.12709e-08	0.246508	0.209	0.1	0.00046795	9	ENSGALG00000009455	MCMBP	2.09
ENSGALG000000028034	5.14171e-08	0.153519	0.266	0.182	0.000469284	9	ENSGALG00000002803	MTA1	1.46154
ENSGALG00000016974	5.22342e-08	0.166474	0.196	0.122	0.000476741	9	ENSGALG00000016974	GTF2F2	1.60656
ENSGALG000000116515	5.28573e-08	0.11699	0.349	0.261	0.000482428	9	ENSGALG00000011651	ARL1	1.33716
ENSGALG000000285671	5.32076e-08	0.10789	0.173	0.134	0.000485625	9	ENSGALG00000028567	MYL9	1.29104
ENSGALG00000037453	5.33632e-08	0.328644	0.163	0.048	0.000487046	9	ENSGALG00000037453	TERF1	3.39583
ENSGALG000000124082	5.36918e-08	0.145421	0.346	0.285	0.000490045	9	ENSGALG00000012408	PSMC6	1.21404
ENSGALG00000000223	5.40217e-08	0.183944	0.153	0.071	0.000493056	9	ENSGALG00000000223	TMEM183A	2.15493
ENSGALG000000084324	5.42412e-08	0.149915	0.385	0.285	0.000495059	9	ENSGALG00000008432	AP2M1	1.35088
ENSGALG000000383252	5.50469e-08	0.147054	0.249	0.187	0.000502413	9	ENSGALG00000038325	CORO7	1.33155
ENSGALG00000001363	5.52066e-08	0.179401	0.173	0.099	0.000503871	9	ENSGALG00000001363	MYBBP1A	1.74747
ENSGALG000000040032	5.54044e-08	0.209888	0.209	0.125	0.000505676	9	ENSGALG00000004003	AIFM1	1.672
ENSGALG00000000856	5.56176e-08	0.212147	0.196	0.111	0.000507622	9	ENSGALG00000000856	EIF2D	1.76577
ENSGALG000000023791	5.70361e-08	0.0612324	0.502	0.433	0.000520569	9	ENSGALG00000002379	MRPS17	1.15935
ENSGALG000000024301	5.73271e-08	0.207414	0.209	0.119	0.000523224	9	ENSGALG00000002430	SMN	1.7563
ENSGALG000000212625	5.7431e-08	0.211475	0.262	0.175	0.000524173	9	ENSGALG00000021262	GHITM	1.49714
ENSGALG00000005701	5.88061e-08	0.170541	0.206	0.147	0.000536723	9	ENSGALG00000005701	IP6K2	1.40136
ENSGALG000000300707	5.90954e-08	0.141421	0.246	0.169	0.000539364	9	ENSGALG00000030070	QDPR	1.45562
ENSGALG000000085302	5.93796e-08	0.176519	0.316	0.232	0.000541958	9	ENSGALG00000008530	EIF4A3	1.36207
ENSGALG000000019653	6.09778e-08	0.170395	0.243	0.164	0.000556544	9	ENSGALG00000001965	AARS	1.48171
ENSGALG000000077091	6.21958e-08	0.165431	0.279	0.195	0.000567661	9	ENSGALG00000007709	RTFDC1	1.43077
ENSGALG00000008454	6.42049e-08	0.155884	0.216	0.136	0.000585998	9	ENSGALG00000008454	NOP58	1.58824
ENSGALG00000008241	6.50593e-08	0.22595	0.173	0.085	0.000593796	9	ENSGALG00000008241	TAF5	2.03529
ENSGALG000000075206	6.58891e-08	0.245685	0.289	0.203	0.00060137	9	ENSGALG00000007520	SSRP1	1.42365
ENSGALG000000018502	6.62029e-08	0.194146	0.259	0.172	0.000604234	9	ENSGALG00000001850	RARS	1.50581
ENSGALG000000096907	6.62044e-08	1.03022	0.605	0.154	0.000604248	9	ENSGALG00000009690	CENPF	3.92857
ENSGALG000000190361	6.6378e-08	0.198803	0.186	0.107	0.000605832	9	ENSGALG00000019036	SPCS2	1.73832
ENSGALG000000140814	6.70301e-08	0.169529	0.223	0.146	0.000611784	9	ENSGALG00000014081	OCIAD1	1.5274
ENSGALG00000008648	6.74278e-08	0.148959	0.176	0.109	0.000615413	9	ENSGALG00000008648	UBE2A	1.61468
ENSGALG000000362933	6.82094e-08	0.123799	0.262	0.2	0.000622547	9	ENSGALG00000036293	EBAG9	1.31
ENSGALG000000088738	7.12373e-08	0.17112	0.286	0.217	0.000650183	9	ENSGALG00000008873	POLE3	1.31797
ENSGALG000000156494	7.33676e-08	0.234717	0.269	0.19	0.000669627	9	ENSGALG00000015649	NOP14	1.41579
ENSGALG000000401413	7.35325e-08	0.149945	0.213	0.143	0.000671131	9	ENSGALG00000040141	H2AFY	1.48951
ENSGALG000000023412	7.38008e-08	0.141506	0.262	0.193	0.00067358	9	ENSGALG00000002341	AP3S1	1.35751
ENSGALG000000345027	7.64306e-08	0.155447	0.252	0.173	0.000697582	9	ENSGALG00000034502	SCD5	1.45665
ENSGALG000000067535	7.73591e-08	0.0711625	0.568	0.487	0.000706057	9	ENSGALG00000006753	ATP5C1	1.16632
ENSGALG000000118566	7.74306e-08	0.11811	0.648	0.519	0.000706709	9	ENSGALG00000011856	FMC1	1.24855
ENSGALG000000034546	7.78633e-08	0.124555	0.558	0.462	0.000710658	9	ENSGALG00000003454	ZNF207	1.20779
ENSGALG00000029379	7.84956e-08	0.18044	0.189	0.093	0.00071643	9	ENSGALG00000029379	BRD1	2.03226
ENSGALG000000043831	7.94398e-08	0.156908	0.166	0.111	0.000725047	9	ENSGALG00000004383	TIMM22	1.4955
ENSGALG00000034290	8.14644e-08	0.182186	0.173	0.096	0.000743526	9	ENSGALG00000034290	MANBAL13	1.80208
ENSGALG000000437444	8.3344e-08	0.0874428	0.475	0.402	0.000760681	9	ENSGALG00000043744	NDFIP1	1.18159
ENSGALG00000009526	8.67718e-08	0.130368	0.166	0.096	0.000791966	9	ENSGALG00000009526	VTI1B	1.72917
ENSGALG00000034253	9.05453e-08	0.146383	0.243	0.177	0.000826407	9	ENSGALG00000034253	ZNF644	1.37288
ENSGALG00000032634	9.18082e-08	0.163338	0.289	0.219	0.000837933	9	ENSGALG00000032634	CFAP20	1.31963
ENSGALG00000009001	9.22145e-08	0.189272	0.193	0.108	0.000841642	9	ENSGALG00000009001	CWC22	1.78704
ENSGALG000000293902	9.22433e-08	0.165849	0.272	0.174	0.000841905	9	ENSGALG00000029390	C12orf65	1.56322
ENSGALG00000026279	9.73722e-08	0.211134	0.186	0.13	0.000888716	9	ENSGALG00000026279	COMMD8	1.43077
ENSGALG000000050542	9.78364e-08	0.0837162	0.462	0.382	0.000892952	9	ENSGALG00000005054	DKC1	1.20942
ENSGALG000000404802	1.01914e-07	0.17009	0.226	0.151	0.000930167	9	ENSGALG00000040480	mage	1.49669
ENSGALG000000074942	1.02778e-07	0.197967	0.223	0.153	0.000938053	9	ENSGALG00000007494	LARS	1.45752
ENSGALG000000134001	1.03325e-07	0.161432	0.189	0.123	0.000943051	9	ENSGALG00000013400	PDCD6	1.53659
ENSGALG000000170334	1.0355e-07	0.13539	0.322	0.238	0.000945105	9	ENSGALG00000017033	MRPS31	1.35294
ENSGALG000000059043	1.10095e-07	0.147938	0.312	0.216	0.00100483	9	ENSGALG00000005904	TMED5	1.44444
ENSGALG000000023081	1.11136e-07	0.140713	0.186	0.132	0.00101434	9	ENSGALG00000002308	COMMD10	1.40909
ENSGALG000000366184	1.14679e-07	0.0186341	0.595	0.55	0.00104667	9	ENSGALG00000036618	ENY2	1.08182
ENSGALG000000051501	1.14807e-07	0.117806	0.429	0.352	0.00104785	9	ENSGALG00000005150	PTRH2	1.21875
ENSGALG00000032400	1.15131e-07	0.162994	0.156	0.09	0.0010508	9	ENSGALG00000032400	UTP23	1.73333
ENSGALG000000114764	1.15233e-07	0.135067	0.316	0.224	0.00105173	9	ENSGALG00000011476	Sep	1.41071
ENSGALG000000373946	1.15259e-07	0.213722	0.246	0.16	0.00105197	9	ENSGALG00000037394	SLC25A44	1.5375
ENSGALG000000006152	1.1584e-07	0.246232	0.229	0.138	0.00105727	9	ENSGALG00000000615	SNRNP40	1.65942
ENSGALG000000037506	1.22704e-07	0.102423	0.332	0.253	0.00111992	9	ENSGALG00000003750	PLCG1	1.31225
ENSGALG000000105703	1.22796e-07	0.0846812	0.485	0.406	0.00112076	9	ENSGALG00000010570	BTF3L4	1.19458
ENSGALG000000016631	1.23772e-07	0.157954	0.213	0.153	0.00112966	9	ENSGALG00000001663	MAK16	1.39216
ENSGALG00000016995	1.26806e-07	0.179643	0.156	0.078	0.00115736	9	ENSGALG00000016995	MED4	2
ENSGALG000000173193	1.27286e-07	0.113107	0.286	0.216	0.00116174	9	ENSGALG00000017319	MRPL48	1.32407
ENSGALG00000040325	1.28496e-07	0.18082	0.166	0.088	0.00117278	9	ENSGALG00000040325	EMC2	1.88636
ENSGALG00000015304	1.36171e-07	0.177906	0.209	0.138	0.00124283	9	ENSGALG00000015304	SNX3	1.51449
ENSGALG00000002014	1.37052e-07	0.195733	0.166	0.089	0.00125087	9	ENSGALG00000002014	SMU1	1.86517
ENSGALG000000244802	1.44653e-07	0.127747	0.233	0.151	0.00132024	9	ENSGALG00000024480	TIMMDC1	1.54305
ENSGALG000000313811	1.45822e-07	0.177246	0.183	0.112	0.00133091	9	ENSGALG00000031381	VAMP4	1.63393
ENSGALG000000316046	1.48996e-07	0.155162	0.402	0.333	0.00135989	9	ENSGALG00000031604	TET1	1.20721
ENSGALG00000040397	1.54865e-07	0.258584	0.166	0.063	0.00141345	9	ENSGALG00000040397	HAUS1	2.63492
ENSGALG000000170423	1.55097e-07	0.145688	0.209	0.155	0.00141557	9	ENSGALG00000017042	UFM1	1.34839
ENSGALG000000295124	1.56955e-07	0.0749111	0.458	0.383	0.00143253	9	ENSGALG00000029512	SPTBN1	1.19582
ENSGALG00000001522	1.58038e-07	0.168416	0.249	0.163	0.00144241	9	ENSGALG00000001522	PHF20	1.52761
ENSGALG000000081081	1.6465e-07	0.12069	0.342	0.285	0.00150276	9	ENSGALG00000008108	PSMC3	1.2
ENSGALG000000098903	1.68511e-07	0.0993578	0.249	0.199	0.001538	9	ENSGALG00000009890	MRPS10	1.25126
ENSGALG000000125871	1.69291e-07	0.128924	0.266	0.197	0.00154512	9	ENSGALG00000012587	NAA20	1.35025
ENSGALG000000082361	1.71789e-07	0.136614	0.349	0.266	0.00156792	9	ENSGALG00000008236	PSMC2	1.31203
ENSGALG000000105051	1.75382e-07	0.118033	0.203	0.135	0.00160071	9	ENSGALG00000010505	BEND5	1.5037
ENSGALG00000030597	1.77357e-07	0.460431	0.193	0.042	0.00161874	9	ENSGALG00000030597	KIF11	4.59524
ENSGALG000000006293	1.77579e-07	0.0822632	0.611	0.551	0.00162076	9	ENSGALG00000000629	CD320	1.10889
ENSGALG000000285175	1.80594e-07	0.203853	0.615	0.487	0.00164828	9	ENSGALG00000028517	EIF1	1.26283
ENSGALG000000113005	1.81795e-07	0.189917	0.412	0.286	0.00165924	9	ENSGALG00000011300	TOP2B	1.44056
ENSGALG000000280012	1.8319e-07	0.13973	0.362	0.258	0.00167197	9	ENSGALG00000028001	COMMD2	1.4031
ENSGALG00000001335	1.90284e-07	0.148935	0.153	0.075	0.00173672	9	ENSGALG00000001335	FAM18B1	2.04
ENSGALG000000119933	1.91846e-07	0.0163424	0.588	0.524	0.00175098	9	ENSGALG00000011993	RBX1	1.12214
ENSGALG000000078782	1.93065e-07	0.102122	0.372	0.316	0.00176211	9	ENSGALG00000007878	SDHD	1.17722
ENSGALG000000034757	1.94824e-07	0.156928	0.332	0.246	0.00177816	9	ENSGALG00000003475	ACLY	1.34959
ENSGALG000000012451	1.96633e-07	0.188086	0.166	0.11	0.00179467	9	ENSGALG00000001245	SIRT6	1.50909
ENSGALG000000054253	1.96916e-07	0.201975	0.266	0.161	0.00179725	9	ENSGALG00000005425	OGT	1.65217
ENSGALG000000143954	2.04926e-07	0.172305	0.282	0.19	0.00187036	9	ENSGALG00000014395	DHX15	1.48421
ENSGALG000000308084	2.05594e-07	0.139301	0.289	0.211	0.00187646	9	ENSGALG00000030808	UP_POLR2J	1.36967
ENSGALG000000023636	2.097e-07	0.189907	0.372	0.248	0.00191393	9	ENSGALG00000002363	HSPA9	1.5
ENSGALG000000286272	2.22032e-07	0.144326	0.236	0.138	0.00202649	9	ENSGALG00000028627	TIMP3	1.71014
ENSGALG000000398801	2.25834e-07	0.188346	0.163	0.083	0.00206118	9	ENSGALG00000039880	RHEB	1.96386
ENSGALG000000311422	2.32436e-07	0.175781	0.213	0.14	0.00212144	9	ENSGALG00000031142	ACAA2	1.52143
ENSGALG000000366774	2.38445e-07	0.197067	0.252	0.168	0.00217629	9	ENSGALG00000036677	ITSN1	1.5
ENSGALG000000079744	2.41893e-07	0.225733	0.252	0.145	0.00220776	9	ENSGALG00000007974	NUP85	1.73793
ENSGALG000000059761	2.42552e-07	0.134582	0.236	0.158	0.00221377	9	ENSGALG00000005976	TCEA2	1.49367
ENSGALG000000264484	2.43394e-07	0.156774	0.233	0.17	0.00222146	9	ENSGALG00000026448	FAM96A	1.37059
ENSGALG000000100251	2.47194e-07	0.169405	0.239	0.163	0.00225614	9	ENSGALG00000010025	SNX6	1.46626
ENSGALG00000017009	2.57255e-07	0.160824	0.203	0.125	0.00234797	9	ENSGALG00000017009	KPNA3	1.624
ENSGALG000000406323	2.59874e-07	0.108114	0.336	0.309	0.00237187	9	ENSGALG00000040632	SDHAF2 PGL2 SDH5	1.08738
ENSGALG00000004259	2.61671e-07	0.19334	0.169	0.1	0.00238827	9	ENSGALG00000004259	BLMH	1.69
ENSGALG000000359803	2.64774e-07	0.126766	0.292	0.232	0.00241659	9	ENSGALG00000035980	REXO2	1.25862
ENSGALG000000148543	2.67687e-07	0.0152559	0.405	0.392	0.00244318	9	ENSGALG00000014854	MYL12A	1.03316
ENSGALG000000126952	2.86306e-07	0.143724	0.252	0.176	0.00261312	9	ENSGALG00000012695	NOL7	1.43182
ENSGALG000000036482	2.86973e-07	0.109512	0.183	0.127	0.0026192	9	ENSGALG00000003648	SVIP	1.44094
ENSGALG000000105692	2.90793e-07	0.147098	0.243	0.162	0.00265406	9	ENSGALG00000010569	TXNDC12	1.5
ENSGALG000000069104	2.98997e-07	0.108483	0.352	0.286	0.00272895	9	ENSGALG00000006910	IMPDH	1.23077
ENSGALG000000130724	3.03298e-07	0.118709	0.349	0.28	0.0027682	9	ENSGALG00000013072	akr AKR1B10L2	1.24643
ENSGALG000000041073	3.03723e-07	0.0845441	0.372	0.302	0.00277208	9	ENSGALG00000004107	ITM2A	1.23179
ENSGALG000000052001	3.04121e-07	0.154517	0.199	0.121	0.00277571	9	ENSGALG00000005200	ADRM1	1.64463
ENSGALG00000000991	3.07013e-07	0.183901	0.196	0.123	0.00280211	9	ENSGALG00000000991	TAF12	1.5935
ENSGALG00000034104	3.12148e-07	0.175918	0.159	0.088	0.00284897	9	ENSGALG00000034104	DNAJB12	1.80682
ENSGALG000000051394	3.26319e-07	0.167966	0.316	0.218	0.00297831	9	ENSGALG00000005139	CLTC	1.44954
ENSGALG00000016421	3.34884e-07	0.137083	0.163	0.111	0.00305648	9	ENSGALG00000016421	ITGB1BP1	1.46847
ENSGALG00000033570	3.37422e-07	0.313571	0.156	0.042	0.00307965	9	ENSGALG00000033570	CCDC15	3.71429
ENSGALG000000104643	3.43301e-07	0.104952	0.316	0.241	0.00313331	9	ENSGALG00000010464	GLRX3	1.3112
ENSGALG000000158305	3.44398e-07	0.151984	0.392	0.301	0.00314332	9	ENSGALG00000015830	SYNCRIP	1.30233
ENSGALG000000148737	3.45687e-07	0.150555	0.399	0.312	0.00315509	9	ENSGALG00000014873	GJA1	1.27885
ENSGALG000000113775	3.46736e-07	0.157807	0.312	0.213	0.00316466	9	ENSGALG00000011377	METAP2	1.46479
ENSGALG00000007687	3.53e-07	0.170424	0.166	0.094	0.00322183	9	ENSGALG00000007687	MAP2K1	1.76596
ENSGALG000000024472	3.64071e-07	0.13952	0.375	0.295	0.00332288	9	ENSGALG00000002447	CTNNA1	1.27119
ENSGALG000000160622	3.65134e-07	0.173904	0.183	0.113	0.00333258	9	ENSGALG00000016062	PSMG1	1.61947
ENSGALG000000048212	3.68947e-07	0.201056	0.176	0.112	0.00336738	9	ENSGALG00000004821	PTPN11	1.57143
ENSGALG000000386461	4.03234e-07	0.15846	0.193	0.127	0.00368032	9	ENSGALG00000038646	EIF1B	1.51969
ENSGALG00000008557	4.12312e-07	0.153341	0.203	0.134	0.00376317	9	ENSGALG00000008557	ARL5B	1.51493
ENSGALG000000297894	4.20146e-07	0.178181	0.279	0.207	0.00383467	9	ENSGALG00000029789	PPP1R2	1.34783
ENSGALG000000081513	4.21025e-07	0.143399	0.229	0.166	0.00384269	9	ENSGALG00000008151	WSB2	1.37952
ENSGALG00000038222	4.21308e-07	0.159134	0.289	0.204	0.00384528	9	ENSGALG00000038222	BPTF	1.41667
ENSGALG000000403352	4.38677e-07	0.118454	0.236	0.161	0.00400381	9	ENSGALG00000040335	CEBPZ	1.46584
ENSGALG000000019926	4.4366e-07	0.0842764	0.605	0.532	0.00404928	9	ENSGALG00000001992	PKM	1.13722
ENSGALG00000011177	4.4842e-07	0.157951	0.179	0.105	0.00409273	9	ENSGALG00000011177	CEP290	1.70476
ENSGALG000000414612	4.60628e-07	0.175441	0.219	0.129	0.00420415	9	ENSGALG00000041461	DNMT3B	1.69767
ENSGALG000000034954	4.67298e-07	0.191099	0.223	0.148	0.00426503	9	ENSGALG00000003495	ALDH9A1	1.50676
ENSGALG000000193552	4.89043e-07	0.215805	0.236	0.172	0.0044635	9	ENSGALG00000019355	CPSF6	1.37209
ENSGALG000000330991	4.99879e-07	0.158673	0.189	0.112	0.00456239	9	ENSGALG00000033099	PAPOLA	1.6875
ENSGALG000000331623	5.05845e-07	0.156884	0.282	0.183	0.00461685	9	ENSGALG00000033162	PSMD3	1.54098
ENSGALG000000352034	5.28051e-07	0.178988	0.399	0.278	0.00481953	9	ENSGALG00000035203	MCRS1	1.43525
ENSGALG00000028849	5.31629e-07	0.17781	0.159	0.088	0.00485218	9	ENSGALG00000028849	SCAF11	1.80682
ENSGALG000000098284	5.57797e-07	0.175379	0.246	0.15	0.00509101	9	ENSGALG00000009828	PPP2R5A	1.64
ENSGALG000000027743	5.64188e-07	0.102323	0.213	0.146	0.00514935	9	ENSGALG00000002774	TSPAN3	1.4589
ENSGALG000000168082	5.91365e-07	0.152697	0.169	0.119	0.00539739	9	ENSGALG00000016808	RANBPL	1.42017
ENSGALG000000426113	5.98996e-07	0.0788656	0.322	0.266	0.00546704	9	ENSGALG00000042611		1.21053
ENSGALG000000164474	6.05361e-07	0.132023	0.336	0.266	0.00552513	9	ENSGALG00000016447	PDIA6	1.26316
ENSGALG00000034768	6.17133e-07	0.16185	0.216	0.135	0.00563257	9	ENSGALG00000034768	ESF1	1.6
ENSGALG000000040052	6.18032e-07	0.172793	0.179	0.118	0.00564078	9	ENSGALG00000004005	AKR7A2	1.51695
ENSGALG000000330251	6.39182e-07	0.144351	0.206	0.137	0.00583381	9	ENSGALG00000033025	RYBP	1.50365
ENSGALG000000331853	6.47108e-07	0.0888066	0.379	0.323	0.00590615	9	ENSGALG00000033185	TAZ	1.17337
ENSGALG000000275795	6.50756e-07	0.163535	0.302	0.208	0.00593945	9	ENSGALG00000027579	MRPS6	1.45192
ENSGALG00000007492	6.52915e-07	0.135209	0.153	0.097	0.00595915	9	ENSGALG00000007492	YME1L1	1.57732
ENSGALG000000060561	6.97228e-07	0.111378	0.179	0.119	0.0063636	9	ENSGALG00000006056	CHCHD6	1.5042
ENSGALG00000002719	6.98018e-07	0.155958	0.186	0.117	0.00637081	9	ENSGALG00000002719	CSNK1D	1.58974
ENSGALG000000436076	7.00508e-07	0.1112	0.276	0.228	0.00639353	9	ENSGALG00000043607	CENPX	1.21053
ENSGALG000000099271	7.04385e-07	0.165509	0.249	0.157	0.00642893	9	ENSGALG00000009927	RAP1B	1.58599
ENSGALG000000135373	7.25067e-07	0.105867	0.452	0.404	0.00661769	9	ENSGALG00000013537	TPM3	1.11881
ENSGALG00000043394	7.37449e-07	0.233716	0.159	0.078	0.0067307	9	ENSGALG00000043394	NUP188	2.03846
ENSGALG000000363554	7.40853e-07	0.0488899	0.542	0.511	0.00676177	9	ENSGALG00000036355	C7orf73	1.06067
ENSGALG000000334052	7.6989e-07	0.112024	0.176	0.123	0.00702678	9	ENSGALG00000033405	DBN1	1.43089
ENSGALG000000347255	7.75884e-07	0.11388	0.382	0.324	0.0070815	9	ENSGALG00000034725	BRD4	1.17901
ENSGALG00000032029	7.89928e-07	0.210003	0.173	0.082	0.00720967	9	ENSGALG00000032029	SRF	2.10976
ENSGALG000000025315	8.29472e-07	0.150112	0.329	0.239	0.00757059	9	ENSGALG00000002531	SF3B3	1.37657
ENSGALG00000009013	8.41123e-07	0.204918	0.213	0.126	0.00767693	9	ENSGALG00000009013	MKKS	1.69048
ENSGALG000000039412	8.49776e-07	0.147368	0.329	0.244	0.0077559	9	ENSGALG00000003941	FUBP3	1.34836
ENSGALG00000007484	8.50109e-07	0.20357	0.179	0.108	0.00775895	9	ENSGALG00000007484	GOT1	1.65741
ENSGALG000000207933	8.52196e-07	0.0827607	0.279	0.211	0.00777799	9	ENSGALG00000020793	UBE2E3	1.32227
ENSGALG00000012710	8.56637e-07	0.147073	0.163	0.093	0.00781853	9	ENSGALG00000012710	NCS1	1.75269
ENSGALG000000122592	8.59988e-07	0.150338	0.226	0.16	0.00784911	9	ENSGALG00000012259	UBXN4	1.4125
ENSGALG000000073783	8.78028e-07	0.134326	0.243	0.17	0.00801376	9	ENSGALG00000007378	FAM162A	1.42941
ENSGALG00000007609	8.80686e-07	0.402658	0.176	0.034	0.00803802	9	ENSGALG00000007609	ARHGAP19	5.17647
ENSGALG000000077621	8.81884e-07	0.134316	0.475	0.378	0.00804896	9	ENSGALG00000007762	CREBBP	1.25661
ENSGALG00000004943	8.82903e-07	0.132405	0.196	0.139	0.00805825	9	ENSGALG00000004943	SS18L2	1.41007
ENSGALG000000340501	8.88459e-07	0.162607	0.199	0.11	0.00810896	9	ENSGALG00000034050	MTDH	1.80909
ENSGALG000000019563	8.9346e-07	0.0275363	0.412	0.356	0.00815461	9	ENSGALG00000001956	OLFML3	1.1573
ENSGALG000000171534	9.033e-07	0.234031	0.256	0.168	0.00824442	9	ENSGALG00000017153	RDX	1.52381
ENSGALG000000025361	9.07086e-07	0.226024	0.213	0.124	0.00827898	9	ENSGALG00000002536	STX2	1.71774
ENSGALG000000151192	9.21627e-07	0.197027	0.296	0.209	0.00841169	9	ENSGALG00000015119	SS18	1.41627
ENSGALG00000003969	9.31058e-07	0.204313	0.153	0.085	0.00849777	9	ENSGALG00000003969	EMC1	1.8
ENSGALG000000165553	9.38621e-07	0.127146	0.249	0.17	0.0085668	9	ENSGALG00000016555	HADHB	1.46471
ENSGALG000000376634	9.74472e-07	0.141263	0.312	0.226	0.008894	9	ENSGALG00000037663		1.38053
ENSGALG00000008280	9.75781e-07	0.184078	0.189	0.122	0.00890595	9	ENSGALG00000008280	PMPCB	1.54918
ENSGALG000000101674	9.76855e-07	0.0360746	0.329	0.289	0.00891575	9	ENSGALG00000010167	PNN	1.13841
ENSGALG000000107744	9.78892e-07	0.146455	0.219	0.148	0.00893435	9	ENSGALG00000010774	SSBP3	1.47973
ENSGALG000000095493	1.01248e-06	0.174762	0.239	0.15	0.00924088	9	ENSGALG00000009549	KPNA4	1.59333
ENSGALG00000003392	1.02885e-06	0.160981	0.189	0.112	0.00939029	9	ENSGALG00000003392	SBNO1	1.6875
ENSGALG000000150002	1.07627e-06	0.209421	0.229	0.134	0.00982312	9	ENSGALG00000015000	LYAR	1.70896
ENSGALG000000356453	1.08087e-06	0.184211	0.432	0.31	0.00986509	9	ENSGALG00000035645	GNAI2	1.39355
ENSGALG000000362383	1.09126e-06	0.135257	0.219	0.147	0.00995996	9	ENSGALG00000036238	LUC7L2	1.4898
ENSGALG00000029706	1.11709e-06	0.19545	0.179	0.1	0.0101957	9	ENSGALG00000029706	RUFY1	1.79
ENSGALG00000037930	1.12372e-06	0.13704	0.219	0.16	0.0102561	9	ENSGALG00000037930		1.36875
ENSGALG000000152041	1.13155e-06	0.141745	0.156	0.097	0.0103277	9	ENSGALG00000015204	ATG3	1.60825
ENSGALG00000012724	1.1409e-06	0.148706	0.183	0.11	0.010413	9	ENSGALG00000012724	PAK1IP1	1.66364
ENSGALG00000007510	1.16027e-06	0.182389	0.169	0.098	0.0105897	9	ENSGALG00000007510	CETN2	1.72449
ENSGALG000000083721	1.17285e-06	0.175195	0.269	0.184	0.0107046	9	ENSGALG00000008372	XRN2	1.46196
ENSGALG000000357696	1.18334e-06	0.155885	0.246	0.17	0.0108004	9	ENSGALG00000035769	EPB41L2	1.44706
ENSGALG000000125262	1.19179e-06	0.175392	0.243	0.164	0.0108775	9	ENSGALG00000012526	PRPF40A	1.48171
ENSGALG00000003238	1.20146e-06	0.15828	0.166	0.107	0.0109657	9	ENSGALG00000003238	GNA11	1.5514
ENSGALG000000326426	1.20793e-06	0.160571	0.359	0.256	0.0110247	9	ENSGALG00000032642	SMARCC1	1.40234
ENSGALG00000023364	1.20832e-06	0.188414	0.226	0.131	0.0110283	9	ENSGALG00000023364	CDC42EP4	1.72519
ENSGALG000000403731	1.21678e-06	0.124546	0.186	0.126	0.0111055	9	ENSGALG00000040373	EXOSC2	1.47619
ENSGALG000000042363	1.22364e-06	0.119193	0.266	0.182	0.0111682	9	ENSGALG00000004236	TRAF3IP1	1.46154
ENSGALG000000375691	1.23421e-06	0.190061	0.206	0.134	0.0112646	9	ENSGALG00000037569	OPA3	1.53731
ENSGALG00000001872	1.24592e-06	0.15716	0.156	0.092	0.0113715	9	ENSGALG00000001872	SDF4	1.69565
ENSGALG000000021892	1.25013e-06	0.132201	0.249	0.171	0.0114099	9	ENSGALG00000002189	SNX1	1.45614
ENSGALG00000003950	1.26057e-06	0.15025	0.156	0.103	0.0115053	9	ENSGALG00000003950	CNOT8	1.51456
ENSGALG00000010401	1.27534e-06	0.15133	0.169	0.101	0.01164	9	ENSGALG00000010401	EIF2A	1.67327
ENSGALG000000071451	1.28006e-06	0.172964	0.346	0.253	0.0116831	9	ENSGALG00000007145	ITGB1	1.36759
ENSGALG000000135321	1.29172e-06	0.140763	0.159	0.105	0.0117895	9	ENSGALG00000013532	CAPRIN1	1.51429
ENSGALG00000009747	1.29487e-06	0.109728	0.176	0.108	0.0118182	9	ENSGALG00000009747	ATP23	1.62963
ENSGALG00000031563	1.29717e-06	0.12122	0.183	0.13	0.0118392	9	ENSGALG00000031563	ECI1	1.40769
ENSGALG000000078821	1.31468e-06	0.144671	0.166	0.096	0.0119991	9	ENSGALG00000007882	C11orf57	1.72917
ENSGALG00000008325	1.38017e-06	0.329019	0.213	0.094	0.0125968	9	ENSGALG00000008325	CKAP5	2.26596
ENSGALG00000014977	1.39275e-06	0.140037	0.206	0.134	0.0127116	9	ENSGALG00000014977	GSK3B	1.53731
ENSGALG000000063501	1.40562e-06	0.165572	0.186	0.119	0.0128291	9	ENSGALG00000006350	UP_DDT	1.56303
ENSGALG000000257551	1.49221e-06	0.154674	0.186	0.133	0.0136194	9	ENSGALG00000025755	SPTSSA	1.3985
ENSGALG00000008864	1.50313e-06	0.147703	0.156	0.115	0.0137191	9	ENSGALG00000008864	FXR1	1.35652
ENSGALG000000149572	1.52681e-06	0.161795	0.229	0.147	0.0139352	9	ENSGALG00000014957	WDR1	1.55782
ENSGALG000000100261	1.52776e-06	0.125567	0.193	0.131	0.0139439	9	ENSGALG00000010026	PPP1CB	1.47328
ENSGALG000000108394	1.53686e-06	0.0132501	0.422	0.383	0.014027	9	ENSGALG00000010839	SPC22	1.10183
ENSGALG000000395381	1.53762e-06	0.171009	0.173	0.107	0.0140339	9	ENSGALG00000039538	CLDND1	1.61682
ENSGALG00000038817	1.5401e-06	0.527343	0.236	0.035	0.0140565	9	ENSGALG00000038817	CKS2	6.74286
ENSGALG000000026591	1.54822e-06	0.119888	0.196	0.137	0.0141306	9	ENSGALG00000002659	WDR5B	1.43066
ENSGALG000000292952	1.56875e-06	0.149816	0.206	0.151	0.014318	9	ENSGALG00000029295	AZIN1	1.36424
ENSGALG000000078224	1.5774e-06	0.145863	0.239	0.164	0.0143969	9	ENSGALG00000007822	MRPL58	1.45732
ENSGALG000000388205	1.58109e-06	0.099849	0.405	0.357	0.0144306	9	ENSGALG00000038820	Mitochondrial ribosomal protein L55	1.13445
ENSGALG000000323164	1.61084e-06	0.176622	0.239	0.164	0.0147022	9	ENSGALG00000032316	CDV3	1.45732
ENSGALG000000142901	1.62676e-06	0.150657	0.216	0.128	0.0148474	9	ENSGALG00000014290	UBE2K	1.6875
ENSGALG000000012631	1.63536e-06	0.12908	0.196	0.125	0.0149259	9	ENSGALG00000001263	GTF2IRD1	1.568
ENSGALG000000036052	1.64076e-06	0.181952	0.282	0.204	0.0149753	9	ENSGALG00000003605	Nipped-B protein	1.38235
ENSGALG000000380413	1.64636e-06	0.140652	0.385	0.303	0.0150263	9	ENSGALG00000038041	PHF14	1.27063
ENSGALG00000004324	1.6519e-06	0.237781	0.183	0.105	0.0150769	9	ENSGALG00000004324	SETD1B	1.74286
ENSGALG00000024391	1.67125e-06	0.218573	0.153	0.088	0.0152535	9	ENSGALG00000024391	CACTIN	1.73864
ENSGALG000000152743	1.74954e-06	0.12175	0.236	0.159	0.0159681	9	ENSGALG00000015274	TCEA1	1.48428
ENSGALG000000416193	1.75083e-06	0.14134	0.309	0.254	0.0159798	9	ENSGALG00000041619	MTPN	1.21654
ENSGALG00000016320	1.81303e-06	0.142943	0.226	0.161	0.0165475	9	ENSGALG00000016320	FBXO9	1.40373
ENSGALG000000402444	1.81893e-06	0.0330128	0.306	0.274	0.0166014	9	ENSGALG00000040244	Sep	1.11679
ENSGALG000000043102	1.82712e-06	0.0917077	0.266	0.216	0.0166761	9	ENSGALG00000004310	TTYH3	1.23148
ENSGALG000000086135	1.881e-06	0.0402825	0.641	0.609	0.0171679	9	ENSGALG00000008613	NDUFA1	1.05255
ENSGALG000000076592	1.88891e-06	0.147954	0.299	0.226	0.0172401	9	ENSGALG00000007659	HYOU1	1.32301
ENSGALG000000331812	1.88967e-06	0.124268	0.259	0.185	0.017247	9	ENSGALG00000033181		1.4
ENSGALG000000299803	1.90601e-06	0.18177	0.249	0.16	0.0173962	9	ENSGALG00000029980	QARS	1.55625
ENSGALG00000003199	1.93805e-06	0.109697	0.153	0.095	0.0176886	9	ENSGALG00000003199	Mlx	1.61053
ENSGALG00000001492	1.98626e-06	0.161697	0.176	0.093	0.0181286	9	ENSGALG00000001492	NDRG3	1.89247
ENSGALG000000138091	1.98752e-06	0.130404	0.229	0.169	0.0181401	9	ENSGALG00000013809		1.35503
ENSGALG000000077312	1.99688e-06	0.127181	0.233	0.177	0.0182256	9	ENSGALG00000007731	DPCD	1.31638
ENSGALG000000138262	2.01326e-06	0.0418365	0.262	0.197	0.018375	9	ENSGALG00000013826	ABRACL	1.32995
ENSGALG00000008485	2.02082e-06	0.184341	0.163	0.1	0.0184441	9	ENSGALG00000008485	CCNYL1	1.63
ENSGALG000000073074	2.04378e-06	0.153478	0.246	0.167	0.0186536	9	ENSGALG00000007307	USP7	1.47305
ENSGALG000000317966	2.09118e-06	0.192413	0.269	0.168	0.0190862	9	ENSGALG00000031796	SP3	1.60119
ENSGALG000000326823	2.11468e-06	0.0847602	0.289	0.246	0.0193007	9	ENSGALG00000032682		1.1748
ENSGALG000000348312	2.11919e-06	0.199792	0.256	0.167	0.0193419	9	ENSGALG00000034831	YTHDF2	1.53293
ENSGALG000000286363	2.11951e-06	0.0395398	0.605	0.568	0.0193447	9	ENSGALG00000028636	COPS9	1.06514
ENSGALG000000075562	2.12871e-06	0.109617	0.226	0.162	0.0194288	9	ENSGALG00000007556	ORAOV1	1.39506
ENSGALG000000079991	2.24116e-06	0.0933663	0.193	0.144	0.0204551	9	ENSGALG00000007999	MRPS7	1.34028
ENSGALG000000393153	2.29755e-06	0.19346	0.239	0.163	0.0209698	9	ENSGALG00000039315	MARS	1.46626
ENSGALG000000403485	2.30008e-06	0.127612	0.502	0.426	0.0209928	9	ENSGALG00000040348		1.1784
ENSGALG00000029244	2.33659e-06	0.177699	0.169	0.106	0.021326	9	ENSGALG00000029244	SMAP2	1.59434
ENSGALG000000120413	2.35812e-06	0.0960556	0.223	0.161	0.0215225	9	ENSGALG00000012041	ACTR10	1.38509
ENSGALG00000009570	2.36311e-06	0.147738	0.173	0.119	0.0215681	9	ENSGALG00000009570	ATP6V1D	1.45378
ENSGALG000000067991	2.36389e-06	0.155248	0.259	0.165	0.0215752	9	ENSGALG00000006799	AP2A2	1.5697
ENSGALG000000073153	2.40255e-06	0.179054	0.243	0.143	0.0219281	9	ENSGALG00000007315	PSMD6	1.6993
ENSGALG000000079311	2.43562e-06	0.15983	0.233	0.155	0.0222299	9	ENSGALG00000007931	DLD	1.50323
ENSGALG00000028336	2.442e-06	0.137494	0.193	0.131	0.0222881	9	ENSGALG00000028336	MED10	1.47328
ENSGALG000000059073	2.52915e-06	0.0845217	0.528	0.439	0.0230835	9	ENSGALG00000005907	RPN1	1.20273
ENSGALG000000418575	2.55199e-06	0.136938	0.286	0.233	0.023292	9	ENSGALG00000041857	ZC3H15	1.22747
ENSGALG000000027016	2.56978e-06	0.117872	0.282	0.214	0.0234544	9	ENSGALG00000002701	DNAJC9	1.31776
ENSGALG00000001948	2.65928e-06	0.195384	0.209	0.13	0.0242713	9	ENSGALG00000001948	SAFB2	1.60769
ENSGALG000000332321	2.6624e-06	0.117613	0.199	0.132	0.0242997	9	ENSGALG00000033232	LMAN2	1.50758
ENSGALG000000045291	2.72233e-06	0.145107	0.243	0.169	0.0248467	9	ENSGALG00000004529	VPS29	1.43787
ENSGALG000000421121	2.72292e-06	0.131792	0.206	0.143	0.0248521	9	ENSGALG00000042112	EIF4E	1.44056
ENSGALG000000202603	2.72802e-06	0.0926215	0.262	0.195	0.0248987	9	ENSGALG00000020260	PGRMC1	1.34359
ENSGALG000000072995	2.75677e-06	0.0946739	0.362	0.316	0.025161	9	ENSGALG00000007299	THOC7	1.14557
ENSGALG00000027435	2.90991e-06	0.131211	0.153	0.101	0.0265588	9	ENSGALG00000027435	MED21	1.51485
ENSGALG00000010627	2.92437e-06	0.181324	0.166	0.098	0.0266907	9	ENSGALG00000010627	PRPF38A	1.69388
ENSGALG000000009722	2.93709e-06	0.220999	0.179	0.107	0.0268068	9	ENSGALG00000000972	PBX3	1.6729
ENSGALG000000101542	3.00454e-06	0.0945845	0.229	0.153	0.0274224	9	ENSGALG00000010154	GEMIN2	1.49673
ENSGALG00000013408	3.00895e-06	0.166849	0.199	0.132	0.0274627	9	ENSGALG00000013408	TMF1	1.50758
ENSGALG000000067312	3.04619e-06	0.182511	0.233	0.147	0.0278025	9	ENSGALG00000006731	TAF3	1.58503
ENSGALG000000131601	3.04641e-06	0.12989	0.183	0.125	0.0278046	9	ENSGALG00000013160	CHMP5	1.464
ENSGALG000000332593	3.08109e-06	0.110357	0.309	0.23	0.0281211	9	ENSGALG00000033259	SRSF5A	1.34348
ENSGALG000000062502	3.14224e-06	0.162786	0.206	0.14	0.0286792	9	ENSGALG00000006250	TRAPPC2L	1.47143
ENSGALG000000311606	3.1611e-06	0.170813	0.306	0.216	0.0288514	9	ENSGALG00000031160		1.41667
ENSGALG000000073862	3.16641e-06	0.0502003	0.362	0.33	0.0288998	9	ENSGALG00000007386	LUC7L3	1.09697
ENSGALG000000372582	3.2039e-06	0.105855	0.206	0.179	0.029242	9	ENSGALG00000037258	MRPL32	1.15084
ENSGALG000000088182	3.21169e-06	0.116095	0.252	0.18	0.0293131	9	ENSGALG00000008818	IDH1	1.4
ENSGALG000000286485	3.30289e-06	0.183373	0.226	0.158	0.0301455	9	ENSGALG00000028648	CCDC59	1.43038
ENSGALG000000054412	3.32907e-06	0.114126	0.478	0.416	0.0303844	9	ENSGALG00000005441	NFIB	1.14904
ENSGALG000000360043	3.40552e-06	0.114491	0.359	0.288	0.0310822	9	ENSGALG00000036004	MRPL34	1.24653
ENSGALG000000011183	3.462e-06	0.0585391	0.336	0.259	0.0315976	9	ENSGALG00000001118	NEK6	1.2973
ENSGALG000000100731	3.52789e-06	0.123171	0.249	0.18	0.0321991	9	ENSGALG00000010073	DDOST	1.38333
ENSGALG00000014775	3.65881e-06	0.142529	0.199	0.126	0.033394	9	ENSGALG00000014775	SREK1	1.57937
ENSGALG000000156644	3.6712e-06	0.200843	0.309	0.221	0.033507	9	ENSGALG00000015664	ADD1	1.39819
ENSGALG000000342711	3.69515e-06	0.222805	0.239	0.127	0.0337256	9	ENSGALG00000034271	UHRF1	1.88189
ENSGALG000000054874	3.87519e-06	0.129793	0.249	0.172	0.0353688	9	ENSGALG00000005487	CCDC12	1.44767
ENSGALG000000042371	3.93874e-06	0.144976	0.286	0.204	0.0359489	9	ENSGALG00000004237	PRKAR1A	1.40196
ENSGALG000000237571	4.04184e-06	0.122128	0.216	0.152	0.0368898	9	ENSGALG00000023757	TMEM199	1.42105
ENSGALG00000000409	4.20084e-06	0.125358	0.163	0.102	0.0383411	9	ENSGALG00000000409	CHMP7	1.59804
ENSGALG000000103251	4.20149e-06	0.142236	0.179	0.134	0.038347	9	ENSGALG00000010325	PPP1R12A	1.33582
ENSGALG000000112091	4.21017e-06	0.204578	0.173	0.108	0.0384263	9	ENSGALG00000011209	EVL	1.60185
ENSGALG000000053575	4.27849e-06	0.0913582	0.226	0.176	0.0390498	9	ENSGALG00000005357	COPB2	1.28409
ENSGALG000000084092	4.29272e-06	0.192412	0.206	0.132	0.0391797	9	ENSGALG00000008409	GSTO1	1.56061
ENSGALG000000055354	4.37455e-06	0.147518	0.252	0.177	0.0399265	9	ENSGALG00000005535	TCOF1	1.42373
ENSGALG000000151057	4.77881e-06	0.138528	0.282	0.192	0.0436162	9	ENSGALG00000015105	PSIP1	1.46875
ENSGALG00000003906	4.9574e-06	0.130481	0.166	0.097	0.0452462	9	ENSGALG00000003906	MPHOSPH10	1.71134
ENSGALG000000387731	5.08629e-06	0.0720163	0.409	0.348	0.0464226	9	ENSGALG00000038773		1.17529
ENSGALG00000007435	5.12854e-06	0.144352	0.166	0.106	0.0468082	9	ENSGALG00000007435	RAB18	1.56604
ENSGALG000000010461	5.25297e-06	0.177352	0.246	0.163	0.0479438	9	ENSGALG00000001046	DLGAP4	1.5092
ENSGALG000000081491	5.34198e-06	0.119844	0.236	0.184	0.0487562	9	ENSGALG00000008149	EWSR1	1.28261
ENSGALG000000004193	5.34943e-06	0.0393401	0.372	0.319	0.0488242	9	ENSGALG00000000419	LAMTOR5	1.16614
ENSGALG000000023753	5.38459e-06	0.0949508	0.262	0.197	0.0491452	9	ENSGALG00000002375	NOTCH1	1.32995
ENSGALG000000007641	5.43515e-06	0.00583764	0.535	0.499	0.0496066	9	ENSGALG00000000764	SSR2	1.07214
ENSGALG000000056141	5.45504e-06	0.118242	0.173	0.118	0.0497882	9	ENSGALG00000005614	SRRD	1.4661

## Sheet: Interdigit - Olivegreen - 10
	p_val	avg_logFC	pct.10	pct.rest	p_val_adj	cluster	gene	name	enrichment
ENSGALG000000309026	1.02732e-12	0.465439	0.354	0.189	9.37638e-09	10	ENSGALG00000030902	SNAI2	1.87302
ENSGALG000000409936	3.56091e-10	0.421284	0.391	0.19	3.25004e-06	10	ENSGALG00000040993	BAMBI	2.05789
ENSGALG000000362409	4.18536e-10	0.560817	0.554	0.35	3.81998e-06	10	ENSGALG00000036240	AKAP12	1.58286
ENSGALG000000343468	8.23217e-10	0.617615	0.422	0.142	7.51351e-06	10	ENSGALG00000034346	RDH10	2.97183
ENSGALG000000350166	1.75891e-08	0.435599	0.456	0.246	0.000160536	10	ENSGALG00000035016	ID2	1.85366
ENSGALG000000388487	4.10214e-08	0.394373	0.534	0.318	0.000374402	10	ENSGALG00000038848	MSX2	1.67925
ENSGALG000000331813	8.19524e-08	0.311822	0.31	0.181	0.00074798	10	ENSGALG00000033181		1.71271
ENSGALG000000302375	1.06345e-07	0.316869	0.32	0.178	0.00097061	10	ENSGALG00000030237	PITX1	1.79775
ENSGALG000000131356	3.10648e-07	0.310113	0.391	0.244	0.00283528	10	ENSGALG00000013135	GALNT1	1.60246
ENSGALG00000029301	3.69031e-07	0.269971	0.184	0.089	0.00336815	10	ENSGALG00000029301	BMP2	2.06742
ENSGALG000000282366	7.05685e-07	0.295834	0.323	0.178	0.00644079	10	ENSGALG00000028236	PRRX2	1.81461
ENSGALG000000109248	8.30894e-07	0.297821	0.793	0.638	0.00758357	10	ENSGALG00000010924	cNFI-A	1.24295
ENSGALG000000396293	9.35139e-07	0.256088	0.333	0.216	0.00853502	10	ENSGALG00000039629	HOXD11	1.54167
ENSGALG000000313905	1.10435e-06	0.284726	0.432	0.32	0.0100794	10	ENSGALG00000031390	STAU2	1.35
ENSGALG000000285208	2.97613e-06	0.317736	0.765	0.554	0.0271632	10	ENSGALG00000028520	CST3	1.38087

[truncated: 1 more sheets: Cycling - Darkred - 11]
