# Supplementary material for: A single-cell transcriptomic atlas of the developing chicken limb
Source: BMC Genomics. 2019 May 22;20:401. doi: 10.1186/s12864-019-5802-2 (PMC6530069; doi:10.1186/s12864-019-5802-2)
Supplement: Supplementary file 5 — Co-expression modules and their genes. Genes part of the different co-expression modules. nodeName: ENSMBL identifier of the genes part of the module; altName: gene symbol, or name when available; membership: membership to the module. (XLSX 51 kb) [file 12864_2019_5802_MOESM5_ESM.xlsx]

## Sheet: Black
nodeName	altName	membership
ENSGALG00000000775	CTSS	0.853283
ENSGALG00000033694	GILT	0.840584
ENSGALG00000038636	LAPTM5	0.744248
ENSGALG00000026613		0.629033
ENSGALG00000016986	LCP1	0.619955
ENSGALG00000014561	PTPN6	0.590788
ENSGALG00000016325	Glutathione S-transferase (EC 2.5.1.18) (GST class-alpha)	0.587126
ENSGALG00000044476	MS4A4A	0.557495
ENSGALG00000032489	ELOF1	0.491065
ENSGALG00000034722	TLR2A	0.477875
ENSGALG00000004594	CD74	0.457048
ENSGALG00000012420	Beta-galactoside-binding lectin (14 kDa lectin) (C-14) (Galectin CG-1B)	0.453249
ENSGALG00000030940	BLB2	0.420836
ENSGALG00000002192	PTPRC	0.393006
ENSGALG00000037050	FABP3	0.373791
ENSGALG00000002816	STK10	0.356003
ENSGALG00000023689	ASS1	0.349955
ENSGALG00000006453	TF	0.349673
ENSGALG00000028790	DNASE2B	0.341936
ENSGALG00000034213	TNFRSF1B	0.323491
ENSGALG00000012550	HMOX1	0.305061
ENSGALG00000030432	RASSF2	0.298203
ENSGALG00000008756	PLEK	0.295324
ENSGALG00000034408	SEPP1	0.290137
ENSGALG00000042321	LYN	0.27
ENSGALG00000002431	CFH	0.262458
ENSGALG00000007220	FTH1	0.253365
ENSGALG00000034493	DCLK3	0.244455
ENSGALG00000027093	TLR1B	0.240309
ENSGALG00000017394	INSIG1	0.231693
ENSGALG00000043618	SLC40A1	0.221635
ENSGALG00000002160	B2M	0.220339
ENSGALG00000008691	SNX5	0.209853
ENSGALG00000016348	SAT1	0.204759
ENSGALG00000032231	C4	0.187671
ENSGALG00000028037	FOS	0.181104
ENSGALG00000007078	ENTPD1	0.164519
ENSGALG00000011149	PLA2R1	0.161662
ENSGALG00000010926	SPP1	0.160671
ENSGALG00000045168	KIAA1551	0.155478
ENSGALG00000026891	NINJ1	0.123524

## Sheet: Blue
nodeName	altName	membership
ENSGALG00000029617	COL17A1	0.755211
ENSGALG00000008969	EPCAM	0.714345
ENSGALG00000012790	DSP	0.700154
ENSGALG00000003770	ANXA2	0.668747
ENSGALG00000008424	CALML3	0.653282
ENSGALG00000003642	PDGF-A	0.632814
ENSGALG00000026862	CLDN1	0.629268
ENSGALG00000045050	CAPNS2	0.62602
ENSGALG00000011358	WNT6	0.624603
ENSGALG00000041302		0.61157
ENSGALG00000006346	CXCL14	0.587579
ENSGALG00000003374	ESRP2	0.569845
ENSGALG00000007324	TP63	0.565764
ENSGALG00000010583	VIT	0.563894
ENSGALG00000016289	DST	0.554858
ENSGALG00000010657		0.546729
ENSGALG00000029439	HOXC9	0.543863
ENSGALG00000007917	LAMB4	0.521457
ENSGALG00000019719	KRT19	0.519274
ENSGALG00000016415	MAP7D2	0.510114
ENSGALG00000003690	KRT17	0.481855
ENSGALG00000037675	COL14A1	0.479939
ENSGALG00000027536	PERP1	0.464959
ENSGALG00000011663	FNDC1	0.458182
ENSGALG00000036711	S100A11	0.456245
ENSGALG00000006412	VGLL1	0.455148
ENSGALG00000009302	EMX2	0.453708
ENSGALG00000005619	F3	0.451119
ENSGALG00000034868	otokeratin	0.440283
ENSGALG00000034685		0.42495
ENSGALG00000035725	SP8	0.401053
ENSGALG00000007257	TEKT5	0.392226
ENSGALG00000037262	HOXC8	0.384782
ENSGALG00000031496	SPIK5	0.372936
ENSGALG00000027514	SCEL	0.370785
ENSGALG00000042467		0.356421
ENSGALG00000015345		0.345303
ENSGALG00000027207	PERP2	0.343171
ENSGALG00000004695	ECM2	0.341168
ENSGALG00000041373	ARAP2	0.339677
ENSGALG00000031638		0.327217
ENSGALG00000013900	MAP7	0.325175
ENSGALG00000038688	ADAMTS17	0.321555
ENSGALG00000011803	EMP1	0.315792
ENSGALG00000027240	TSPAN13	0.315607
ENSGALG00000013640	MBP	0.311432
ENSGALG00000010579	STON2	0.311241
ENSGALG00000012561	PKP4	0.308745
ENSGALG00000015056		0.296276
ENSGALG00000027891	NREP	0.29603
ENSGALG00000015233	ATP1B1	0.291102
ENSGALG00000014903	ITGA2	0.287884
ENSGALG00000011696	JAG2	0.268351
ENSGALG00000023933	G0S2	0.266516
ENSGALG00000009495	FGFR2	0.264801
ENSGALG00000020679	PLEKHS1	0.256157
ENSGALG00000011205	SMOC2	0.250243
ENSGALG00000032997	EMILIN2	0.249789
ENSGALG00000012416		0.248355
ENSGALG00000030002	KRT18	0.240522
ENSGALG00000027864	NFKBIA	0.236009
ENSGALG00000029863	PHYHIPL	0.224262
ENSGALG00000030878	RPLP1	0.222671
ENSGALG00000027494	SPTSSB	0.214921
ENSGALG00000015148	ANXA1	0.212074
ENSGALG00000006137	ARHGAP22	0.210996
ENSGALG00000033635	PTGS2	0.201672
ENSGALG00000011068	COBLL1	0.19327
ENSGALG00000027036	PKIB	0.183035
ENSGALG00000027633	RASSF9	0.182011
ENSGALG00000002024	COMT	0.181532
ENSGALG00000006041	BNC1	0.171306
ENSGALG00000015348	ALCAM	0.163932
ENSGALG00000011715	HSPA2	0.159733
ENSGALG00000030966	MAPK13	0.158437
ENSGALG00000038089	EGFR	0.154232
ENSGALG00000042454	DCDC2	0.152234
ENSGALG00000003921	DBNDD2	0.144029
ENSGALG00000014233	FBLN1	0.139026
ENSGALG00000038514		0.138677
ENSGALG00000010722		0.13695
ENSGALG00000002201	PPL	0.133507
ENSGALG00000002993	CA10	0.131086
ENSGALG00000029583	PLBD1	0.123255
ENSGALG00000005938	C7orf62	0.122037
ENSGALG00000041054	FHDC1	0.121198
ENSGALG00000009523	CNTN1	0.119947
ENSGALG00000014616	MT1 MT3	0.119632
ENSGALG00000028142	HACD4	0.117585
ENSGALG00000003859	KRT222	0.116998
ENSGALG00000006997	BRINP1	0.116014
ENSGALG00000040447	CDCP1	0.115566
ENSGALG00000013742	EZR	0.115075
ENSGALG00000031564	SOGA3	0.112742
ENSGALG00000005147	AMY1A	0.112598
ENSGALG00000008763	SSX2IP	0.111834
ENSGALG00000011994	SYNPO2	0.11181
ENSGALG00000010158	KANK1	0.107856
ENSGALG00000029679	PLEKHA7	0.106372
ENSGALG00000010119	CDKL2	0.0998951
ENSGALG00000007331	SVIL	0.0982868
ENSGALG00000009048	ABLIM1	0.0974977
ENSGALG00000008285	NAPEPLD	0.0968168
ENSGALG00000012137	KTN1	0.0956556
ENSGALG00000006008	HOMER2	0.0942199
ENSGALG00000002038	DENND2C	0.0919819
ENSGALG00000031786	BLVRA	0.0911129
ENSGALG00000016287	NR0B1	0.0909002
ENSGALG00000014786	PIK3R1	0.0883267
ENSGALG00000040316	GPC1	0.0863589
ENSGALG00000004323	RASAL2	0.0824082
ENSGALG00000016276	KHDRBS2	0.0809407
ENSGALG00000007365	PARP16	0.0782497
ENSGALG00000003446	PRLR	0.0765665
ENSGALG00000030211	KIAA0408	0.0578131

## Sheet: Brown
nodeName	altName	membership
ENSGALG00000032349	CDH5	0.836217
ENSGALG00000024449	RAMP2	0.833731
ENSGALG00000008359	CD93	0.758627
ENSGALG00000002012		0.753825
ENSGALG00000001177	CD34	0.752866
ENSGALG00000016215	CXorf36	0.750757
ENSGALG00000029892	LMO2	0.632246
ENSGALG00000017272	VWF	0.62841
ENSGALG00000032740	HOXB7	0.610123
ENSGALG00000045684	PLVAP	0.593146
ENSGALG00000017091	FLT1	0.59205
ENSGALG00000009594	RARRES1	0.591866
ENSGALG00000036726		0.547533
ENSGALG00000010435	RASGRP3	0.541011
ENSGALG00000043499	EGFL7	0.508112
ENSGALG00000008473	PLXND1	0.506535
ENSGALG00000038747	TM4SF18	0.494113
ENSGALG00000046614	S100A13	0.484645
ENSGALG00000011244	DLK1	0.467042
ENSGALG00000010005	EPAS1	0.4332
ENSGALG00000013073	UPP1	0.431995
ENSGALG00000037246	RAMP3	0.427666
ENSGALG00000042744	RGS2	0.415993
ENSGALG00000036798	COL4A1	0.415746
ENSGALG00000030781	CA2	0.41198
ENSGALG00000002532	GJA4	0.41012
ENSGALG00000006409	PODXL	0.399757
ENSGALG00000040275	RCSD1	0.396286
ENSGALG00000010433	FAAH	0.390033
ENSGALG00000013971	SGK1	0.381835
ENSGALG00000043672	STAB1	0.363859
ENSGALG00000039001	FILIP1	0.353395
ENSGALG00000028174	SDPR	0.349946
ENSGALG00000002594	TFPI	0.347446
ENSGALG00000023379	F2RL2	0.334883
ENSGALG00000001136		0.300296
ENSGALG00000014645	MEF2C	0.29542
ENSGALG00000041344	FABP5	0.294965
ENSGALG00000024083	C8orf4	0.294828
ENSGALG00000038515	LFNG	0.291825
ENSGALG00000046125		0.286327
ENSGALG00000011566	GYPC	0.281893
ENSGALG00000011172	MYO10L	0.276809
ENSGALG00000016843	COL4A2	0.264275
ENSGALG00000034511	Poly [ADP-ribose] polymerase (PARP) (EC 2.4.2.30)	0.257611
ENSGALG00000030008	HHEX	0.254876
ENSGALG00000000209	PRNP	0.247018
ENSGALG00000016584	EGFL6	0.246506
ENSGALG00000026383	TMSB4X	0.23952
ENSGALG00000043092	MYH9	0.239223
ENSGALG00000012357	CXCR4	0.23107
ENSGALG00000038374	SNX20	0.230461
ENSGALG00000018702		0.224176
ENSGALG00000016883	DOCK9	0.224019
ENSGALG00000024488	CD99	0.221399
ENSGALG00000032687	PHLDA2	0.216828
ENSGALG00000014258	LIMCH1	0.213998
ENSGALG00000005909	GATA2	0.212218
ENSGALG00000041969	MTSS1	0.210915
ENSGALG00000023472	SULT2B1L1	0.208146
ENSGALG00000035492	ELMO1	0.208039
ENSGALG00000035071		0.189677
ENSGALG00000016485	RHOB	0.184056
ENSGALG00000007140	NRP1	0.181951
ENSGALG00000040156	CCDC88C	0.178933
ENSGALG00000017644	COTL1	0.16886
ENSGALG00000016420	SH3KBP1	0.16804
ENSGALG00000022733	ARL11	0.166275
ENSGALG00000029899	GNG11	0.162674
ENSGALG00000010708	ICA1	0.16075
ENSGALG00000043701	ELK3	0.157554
ENSGALG00000031275	TUBB6	0.156289
ENSGALG00000009621	ACTB	0.154456
ENSGALG00000026970	IFITM3	0.152455
ENSGALG00000008881	RGS3	0.150801
ENSGALG00000026231	ARID3A	0.146497
ENSGALG00000011608	INF2	0.143962
ENSGALG00000014124	TEC	0.142984
ENSGALG00000036680	GCOM1	0.14112
ENSGALG00000026677	F10	0.139202
ENSGALG00000007045	ADGRA1L	0.139057
ENSGALG00000003261	PTRF	0.137784
ENSGALG00000040360	DUSP1	0.13774
ENSGALG00000014725	PLK2	0.136744
ENSGALG00000011094	PDE4B	0.136479
ENSGALG00000011391	AMN	0.134359
ENSGALG00000011446	TNFAIP2	0.126182
ENSGALG00000029378	ITGA9	0.122533
ENSGALG00000035845	JPH1	0.116058
ENSGALG00000007248	PLEKHO2	0.106752
ENSGALG00000009512	TFPI2	0.105393
ENSGALG00000011442	TGFBR2	0.104872
ENSGALG00000005774	NKAIN4	0.101954

## Sheet: Darkgrey
nodeName	altName	membership
ENSGALG00000003193	CRABP-I	0.541098
ENSGALG00000034078	GLT8D2	0.524426
ENSGALG00000005209	AQP1	0.47222
ENSGALG00000028041	DKK2	0.459305
ENSGALG00000001561	MXRA8	0.390311
ENSGALG00000016375	PHEX	0.384527
ENSGALG00000004274	TWIST2	0.372619
ENSGALG00000017405	NPR3	0.370858
ENSGALG00000011708	MYLK	0.341467
ENSGALG00000013803	ADGRG6	0.328772
ENSGALG00000045052	MAB21L1	0.315552
ENSGALG00000014144	CORIN	0.31531
ENSGALG00000032143	CRISPLD2	0.300237
ENSGALG00000037997	RGS22	0.278077
ENSGALG00000006751	THY1	0.27494
ENSGALG00000016391	UP_CNKSR2	0.267583
ENSGALG00000012015	NDST4	0.257831
ENSGALG00000028284	PTX3	0.254454
ENSGALG00000026790	DMRT2	0.251687
ENSGALG00000031656	EYA4	0.206844
ENSGALG00000041263	DCLK1	0.199299
ENSGALG00000003803	DAB2	0.186242
ENSGALG00000003748	ANO5	0.135067
ENSGALG00000010983	NPY	0.110934
ENSGALG00000007242	SLITRK4	0.0771678

## Sheet: Darkgreen
nodeName	altName	membership
ENSGALG00000000713	ZFHX3	0.606838
ENSGALG00000012834	AKR1D1	0.605704
ENSGALG00000003324	PRRX1	0.605393
ENSGALG00000004304	TCF12	0.542118
ENSGALG00000037164	ZFHX4	0.467868
ENSGALG00000040297	NBL1	0.466886
ENSGALG00000021047	KIFAP3	0.403152
ENSGALG00000009274	HOXD12	0.398668
ENSGALG00000003655	GAS2	0.375643
ENSGALG00000010652	SCP2	0.371186
ENSGALG00000013124	FHOD3	0.302647
ENSGALG00000040392	ALC	0.285297
ENSGALG00000007426	MKX	0.276678
ENSGALG00000040582	LMX1B	0.259461
ENSGALG00000012163	BDNF	0.256546
ENSGALG00000031487	FSTL4	0.255769
ENSGALG00000009719	PCDH10	0.209956
ENSGALG00000043587	CCDC88A	0.102334
ENSGALG00000011177	CEP290	0.0734307
ENSGALG00000007125	PARD3	0.0444065
ENSGALG00000014298	RFC1	0.0373621
ENSGALG00000006886	DACH2	0.0327767
ENSGALG00000040833	CDCA7	0.0327539

## Sheet: Green
nodeName	altName	membership
ENSGALG00000003922	TOP2A	0.69366
ENSGALG00000009690	CENPF	0.682977
ENSGALG00000006267	TPX2	0.668062
ENSGALG00000003085	CDK1	0.658215
ENSGALG00000026380	UBE2C	0.657853
ENSGALG00000007537	INCENP	0.652221
ENSGALG00000010745	HMGB2	0.649582
ENSGALG00000015691	SMC2	0.648381
ENSGALG00000003584	KPNA2	0.647527
ENSGALG00000032398	ASPM	0.644155
ENSGALG00000017025	CKAP2	0.628956
ENSGALG00000025996	MKI67	0.624078
ENSGALG00000008584	NUSAP1	0.614642
ENSGALG00000004195	UP_KIF4A	0.612988
ENSGALG00000012165	DLGAP5	0.592935
ENSGALG00000030597	KIF11	0.564245
ENSGALG00000036892	BUB1B	0.560766
ENSGALG00000013208	CENPE	0.5432
ENSGALG00000007768	AURKA	0.539399
ENSGALG00000014801	NDC80	0.503331
ENSGALG00000009971	CDC20	0.501903
ENSGALG00000015709	TACC3	0.493958
ENSGALG00000010120	KIF2C	0.487585
ENSGALG00000009553	SMC4	0.48706
ENSGALG00000016582	PBK	0.485585
ENSGALG00000040586	TUBA3E	0.482024
ENSGALG00000036645	KIF15	0.478056
ENSGALG00000033231	RACGAP1	0.474952
ENSGALG00000014513	CDCA3	0.457679
ENSGALG00000042009	HMMR	0.456194
ENSGALG00000035030	KIF20A	0.454468
ENSGALG00000008233	BUB1	0.453836
ENSGALG00000010900	SPC25	0.451472
ENSGALG00000025810	CCNB3	0.446432
ENSGALG00000003438	NUF2	0.437485
ENSGALG00000008586	TUBB	0.429421
ENSGALG00000015874	TTK	0.425695
ENSGALG00000008713	BIRC5	0.425299
ENSGALG00000004897	GTSE1	0.42074
ENSGALG00000011281	SGO1	0.41344
ENSGALG00000032270	NCAPH	0.401256
ENSGALG00000014023	H2AFZ	0.369597
ENSGALG00000012160	KIF18A	0.367938
ENSGALG00000009731	ARHGAP11A	0.366901
ENSGALG00000013607	FBXO5	0.362956
ENSGALG00000038799		0.354327
ENSGALG00000015363	HJURP	0.34851
ENSGALG00000042875	HMGB1	0.338134
ENSGALG00000032207	HMGN2	0.332275
ENSGALG00000027454	CENPW	0.328488
ENSGALG00000001506	PTTG1	0.302543

## Sheet: Magenta
nodeName	altName	membership
ENSGALG00000016680	TFAP2B	0.705989
ENSGALG00000038848	MSX2	0.670178
ENSGALG00000022819	PCP4	0.625887
ENSGALG00000011271	LUM	0.589153
ENSGALG00000006087	GPC3	0.582753
ENSGALG00000015013	MSX1	0.536082
ENSGALG00000034159		0.528071
ENSGALG00000034168	WNT5A	0.483179
ENSGALG00000027184	OLFML1	0.442409
ENSGALG00000011581	KIF26A	0.381662
ENSGALG00000002242	GALNT9	0.348929
ENSGALG00000014858	PACAP	0.332895
ENSGALG00000009129	DLX5	0.324274
ENSGALG00000008569	CHP1	0.307195
ENSGALG00000037015	DACH1	0.284981
ENSGALG00000000317	NEFM	0.282023
ENSGALG00000036189	angiopoietin-2B	0.280504
ENSGALG00000035769	EPB41L2	0.275023
ENSGALG00000009556	PRICKLE1	0.270804
ENSGALG00000006508	FGF13	0.268777
ENSGALG00000007555	CCND1	0.268627
ENSGALG00000008907	PLCB4	0.264099
ENSGALG00000009104	ANKRD26	0.258834
ENSGALG00000007690	TFAP2C	0.242155
ENSGALG00000045469	BCAN	0.222669
ENSGALG00000014804	THBS4	0.216261
ENSGALG00000002223	LHX9	0.205549
ENSGALG00000045617	BAALC	0.199654
ENSGALG00000001617	CAMKK1	0.193588

## Sheet: Midnightblue
nodeName	altName	membership
ENSGALG00000032340		0.672695
ENSGALG00000003670	MAFB	0.579279
ENSGALG00000014884	ISL1	0.449384
ENSGALG00000034297	TBX2	0.445373
ENSGALG00000037711		0.339999
ENSGALG00000005120		0.338282
ENSGALG00000036043	TBX3	0.319945
ENSGALG00000006775	TGM2	0.317902
ENSGALG00000026311	C12orf75	0.298085
ENSGALG00000015720	CHODL	0.297396
ENSGALG00000039690	STMN2	0.271244
ENSGALG00000009405	GRIA2	0.271144
ENSGALG00000011389	TRAF3	0.270509
ENSGALG00000023195	DLX6	0.266525
ENSGALG00000003172	SLC16A9	0.255292
ENSGALG00000008206	TESC	0.231562
ENSGALG00000028627	TIMP3	0.223711
ENSGALG00000010971	CSRNP3	0.205708

## Sheet: Olivegreen
nodeName	altName	membership
ENSGALG00000030902	SNAI2	0.713124
ENSGALG00000034661	Id1	0.655069
ENSGALG00000035016	ID2	0.600134
ENSGALG00000035772	SNAI2L	0.567609
ENSGALG00000035317	Id3	0.437879
ENSGALG00000008018	SNAI1	0.355625
ENSGALG00000031534	ARID5B	0.311473
ENSGALG00000025862	TMEM26	0.199968
ENSGALG00000006705	MYOF	0.196731
ENSGALG00000045350	KIAA1210	0.191655
ENSGALG00000031565		0.183876
ENSGALG00000017046	POSTN	0.183686
ENSGALG00000013505	SYNE1	0.177379
ENSGALG00000028602	HMP19	0.168924
ENSGALG00000033695	CYP26A1	0.127529

## Sheet: Orange
nodeName	altName	membership
ENSGALG00000034346	RDH10	0.685733
ENSGALG00000041346	SDF1	0.583392
ENSGALG00000016473	OSR1	0.47443
ENSGALG00000004270	ALDH1A2	0.433741
ENSGALG00000028520	CST3	0.423433
ENSGALG00000004261	AQP9	0.397395
ENSGALG00000036240	AKAP12	0.389988
ENSGALG00000030376	DHRS3	0.386997
ENSGALG00000015001	LAMA4	0.375608
ENSGALG00000008367	MDK	0.37011
ENSGALG00000013135	GALNT1	0.359937
ENSGALG00000017179	PDGFD	0.355468
ENSGALG00000010645	ENPP6	0.332935
ENSGALG00000043610		0.327211
ENSGALG00000040342	ADAMTS1	0.325413
ENSGALG00000029301	BMP2	0.316132
ENSGALG00000004212	ADAM10	0.30462
ENSGALG00000031424	SDC2	0.30388
ENSGALG00000017242	FZD4	0.30101
ENSGALG00000011298	RARB	0.289219
ENSGALG00000040465	Sip1	0.270253

[truncated: 6 more sheets: Pink, Purple, Red, Tan, Turquoise, Yellow]
